# Supplementary material for: Interaction proteome of human Hippo signaling: modular control of the co‐activator YAP1
Source: Mol Syst Biol. 2013 Dec 20;9:713. doi: 10.1002/msb.201304750 (PMC4019981; doi:10.1002/msb.201304750)
Supplement: Supplementary file 7 — Supplementary Table 1 [file MSB-9-1-713-s07.xls]

## Sheet: Sheet1
Uniprot Accession	Uniprot Entry Name	Gene ID	Protein Description	Gene Names	Drosophila Homolouge	cDNA origin	hOrfeome ID	PCR Primers
Q4VCS5	AMOT_HUMAN	154796	Angiomotin	AMOT KIAA1071	N/A	hOrfeome v5.1	54642	N/A
Q96KQ4	ASPP1_HUMAN	23368	Apoptosis-stimulating of p53 protein 1 (Protein phosphatase 1 regulatory subunit 13B)	PPP1R13B ASPP1 KIAA0771	aspp	hOrfeome v5.1	53197	N/A
Q13625	ASPP2_HUMAN	7159	Apoptosis-stimulating of p53 protein 2 (Bcl2-binding protein) (Bbp) (Renal carcinoma antigen NY-REN-51) (Tumor suppressor p53-binding protein 2) (53BP2) (p53-binding protein 2) (p53BP2)	TP53BP2 ASPP2 BBP	aspp	hOrfeome v5.1	55351	N/A
Q9Y2J2	E41L3_HUMAN	23136	Band 4.1-like protein 3 (4.1B) (Differentially expressed in adenocarcinoma of the lung protein 1) (DAL-1)	EPB41L3 DAL1 KIAA0987	N/A	hOrfeome v5.1	5087	N/A
A2A2Y4	FRMD3_HUMAN	257019	FERM domain-containing protein 3 (Band 4.1-like protein 4O) (Ovary type protein 4.1) (4.1O)	FRMD3 EPB41L4O	CG5022	hOrfeome v5.1	10499	N/A
Q7Z6J6	FRMD5_HUMAN	84978	FERM domain-containing protein 5	FRMD5	N/A	hOrfeome v5.1	11862	N/A
Q96NE9	FRMD6_HUMAN	122786	FERM domain-containing protein 6 (Willin)	FRMD6 C14orf31	N/A	hOrfeome v5.1	789	N/A
Q8IX03	KIBRA_HUMAN	23286	Protein KIBRA (HBeAg-binding protein 3) (Kidney and brain protein) (KIBRA) (WW domain-containing protein 1)	WWC1 KIAA0869	kibra	PCR Agilent MegaMan Human Transcriptome Library	N/A	for: GGGGACAAGTTTGTACAAAAAAGCAGGCTCTACCATGCCCCGGCCGGAGCTG rev: GGGGACCACTTTGTACAAGAAAGCTGGGTCGACGTCATCTGCAGAGAGAGCTG
Q15334	L2GL1_HUMAN	3996	Lethal(2) giant larvae protein homolog 1 (LLGL) (DLG4) (Hugl-1) (Human homolog to the D-lgl gene protein)	LLGL1 DLG4 HUGL HUGL1	l(2)gl	hOrfeome v5.1	53143	N/A
O14910	LIN7A_HUMAN	8825	Protein lin-7 homolog A (Lin-7A) (hLin-7) (Mammalian lin-seven protein 1) (MALS-1) (Tax interaction protein 33) (TIP-33) (Vertebrate lin-7 homolog 1) (Veli-1)	LIN7A MALS1 VELI1	veli	hOrfeome v5.1	56441	N/A
Q66K74	MAP1S_HUMAN	55201	Microtubule-associated protein 1S (MAP-1S) (BPY2-interacting protein 1) (Microtubule-associated protein 8) (Variable charge Y chromosome 2-interacting protein 1) (VCY2-interacting protein 1) (VCY2IP-1) [Cleaved into: MAP1S heavy chain; MAP1S light chain]	MAP1S BPY2IP1 C19orf5 MAP8 VCY2IP1	N/A	hOrfeome v5.1	3180	N/A
P35240	MERL_HUMAN	4771	Merlin (Moesin-ezrin-radixin-like protein) (Neurofibromin-2) (Schwannomerlin) (Schwannomin)	NF2 SCH	Mer	hOrfeome v5.1	3697	N/A
Q7L9L4	MOB1B_HUMAN	92597	MOB kinase activator 1B (Mob1 homolog 1A) (Mob1A) (Mob1B) (Mps one binder kinase activator-like 1A)	MOB1B MOB4A MOBKL1A	mats	hOrfeome v5.1	2005	N/A
Q8N3R9	MPP5_HUMAN	64398	MAGUK p55 subfamily member 5	MPP5	N/A	hOrfeome v5.1	56331	N/A
P36873	PP1G_HUMAN	5501	Serine/threonine-protein phosphatase PP1-gamma catalytic subunit (PP-1G) (EC 3.1.3.16) (Protein phosphatase 1C catalytic subunit)	PPP1CC	Pp1-13C	hOrfeome v5.1	7076	N/A
Q9NS23	RASF1_HUMAN	11186	Ras association domain-containing protein 1	RASSF1 RDA32	Rassf	PCR Agilent MegaMan Human Transcriptome Library	N/A	for: TTCCGCGGCCGCCACCATGTCGGGGGAGCCTGAG rev: AGTCGGCGCGCCCCCCAAGGGGGCAGGCG
P50749	RASF2_HUMAN	9770	Ras association domain-containing protein 2	RASSF2 KIAA0168	Rassf	PCR Agilent MegaMan Human Transcriptome Library	N/A	for: TTCCGCGGCCGCCACCATGGACTACAGCCACCAAACGTCCC rev: AGTCGGCGCGCCCGATTGTTGCTGGGGTCTCGGC
Q86WH2	RASF3_HUMAN	283349	Ras association domain-containing protein 3	RASSF3	Rassf	PCR Agilent MegaMan Human Transcriptome Library	N/A	for: TTCCGCGGCCGCCACCATGAGCAGCGGCTACAGCAGCC rev: AGTCGGCGCGCCCATCAGGCTTCCACACCTCACGG
Q9H2L5	RASF4_HUMAN	83937	Ras association domain-containing protein 4	RASSF4 AD037	Rassf	hOrfeome v5.1	10006	N/A
Q8WWW0	RASF5_HUMAN	83593	Ras association domain-containing protein 5 (New ras effector 1) (Regulator for cell adhesion and polarization enriched in lymphoid tissues) (RAPL)	RASSF5 NORE1 RAPL	Rassf	hOrfeome v5.1	11076	N/A
Q6ZTQ3	RASF6_HUMAN	166824	Ras association domain-containing protein 6	RASSF6	Rassf	hOrfeome v5.1	13324	N/A
Q02833	RASF7_HUMAN	8045	Ras association domain-containing protein 7 (HRAS1-related cluster protein 1)	RASSF7 C11orf13 HRC1	N/A	hOrfeome v5.1	53022	N/A
Q8NHQ8	RASF8_HUMAN	11228	Ras association domain-containing protein 8 (Carcinoma-associated protein HOJ-1)	RASSF8 C12orf2	RASSF8	hOrfeome v5.1	2000	N/A
O75901	RASF9_HUMAN	9182	Ras association domain-containing protein 9 (PAM COOH-terminal interactor protein 1) (P-CIP1) (Peptidylglycine alpha-amidating monooxygenase COOH-terminal interactor)	RASSF9 PAMCI PCIP1	N/A	PCR BioScience: IRATp970H0945D	N/A	for: GGGGACAAGTTTGTACAAAAAAGCAGGCTTCACCATGGCTCCCTTTGGAAGA rev: GGGGACCACTTTGTACAAGAAAGCTGGGTTCTATGTTGACAACAGCACCA
A6NK89	RASFA_HUMAN	644943	Ras association domain-containing protein 10	RASSF10	CG13875	PCR HEK293 cell line	N/A	nested PCR Set1 for: CCCATCCCAGAGCTACTGGGC Set1 rev: CTGGCCCACTGCATTCTGCAAG Set2 for: GGGGACAAGTTTGTACAAAAAAGCAGGCTTCACCATGGATCCTTCGGAAAAGAAG Set2 rev: GGGGACCACTTTGTACAAGAAAGCTGGGTTCTACACAAGGGATTCGCACA
Q9H4B6	SAV1_HUMAN	60485	Protein salvador homolog 1 (45 kDa WW domain protein) (hWW45)	SAV1 WW45	sav	hOrfeome v5.1	1058	N/A
Q14BN4	SLMAP_HUMAN	7871	Sarcolemmal membrane-associated protein (Sarcolemmal-associated protein)	SLMAP KIAA1601 SLAP UNQ1847/PRO3577	CG17494	hOrfeome v5.1	56327	N/A
Q9Y2H1	ST38L_HUMAN	23012	Serine/threonine-protein kinase 38-like (EC 2.7.11.1) (NDR2 protein kinase) (Nuclear Dbf2-related kinase 2)	STK38L KIAA0965 NDR2	trc	hOrfeome v5.1	2989	N/A
Q13188	STK3_HUMAN	6788	Serine/threonine-protein kinase 3 (EC 2.7.11.1) (Mammalian STE20-like protein kinase 2) (MST-2) (STE20-like kinase MST2) (Serine/threonine-protein kinase Krs-1) [Cleaved into: Serine/threonine-protein kinase 3 36kDa subunit (MST2/N); Serine/threonine-protein kinase 3 20kDa subunit (MST2/C)]	STK3 KRS1 MST2	hpo	hOrfeome v5.1	1751	N/A
Q13043	STK4_HUMAN	6789	Serine/threonine-protein kinase 4 (EC 2.7.11.1) (Mammalian STE20-like protein kinase 1) (MST-1) (STE20-like kinase MST1) (Serine/threonine-protein kinase Krs-2) [Cleaved into: Serine/threonine-protein kinase 4 37kDa subunit (MST1/N); Serine/threonine-protein kinase 4 18kDa subunit (MST1/C)]	STK4 KRS2 MST1	hpo	PCR Agilent MegaMan Human Transcriptome Library	N/A	for: CACCATGGAGACGGTACAGCTGAGG rev: GAAGTTTTGTTGCCGTCTCTTCTTAGCC
O43815	STRN_HUMAN	6801	Striatin	STRN	Cka	hOrfeome v5.1	52950	N/A
Q13033	STRN3_HUMAN	29966	Striatin-3 (Cell cycle autoantigen SG2NA) (S/G2 antigen)	STRN3 GS2NA SG2NA	Cka	hOrfeome v5.1	55030	N/A
Q99594	TEAD3_HUMAN	7005	Transcriptional enhancer factor TEF-5 (DTEF-1) (TEA domain family member 3) (TEAD-3)	TEAD3 TEAD5 TEF5	sd	hOrfeome v5.1	8351	N/A
P46937	YAP1_HUMAN	10413	Yorkie homolog (65 kDa Yes-associated protein) (YAP65)	YAP1 YAP65	yki	PCR Agilent MegaMan Human Transcriptome Library	N/A	for: AGTCGGCGCGCCCGTCCAGTGTGGTGGAATTCTGC rev: TTCCGCGGCCGCCACCATGGATCCCGGGCAGCAGC
