# Supplementary material for: Interaction proteome of human Hippo signaling: modular control of the co‐activator YAP1
Source: Mol Syst Biol. 2013 Dec 20;9:713. doi: 10.1002/msb.201304750 (PMC4019981; doi:10.1002/msb.201304750)
Supplement: Supplementary file 8 — Supplementary Table 2 [file MSB-9-1-713-s08.xls]

## Sheet: Sheet1
Bait	Prey	HCIP	Avg Unique Peptides	Avg Spectral Counts	Avg NSAF values relative to bait	Control NSAF Ratio	WDN Score	observed in Replicates	Distance	Uniprot Accession	Uniprot Entry Name	Gene Names	Gene ID	public interaction	Protein Name	Protein Description
AMOT	ABI1	no	1	1	0.0168	0.7701	0	1/2	N/A	Q8IZP0	ABI1_HUMAN	ABI1 SSH3BP1	10006;	--	Abl interactor 1 (Abelson interactor 1) (Abi-1) (Abl-binding protein 4) (AblBP4) (Eps8 SH3 domain-binding protein) (Eps8-binding protein) (Nap1-binding protein) (Nap1BP) (Spectrin SH3 domain-binding protein 1) (e3B1)	abl-interactor 1
AMOT	ACD11	yes	1	1	0.0109	N/A	8.28	2/2	0.56	Q709F0	ACD11_HUMAN	ACAD11	84129;	--	Acyl-CoA dehydrogenase family member 11 (ACAD-11) (EC 1.3.99.-)	acyl-CoA dehydrogenase family, member 11
AMOT	ACTB	no	2	0.5	0.0114	0.035	0	2/2	N/A	P60709	ACTB_HUMAN	ACTB	60;	--	Actin, cytoplasmic 1 (Beta-actin) [Cleaved into: Actin, cytoplasmic 1, N-terminally processed]	actin, beta
AMOT	ACTC	no	2	0.5	0.0113	N/A	0	2/2	N/A	P68032	ACTC_HUMAN	ACTC1 ACTC	70;	--	Actin, alpha cardiac muscle 1 (Alpha-cardiac actin)	actin, alpha, cardiac muscle 1
AMOT	ACTG	no	2	0.5	0.0114	0.0306	0	2/2	N/A	P63261	ACTG_HUMAN	ACTG1 ACTB ACTG	71;	--	Actin, cytoplasmic 2 (Gamma-actin) [Cleaved into: Actin, cytoplasmic 2, N-terminally processed]	actin, gamma 1
AMOT	ALBU	no	1	1	0.014	0.0705	0	1/2	N/A	P02768	ALBU_HUMAN	ALB GIG20 GIG42 PRO0903 PRO1708 PRO2044 PRO2619 PRO2675 UNQ696/PRO1341	213;	--	Serum albumin	albumin
AMOT	AMOL1	yes	62.5	66	0.5869	N/A	9284.02	2/2	0.54	Q8IY63	AMOL1_HUMAN	AMOTL1	154810;	YES	Angiomotin-like protein 1	angiomotin like 1
AMOT	AMOT	bait	102	127.5	1	N/A	0	2/2	0	Q4VCS5	AMOT_HUMAN	AMOT KIAA1071	154796;	--	Angiomotin	angiomotin
AMOT	ATX2L	no	24	25	0.1977	1.3392	0.16	2/2	N/A	Q8WWM7	ATX2L_HUMAN	ATXN2L A2D A2LG A2LP A2RP	11273;	--	Ataxin-2-like protein (Ataxin-2 domain protein) (Ataxin-2-related protein)	ataxin 2-like
AMOT	C1QBP	no	1	1	0.0303	0.2484	0	1/2	N/A	Q07021	C1QBP_HUMAN	C1QBP GC1QBP HABP1 SF2P32	708;	--	Complement component 1 Q subcomponent-binding protein, mitochondrial (GC1q-R protein) (Glycoprotein gC1qBP) (C1qBP) (Hyaluronan-binding protein 1) (Mitochondrial matrix protein p32) (p33)	complement component 1, q subcomponent binding protein
AMOT	CALL5	no	1	1	0.0582	0.3545	0	2/2	N/A	Q9NZT1	CALL5_HUMAN	CALML5 CLSP	51806;	--	Calmodulin-like protein 5 (Calmodulin-like skin protein)	calmodulin-like 5
AMOT	CALM	no	1	1	0.0573	0.3699	0	1/2	N/A	P62158	CALM_HUMAN	CALM1 CALM CAM CAM1; CALM2 CAM2 CAMB; CALM3 CALML2 CAM3 CAMC CAMIII	801;805;808;	--	Calmodulin (CaM)	calmodulin 1 (phosphorylase kinase, delta), calmodulin 2 (phosphorylase kinase, delta), calmodulin 3 (phosphorylase kinase, delta)
AMOT	CASPE	no	2	2	0.0705	N/A	0.01	1/2	N/A	P31944	CASPE_HUMAN	CASP14	23581;	--	Caspase-14 (CASP-14) (EC 3.4.22.-) [Cleaved into: Caspase-14 subunit p19; Caspase-14 subunit p10]	caspase 14, apoptosis-related cysteine peptidase
AMOT	CH10	no	1	1	0.0837	0.5163	0	1/2	N/A	P61604	CH10_HUMAN	HSPE1	3336;	--	10 kDa heat shock protein, mitochondrial (Hsp10) (10 kDa chaperonin) (Chaperonin 10) (CPN10) (Early-pregnancy factor) (EPF)	heat shock 10kDa protein 1 (chaperonin 10)
AMOT	CH60	no	2	2	0.0298	0.3801	0.01	1/2	N/A	P10809	CH60_HUMAN	HSPD1 HSP60	3329;	--	60 kDa heat shock protein, mitochondrial (60 kDa chaperonin) (Chaperonin 60) (CPN60) (Heat shock protein 60) (HSP-60) (Hsp60) (HuCHA60) (Mitochondrial matrix protein P1) (P60 lymphocyte protein)	heat shock 60kDa protein 1 (chaperonin)
AMOT	CLH1	no	1	1	0.0051	0.4689	0	1/2	N/A	Q00610	CLH1_HUMAN	CLTC CLH17 CLTCL2 KIAA0034	1213;	--	Clathrin heavy chain 1 (Clathrin heavy chain on chromosome 17) (CLH-17)	clathrin, heavy chain (Hc)
AMOT	COF1	no	3	3	0.1543	0.9203	0.04	1/2	N/A	P23528	COF1_HUMAN	CFL1 CFL	1072;	--	Cofilin-1 (18 kDa phosphoprotein) (p18) (Cofilin, non-muscle isoform)	cofilin 1 (non-muscle)
AMOT	DCD	no	3.5	3.5	0.2707	0.9064	0	2/2	N/A	P81605	DCD_HUMAN	DCD AIDD DSEP	117159;	--	Dermcidin (EC 3.4.-.-) (Preproteolysin) [Cleaved into: Survival-promoting peptide; DCD-1]	dermcidin
AMOT	DDX6	no	11	11	0.1937	1.7965	0.09	2/2	N/A	P26196	DDX6_HUMAN	DDX6 HLR2 RCK	1656;	--	Probable ATP-dependent RNA helicase DDX6 (EC 3.6.4.13) (ATP-dependent RNA helicase p54) (DEAD box protein 6) (Oncogene RCK)	DEAD (Asp-Glu-Ala-Asp) box helicase 6
AMOT	DESP	no	8	8	0.0238	3.2604	0.12	1/2	N/A	P15924	DESP_HUMAN	DSP	1832;	--	Desmoplakin (DP) (250/210 kDa paraneoplastic pemphigus antigen)	desmoplakin
AMOT	DLDH	no	8.5	8.5	0.1419	1.9912	0.02	2/2	N/A	P09622	DLDH_HUMAN	DLD GCSL LAD PHE3	1738;	--	Dihydrolipoyl dehydrogenase, mitochondrial (EC 1.8.1.4) (Dihydrolipoamide dehydrogenase) (Glycine cleavage system L protein)	dihydrolipoamide dehydrogenase
AMOT	DSG1	no	2.5	2.5	0.0203	2.1205	0.01	2/2	N/A	Q02413	DSG1_HUMAN	DSG1 CDHF4	1828;	--	Desmoglein-1 (Cadherin family member 4) (Desmosomal glycoprotein 1) (DG1) (DGI) (Pemphigus foliaceus antigen)	desmoglein 1
AMOT	DYL1	yes	4	5	0.4776	N/A	8.58	2/2	0.64	P63167	DYL1_HUMAN	DYNLL1 DLC1 DNCL1 DNCLC1 HDLC1	8655;	YES	Dynein light chain 1, cytoplasmic (8 kDa dynein light chain) (DLC8) (Dynein light chain LC8-type 1) (Protein inhibitor of neuronal nitric oxide synthase) (PIN)	dynein, light chain, LC8-type 1
AMOT	DYL2	yes	1	1	0.0959	N/A	0.06	1/2	0.56	Q96FJ2	DYL2_HUMAN	DYNLL2 DLC2	140735;	YES	Dynein light chain 2, cytoplasmic (8 kDa dynein light chain b) (DLC8b) (Dynein light chain LC8-type 2)	dynein, light chain, LC8-type 2
AMOT	EF1A1	no	2.5	2.5	0.0461	0.3614	0	2/2	N/A	P68104	EF1A1_HUMAN	EEF1A1 EEF1A EF1A LENG7	1915;	--	Elongation factor 1-alpha 1 (EF-1-alpha-1) (Elongation factor Tu) (EF-Tu) (Eukaryotic elongation factor 1 A-1) (eEF1A-1) (Leukocyte receptor cluster member 7)	eukaryotic translation elongation factor 1 alpha 1
AMOT	EF2	no	2	2	0.0199	0.6085	0.02	1/2	N/A	P13639	EF2_HUMAN	EEF2 EF2	1938;	--	Elongation factor 2 (EF-2)	eukaryotic translation elongation factor 2
AMOT	ENOA	no	10	10	0.1967	1.0896	0.15	1/2	N/A	P06733	ENOA_HUMAN	ENO1 ENO1L1 MBPB1 MPB1	2023;	--	Alpha-enolase (EC 4.2.1.11) (2-phospho-D-glycerate hydro-lyase) (C-myc promoter-binding protein) (Enolase 1) (MBP-1) (MPB-1) (Non-neural enolase) (NNE) (Phosphopyruvate hydratase) (Plasminogen-binding protein)	enolase 1, (alpha)
AMOT	F195B	no	1	1	0.0877	0.3881	0	2/2	N/A	C9JLW8	F195B_HUMAN	FAM195B	348262;	--	Protein FAM195B	family with sequence similarity 195, member B
AMOT	FILA	no	1	1	0.0021	1.4979	0.01	1/2	N/A	P20930	FILA_HUMAN	FLG	2312;	--	Filaggrin	filaggrin
AMOT	FILA2	no	2	2	0.0071	1.0288	0.01	1/2	N/A	Q5D862	FILA2_HUMAN	FLG2 IFPS	388698;	--	Filaggrin-2 (FLG-2) (Intermediate filament-associated and psoriasis-susceptibility protein) (Ifapsoriasin)	filaggrin family member 2
AMOT	G3P	no	6	6	0.1529	1.226	0.03	1/2	N/A	P04406	G3P_HUMAN	GAPDH GAPD CDABP0047 OK/SW-cl.12	2597;	--	Glyceraldehyde-3-phosphate dehydrogenase (GAPDH) (EC 1.2.1.12) (Peptidyl-cysteine S-nitrosylase GAPDH) (EC 2.6.99.-)	glyceraldehyde-3-phosphate dehydrogenase
AMOT	G6PI	no	1	1	0.0153	0.5877	0.01	1/2	N/A	P06744	G6PI_HUMAN	GPI	2821;	--	Glucose-6-phosphate isomerase (GPI) (EC 5.3.1.9) (Autocrine motility factor) (AMF) (Neuroleukin) (NLK) (Phosphoglucose isomerase) (PGI) (Phosphohexose isomerase) (PHI) (Sperm antigen 36) (SA-36)	glucose-6-phosphate isomerase
AMOT	GLO2	no	3	3	0.0828	1.3152	0.02	2/2	N/A	Q16775	GLO2_HUMAN	HAGH GLO2 HAGH1	3029;	--	Hydroxyacylglutathione hydrolase, mitochondrial (EC 3.1.2.6) (Glyoxalase II) (Glx II)	hydroxyacylglutathione hydrolase
AMOT	GRP75	no	23	23	0.288	1.7579	0.24	2/2	N/A	P38646	GRP75_HUMAN	HSPA9 GRP75 HSPA9B	3313;	--	Stress-70 protein, mitochondrial (75 kDa glucose-regulated protein) (GRP-75) (Heat shock 70 kDa protein 9) (Mortalin) (MOT) (Peptide-binding protein 74) (PBP74)	heat shock 70kDa protein 9 (mortalin)
AMOT	GRP78	no	16	16	0.2081	1.0126	0.08	2/2	N/A	P11021	GRP78_HUMAN	HSPA5 GRP78	3309;	--	78 kDa glucose-regulated protein (GRP-78) (Endoplasmic reticulum lumenal Ca(2+)-binding protein grp78) (Heat shock 70 kDa protein 5) (Immunoglobulin heavy chain-binding protein) (BiP)	heat shock 70kDa protein 5 (glucose-regulated protein, 78kDa)
AMOT	GRPE1	no	3	3	0.1178	0.5102	0	2/2	N/A	Q9HAV7	GRPE1_HUMAN	GRPEL1 GREPEL1	80273;	--	GrpE protein homolog 1, mitochondrial (HMGE) (Mt-GrpE#1)	GrpE-like 1, mitochondrial (E. coli)
AMOT	H12	no	1	1	0.0401	0.1105	0	1/2	N/A	P16403	H12_HUMAN	HIST1H1C H1F2	3006;	--	Histone H1.2 (Histone H1c) (Histone H1d) (Histone H1s-1)	histone cluster 1, H1c
AMOT	H2A1	no	3	3	0.197	N/A	0.01	1/2	N/A	P0C0S8	H2A1_HUMAN	HIST1H2AG H2AFP; HIST1H2AI H2AFC; HIST1H2AK H2AFD; HIST1H2AL H2AFI; HIST1H2AM H2AFN	8329;8330;8332;8336;8969;	--	Histone H2A type 1 (H2A.1) (Histone H2A/p)	histone cluster 1, H2ai, histone cluster 1, H2ak, histone cluster 1, H2al, histone cluster 1, H2am, histone cluster 1, H2ag, histone cluster 1, H2ah
AMOT	H2B1K	no	2.5	2.5	0.1688	N/A	0	2/2	N/A	O60814	H2B1K_HUMAN	HIST1H2BK H2BFT HIRIP1	85236;	--	Histone H2B type 1-K (H2B K) (HIRA-interacting protein 1)	histone cluster 1, H2bk
AMOT	H33	no	1	1	0.0628	N/A	0	1/2	N/A	P84243	H33_HUMAN	H3F3A H3.3A H3F3 PP781; H3F3B H3.3B	3020;3021;	--	Histone H3.3	H3 histone, family 3A, H3 histone, family 3B (H3.3B), microRNA 4738
AMOT	H4	no	1	1	0.0829	0.3751	0	1/2	N/A	P62805	H4_HUMAN	HIST1H4A H4/A H4FA; HIST1H4B H4/I H4FI; HIST1H4C H4/G H4FG; HIST1H4D H4/B H4FB; HIST1H4E H4/J H4FJ; HIST1H4F H4/C H4FC; HIST1H4H H4/H H4FH; HIST1H4I H4/M H4FM; HIST1H4J H4/E H4FE; HIST1H4K H4/D H4FD; HIST1H4L H4/K H4FK; HIST2H4A H4/N H4F2 H4FN HIST2H4; HIST2H4B H4/O H4FO; HIST4H4	121504;554313;8294;8359;8360;8361;8362;8363;8364;8365;8366;8367;8368;8370;	--	Histone H4	histone cluster 1, H4i, histone cluster 1, H4a, histone cluster 1, H4d, histone cluster 1, H4f, histone cluster 1, H4k, histone cluster 1, H4j, histone cluster 1, H4c, histone cluster 1, H4h, histone cluster 1, H4b, histone cluster 1, H4e, histone cluster 1, H4l, histone cluster 2, H4a, histone cluster 4, H4, histone cluster 2, H4b
AMOT	HMGB1	no	1	1	0.0397	0.9182	0.01	1/2	N/A	P09429	HMGB1_HUMAN	HMGB1 HMG1	3146;	--	High mobility group protein B1 (High mobility group protein 1) (HMG-1)	high mobility group box 1
AMOT	HMGN2	no	2	2	0.1897	0.7499	0.03	1/2	N/A	P05204	HMGN2_HUMAN	HMGN2 HMG17	3151;	--	Non-histone chromosomal protein HMG-17 (High mobility group nucleosome-binding domain-containing protein 2)	high mobility group nucleosomal binding domain 2, non-histone chromosomal protein HMG-17-like
AMOT	HNRDL	no	1	1	0.0203	0.4312	0	1/2	N/A	O14979	HNRDL_HUMAN	HNRPDL JKTBP	9987;	--	Heterogeneous nuclear ribonucleoprotein D-like (hnRNP D-like) (hnRNP DL) (AU-rich element RNA-binding factor) (JKT41-binding protein) (Protein laAUF1)	heterogeneous nuclear ribonucleoprotein D-like
AMOT	HNRPC	no	3	3	0.0837	0.3774	0.01	1/2	N/A	P07910	HNRPC_HUMAN	HNRNPC HNRPC	3183;	--	Heterogeneous nuclear ribonucleoproteins C1/C2 (hnRNP C1/C2)	heterogeneous nuclear ribonucleoprotein C (C1/C2)
AMOT	HNRPK	no	1	1	0.0184	0.2145	0	1/2	N/A	P61978	HNRPK_HUMAN	HNRNPK HNRPK	3190;	--	Heterogeneous nuclear ribonucleoprotein K (hnRNP K) (Transformation up-regulated nuclear protein) (TUNP)	heterogeneous nuclear ribonucleoprotein K
AMOT	HNRPU	no	1	1	0.0103	0.1384	0	1/2	N/A	Q00839	HNRPU_HUMAN	HNRNPU HNRPU SAFA U21.1	3192;	--	Heterogeneous nuclear ribonucleoprotein U (hnRNP U) (Scaffold attachment factor A) (SAF-A) (p120) (pp120)	heterogeneous nuclear ribonucleoprotein U (scaffold attachment factor A)
AMOT	HORN	no	9.5	9.5	0.0284	1.1188	0.15	2/2	N/A	Q86YZ3	HORN_HUMAN	HRNR S100A18	388697;	--	Hornerin	hornerin
AMOT	HS90A	no	4	6	0.07	0.7411	0.07	1/2	N/A	P07900	HS90A_HUMAN	HSP90AA1 HSP90A HSPC1 HSPCA	3320;	--	Heat shock protein HSP 90-alpha (Heat shock 86 kDa) (HSP 86) (HSP86) (Renal carcinoma antigen NY-REN-38)	heat shock protein 90kDa alpha (cytosolic), class A member 1
AMOT	HS90B	no	1	1	0.0118	0.1572	0	1/2	N/A	P08238	HS90B_HUMAN	HSP90AB1 HSP90B HSPC2 HSPCB	3326;	--	Heat shock protein HSP 90-beta (HSP 90) (Heat shock 84 kDa) (HSP 84) (HSP84)	heat shock protein 90kDa alpha (cytosolic), class B member 1
AMOT	HSP71	no	36.5	39	0.5172	0.5427	0.58	2/2	N/A	P08107	HSP71_HUMAN	HSPA1A HSPA1; HSPA1B	3303;3304;	--	Heat shock 70 kDa protein 1A/1B (Heat shock 70 kDa protein 1/2) (HSP70-1/HSP70-2) (HSP70.1/HSP70.2)	heat shock 70kDa protein 1A, heat shock 70kDa protein 1B
AMOT	HSP7C	no	30	31	0.4081	0.6277	0.42	2/2	N/A	P11142	HSP7C_HUMAN	HSPA8 HSC70 HSP73 HSPA10	3312;	--	Heat shock cognate 71 kDa protein (Heat shock 70 kDa protein 8)	heat shock 70kDa protein 8, small nucleolar RNA, C/D box 14C, small nucleolar RNA, C/D box 14D
AMOT	IF4A1	no	1	1	0.021	0.978	0.01	1/2	N/A	P60842	IF4A1_HUMAN	EIF4A1 DDX2A EIF4A	1973;	--	Eukaryotic initiation factor 4A-I (eIF-4A-I) (eIF4A-I) (EC 3.6.4.13) (ATP-dependent RNA helicase eIF4A-1)	eukaryotic translation initiation factor 4A1, small nucleolar RNA, H/ACA box 67, small nucleolar RNA, H/ACA box 48, small nucleolar RNA, C/D box 10
AMOT	K1C10	no	32	39	0.5683	1.0147	0.46	2/2	N/A	P13645	K1C10_HUMAN	KRT10 KPP	3858;	--	Keratin, type I cytoskeletal 10 (Cytokeratin-10) (CK-10) (Keratin-10) (K10)	keratin 10
AMOT	K1C14	no	4.5	8.5	0.1531	1.4684	0.06	2/2	N/A	P02533	K1C14_HUMAN	KRT14	3861;	--	Keratin, type I cytoskeletal 14 (Cytokeratin-14) (CK-14) (Keratin-14) (K14)	keratin 14
AMOT	K1C16	no	2.5	2.5	0.045	0.2633	0.01	2/2	N/A	P08779	K1C16_HUMAN	KRT16 KRT16A	3868;	--	Keratin, type I cytoskeletal 16 (Cytokeratin-16) (CK-16) (Keratin-16) (K16)	keratin 16
AMOT	K1C9	no	29.5	29.5	0.4031	0.9561	0.31	2/2	N/A	P35527	K1C9_HUMAN	KRT9	3857;	--	Keratin, type I cytoskeletal 9 (Cytokeratin-9) (CK-9) (Keratin-9) (K9)	keratin 9
AMOT	K22E	no	22.5	28.5	0.3793	1.2027	0.25	2/2	N/A	P35908	K22E_HUMAN	KRT2 KRT2A KRT2E	3849;	--	Keratin, type II cytoskeletal 2 epidermal (Cytokeratin-2e) (CK-2e) (Epithelial keratin-2e) (Keratin-2 epidermis) (Keratin-2e) (K2e) (Type-II keratin Kb2)	keratin 2
AMOT	K2C1	no	30.5	39.5	0.5222	0.7715	0.62	2/2	N/A	P04264	K2C1_HUMAN	KRT1 KRTA	3848;	--	Keratin, type II cytoskeletal 1 (67 kDa cytokeratin) (Cytokeratin-1) (CK-1) (Hair alpha protein) (Keratin-1) (K1) (Type-II keratin Kb1)	keratin 1
AMOT	K2C5	no	5	6	0.0867	0.6397	0.02	2/2	N/A	P13647	K2C5_HUMAN	KRT5	3852;	--	Keratin, type II cytoskeletal 5 (58 kDa cytokeratin) (Cytokeratin-5) (CK-5) (Keratin-5) (K5) (Type-II keratin Kb5)	keratin 5
AMOT	K2C6B	no	6	7	0.1051	1.5047	0.1	1/2	N/A	P04259	K2C6B_HUMAN	KRT6B K6B KRTL1	3854;	--	Keratin, type II cytoskeletal 6B (Cytokeratin-6B) (CK-6B) (Keratin-6B) (K6B) (Type-II keratin Kb10)	keratin 6B
AMOT	K2C78	no	1	1	0.0164	N/A	0	1/2	N/A	Q8N1N4	K2C78_HUMAN	KRT78 K5B KB40	196374;	--	Keratin, type II cytoskeletal 78 (Cytokeratin-78) (CK-78) (Keratin-5b) (Keratin-78) (K78) (Type-II keratin Kb40)	keratin 78
AMOT	KCRB	no	3	3	0.0672	0.9521	0.03	1/2	N/A	P12277	KCRB_HUMAN	CKB CKBB	1152;	--	Creatine kinase B-type (EC 2.7.3.2) (B-CK) (Creatine kinase B chain)	creatine kinase, brain
AMOT	KPRP	no	1	1	0.0147	N/A	0	1/2	N/A	Q5T749	KPRP_HUMAN	KPRP C1orf45	448834;	--	Keratinocyte proline-rich protein (hKPRP)	keratinocyte proline-rich protein
AMOT	KPYM	no	1	1	0.0161	0.0957	0	1/2	N/A	P14618	KPYM_HUMAN	PKM OIP3 PK2 PK3 PKM2	5315;	--	Pyruvate kinase isozymes M1/M2 (EC 2.7.1.40) (Cytosolic thyroid hormone-binding protein) (CTHBP) (Opa-interacting protein 3) (OIP-3) (Pyruvate kinase 2/3) (Pyruvate kinase muscle isozyme) (Thyroid hormone-binding protein 1) (THBP1) (Tumor M2-PK) (p58)	pyruvate kinase, muscle
AMOT	LATS1	yes	1	1	0.0075	N/A	0.04	1/2	0.37	O95835	LATS1_HUMAN	LATS1 WARTS	9113;	--	Serine/threonine-protein kinase LATS1 (EC 2.7.11.1) (Large tumor suppressor homolog 1) (WARTS protein kinase) (h-warts)	large tumor suppressor kinase 1
AMOT	LIN7C	yes	1	1	0.043	N/A	0.05	1/2	0.37	Q9NUP9	LIN7C_HUMAN	LIN7C MALS3 VELI3	55327;	YES	Protein lin-7 homolog C (Lin-7C) (Mammalian lin-seven protein 3) (MALS-3) (Vertebrate lin-7 homolog 3) (Veli-3)	lin-7 homolog C (C. elegans)
AMOT	LSM12	no	1.5	1.5	0.0653	0.6607	0	2/2	N/A	Q3MHD2	LSM12_HUMAN	LSM12	124801;	--	Protein LSM12 homolog	LSM12 homolog (S. cerevisiae)
AMOT	MCCA	no	7	7	0.0821	0.913	0.04	2/2	N/A	Q96RQ3	MCCA_HUMAN	MCCC1 MCCA	56922;	--	Methylcrotonoyl-CoA carboxylase subunit alpha, mitochondrial (MCCase subunit alpha) (EC 6.4.1.4) (3-methylcrotonyl-CoA carboxylase 1) (3-methylcrotonyl-CoA carboxylase biotin-containing subunit) (3-methylcrotonyl-CoA:carbon dioxide ligase subunit alpha)	methylcrotonoyl-CoA carboxylase 1 (alpha)
AMOT	MCCB	no	18	18	0.2721	1.3324	0.1	2/2	N/A	Q9HCC0	MCCB_HUMAN	MCCC2 MCCB	64087;	--	Methylcrotonoyl-CoA carboxylase beta chain, mitochondrial (MCCase subunit beta) (EC 6.4.1.4) (3-methylcrotonyl-CoA carboxylase 2) (3-methylcrotonyl-CoA carboxylase non-biotin-containing subunit) (3-methylcrotonyl-CoA:carbon dioxide ligase subunit beta)	methylcrotonoyl-CoA carboxylase 2 (beta)
AMOT	MDHM	no	1	1	0.0253	0.3894	0	1/2	N/A	P40926	MDHM_HUMAN	MDH2	4191;	--	Malate dehydrogenase, mitochondrial (EC 1.1.1.37)	malate dehydrogenase 2, NAD (mitochondrial)
AMOT	MERL	yes	1	1	0.0143	N/A	2.32	2/2	0.64	P35240	MERL_HUMAN	NF2 SCH	4771;	YES	Merlin (Moesin-ezrin-radixin-like protein) (Neurofibromin-2) (Schwannomerlin) (Schwannomin)	neurofibromin 2 (merlin)
AMOT	MUCL1	no	1	1	0.0945	N/A	0	2/2	N/A	Q96DR8	MUCL1_HUMAN	MUCL1 SBEM UNQ590/PRO1160	118430;	--	Mucin-like protein 1 (Protein BS106) (Small breast epithelial mucin)	mucin-like 1
AMOT	NPM	no	2	2	0.0581	0.5116	0	1/2	N/A	P06748	NPM_HUMAN	NPM1 NPM	4869;	--	Nucleophosmin (NPM) (Nucleolar phosphoprotein B23) (Nucleolar protein NO38) (Numatrin)	nucleophosmin (nucleolar phosphoprotein B23, numatrin)
AMOT	NUCL	no	2	2	0.0239	0.2067	0	2/2	N/A	P19338	NUCL_HUMAN	NCL	4691;	--	Nucleolin (Protein C23)	nucleolin, uncharacterized LOC100996253
AMOT	NUFP2	no	5.5	5.5	0.0673	1.4069	0.05	2/2	N/A	Q7Z417	NUFP2_HUMAN	NUFIP2 KIAA1321 PIG1	57532;	--	Nuclear fragile X mental retardation-interacting protein 2 (82 kDa FMRP-interacting protein) (82-FIP) (Cell proliferation-inducing gene 1 protein) (FMRP-interacting protein 2)	nuclear fragile X mental retardation protein interacting protein 2
AMOT	ODB2	no	44.5	54.5	0.9611	1.2005	0.6	2/2	N/A	P11182	ODB2_HUMAN	DBT BCATE2	1629;	--	Lipoamide acyltransferase component of branched-chain alpha-keto acid dehydrogenase complex, mitochondrial (EC 2.3.1.168) (Branched-chain alpha-keto acid dehydrogenase complex component E2) (BCKAD-E2) (BCKADE2) (Dihydrolipoamide acetyltransferase component of branched-chain alpha-keto acid dehydrogenase complex) (Dihydrolipoamide branched chain transacylase) (Dihydrolipoyllysine-residue (2-methyl…	dihydrolipoamide branched chain transacylase E2
AMOT	ODBA	no	11	11	0.2099	1.3905	0.07	2/2	N/A	P12694	ODBA_HUMAN	BCKDHA	593;	--	2-oxoisovalerate dehydrogenase subunit alpha, mitochondrial (EC 1.2.4.4) (Branched-chain alpha-keto acid dehydrogenase E1 component alpha chain) (BCKDE1A) (BCKDH E1-alpha)	branched chain keto acid dehydrogenase E1, alpha polypeptide
AMOT	ODBB	no	2.5	2.5	0.0541	0.9998	0.01	2/2	N/A	P21953	ODBB_HUMAN	BCKDHB	594;	--	2-oxoisovalerate dehydrogenase subunit beta, mitochondrial (EC 1.2.4.4) (Branched-chain alpha-keto acid dehydrogenase E1 component beta chain) (BCKDE1B) (BCKDH E1-beta)	branched chain keto acid dehydrogenase E1, beta polypeptide
AMOT	PCCA	no	23.5	23.5	0.2744	1.1378	0.24	2/2	N/A	P05165	PCCA_HUMAN	PCCA	5095;	--	Propionyl-CoA carboxylase alpha chain, mitochondrial (PCCase subunit alpha) (EC 6.4.1.3) (Propanoyl-CoA:carbon dioxide ligase subunit alpha)	propionyl CoA carboxylase, alpha polypeptide
AMOT	PCCB	no	16.5	16.5	0.2601	0.9759	0.11	2/2	N/A	P05166	PCCB_HUMAN	PCCB	5096;	--	Propionyl-CoA carboxylase beta chain, mitochondrial (PCCase subunit beta) (EC 6.4.1.3) (Propanoyl-CoA:carbon dioxide ligase subunit beta)	propionyl CoA carboxylase, beta polypeptide
AMOT	PGAM1	no	1	1	0.0336	0.7179	0	1/2	N/A	P18669	PGAM1_HUMAN	PGAM1 PGAMA CDABP0006	5223;	--	Phosphoglycerate mutase 1 (EC 3.1.3.13) (EC 5.4.2.1) (EC 5.4.2.4) (BPG-dependent PGAM 1) (Phosphoglycerate mutase isozyme B) (PGAM-B)	phosphoglycerate mutase 1 (brain)
AMOT	PGK1	no	1	1	0.0205	0.8509	0.01	1/2	N/A	P00558	PGK1_HUMAN	PGK1 PGKA MIG10 OK/SW-cl.110	5230;	--	Phosphoglycerate kinase 1 (EC 2.7.2.3) (Cell migration-inducing gene 10 protein) (Primer recognition protein 2) (PRP 2)	phosphoglycerate kinase 1
AMOT	PIMT	no	10	10	0.3748	1.4398	0.07	2/2	N/A	P22061	PIMT_HUMAN	PCMT1	5110;	--	Protein-L-isoaspartate(D-aspartate) O-methyltransferase (PIMT) (EC 2.1.1.77) (L-isoaspartyl protein carboxyl methyltransferase) (Protein L-isoaspartyl/D-aspartyl methyltransferase) (Protein-beta-aspartate methyltransferase)	protein-L-isoaspartate (D-aspartate) O-methyltransferase
AMOT	PLAK	no	1	1	0.0115	1.1662	0	1/2	N/A	P14923	PLAK_HUMAN	JUP CTNNG DP3	3728;	--	Junction plakoglobin (Catenin gamma) (Desmoplakin III) (Desmoplakin-3)	junction plakoglobin
AMOT	PPIA	no	2	2	0.1035	0.3533	0.01	1/2	N/A	P62937	PPIA_HUMAN	PPIA CYPA	5478;	--	Peptidyl-prolyl cis-trans isomerase A (PPIase A) (EC 5.2.1.8) (Cyclophilin A) (Cyclosporin A-binding protein) (Rotamase A)	peptidylprolyl isomerase A (cyclophilin A), peptidyl-prolyl cis-trans isomerase A-like
AMOT	PRDX1	no	4	4	0.1716	1.2971	0.03	1/2	N/A	Q06830	PRDX1_HUMAN	PRDX1 PAGA PAGB TDPX2	5052;	--	Peroxiredoxin-1 (EC 1.11.1.15) (Natural killer cell-enhancing factor A) (NKEF-A) (Proliferation-associated gene protein) (PAG) (Thioredoxin peroxidase 2) (Thioredoxin-dependent peroxide reductase 2)	peroxiredoxin 1
AMOT	PRDX6	no	1	1	0.0381	1.5538	0	1/2	N/A	P30041	PRDX6_HUMAN	PRDX6 AOP2 KIAA0106	9588;	--	Peroxiredoxin-6 (EC 1.11.1.15) (1-Cys peroxiredoxin) (1-Cys PRX) (24 kDa protein) (Acidic calcium-independent phospholipase A2) (aiPLA2) (EC 3.1.1.-) (Antioxidant protein 2) (Liver 2D page spot 40) (Non-selenium glutathione peroxidase) (NSGPx) (EC 1.11.1.9) (Red blood cells page spot 12)	peroxiredoxin 6
AMOT	PSA7	no	1	1	0.0341	2.7362	0.02	1/2	N/A	O14818	PSA7_HUMAN	PSMA7 HSPC	5688;	--	Proteasome subunit alpha type-7 (EC 3.4.25.1) (Proteasome subunit RC6-1) (Proteasome subunit XAPC7)	proteasome (prosome, macropain) subunit, alpha type, 7
AMOT	PSB5	no	1	1	0.0322	17.5702	0.03	1/2	N/A	P28074	PSB5_HUMAN	PSMB5 LMPX MB1 X	5693;	--	Proteasome subunit beta type-5 (EC 3.4.25.1) (Macropain epsilon chain) (Multicatalytic endopeptidase complex epsilon chain) (Proteasome chain 6) (Proteasome epsilon chain) (Proteasome subunit MB1) (Proteasome subunit X)	proteasome (prosome, macropain) subunit, beta type, 5
AMOT	PSB6	no	1	1	0.0357	N/A	0.02	1/2	N/A	P28072	PSB6_HUMAN	PSMB6 LMPY Y	5694;	--	Proteasome subunit beta type-6 (EC 3.4.25.1) (Macropain delta chain) (Multicatalytic endopeptidase complex delta chain) (Proteasome delta chain) (Proteasome subunit Y)	proteasome (prosome, macropain) subunit, beta type, 6
AMOT	PTMA	no	1	1	0.0769	0.5813	0	1/2	N/A	P06454	PTMA_HUMAN	PTMA TMSA	5757;	--	Prothymosin alpha [Cleaved into: Thymosin alpha-1]	prothymosin, alpha, prothymosin alpha-like, microRNA 1244-1, microRNA 1244-3, microRNA 1244-2
AMOT	PYC	no	47	47	0.3394	1.4376	0.62	2/2	N/A	P11498	PYC_HUMAN	PC	5091;	--	Pyruvate carboxylase, mitochondrial (EC 6.4.1.1) (Pyruvic carboxylase) (PCB)	pyruvate carboxylase
AMOT	RBBP7	no	1	1	0.0201	3.9341	0.01	1/2	N/A	Q16576	RBBP7_HUMAN	RBBP7 RBAP46	5931;	--	Histone-binding protein RBBP7 (Histone acetyltransferase type B subunit 2) (Nucleosome-remodeling factor subunit RBAP46) (Retinoblastoma-binding protein 7) (RBBP-7) (Retinoblastoma-binding protein p46)	retinoblastoma binding protein 7
AMOT	RIF1	yes	1	1	0.0034	N/A	3.23	2/2	0.37	Q5UIP0	RIF1_HUMAN	RIF1	55183;	--	Telomere-associated protein RIF1 (Rap1-interacting factor 1 homolog)	RAP1 interacting factor homolog (yeast)
AMOT	RL11	no	1	1	0.0476	0.7613	0	1/2	N/A	P62913	RL11_HUMAN	RPL11	6135;	--	60S ribosomal protein L11 (CLL-associated antigen KW-12)	ribosomal protein L11
AMOT	RL12	no	1	1	0.0515	0.3472	0	2/2	N/A	P30050	RL12_HUMAN	RPL12	6136;	--	60S ribosomal protein L12	ribosomal protein L12
AMOT	RL13	no	2	2	0.0806	0.7037	0	2/2	N/A	P26373	RL13_HUMAN	RPL13 BBC1 OK/SW-cl.46	6137;	--	60S ribosomal protein L13 (Breast basic conserved protein 1)	ribosomal protein L13, small nucleolar RNA, C/D box 68
AMOT	RL13A	no	2	2	0.0838	1.1962	0	2/2	N/A	P40429	RL13A_HUMAN	RPL13A	23521;	--	60S ribosomal protein L13a (23 kDa highly basic protein)	ribosomal protein L13a, small nucleolar RNA, C/D box 35A, small nucleolar RNA, C/D box 34, small nucleolar RNA, C/D box 33, small nucleolar RNA, C/D box 32A
AMOT	RL14	no	3	3	0.1186	1.7466	0.01	2/2	N/A	P50914	RL14_HUMAN	RPL14	9045;	--	60S ribosomal protein L14 (CAG-ISL 7)	ribosomal protein L14
AMOT	RL15	no	1.5	1.5	0.0626	0.665	0	2/2	N/A	P61313	RL15_HUMAN	RPL15 EC45 TCBAP0781	6138;	--	60S ribosomal protein L15	ribosomal protein L15
AMOT	RL18	no	5	5	0.2261	1.5301	0.01	2/2	N/A	Q07020	RL18_HUMAN	RPL18	6141;	--	60S ribosomal protein L18	ribosomal protein L18
AMOT	RL19	no	1	1	0.0432	0.9041	0	1/2	N/A	P84098	RL19_HUMAN	RPL19	6143;	--	60S ribosomal protein L19	ribosomal protein L19
AMOT	RL21	no	1	1	0.0531	0.828	0	2/2	N/A	P46778	RL21_HUMAN	RPL21	6144;	--	60S ribosomal protein L21	ribosomal protein L21, small nucleolar RNA, C/D box 102, small nucleolar RNA, H/ACA box 27
AMOT	RL23	no	1.5	1.5	0.0912	0.5724	0	2/2	N/A	P62829	RL23_HUMAN	RPL23	9349;	--	60S ribosomal protein L23 (60S ribosomal protein L17)	ribosomal protein L23, small nucleolar RNA, H/ACA box 21
AMOT	RL23A	no	1	1	0.0547	0.416	0	1/2	N/A	P62750	RL23A_HUMAN	RPL23A	6147;	--	60S ribosomal protein L23a	ribosomal protein L23a, small nucleolar RNA, C/D box 42A
AMOT	RL26	no	1	1	0.0586	0.6145	0	2/2	N/A	P61254	RL26_HUMAN	RPL26	6154;	--	60S ribosomal protein L26	ribosomal protein L26
AMOT	RL27	no	1	1	0.0625	0.6773	0	2/2	N/A	P61353	RL27_HUMAN	RPL27	6155;	--	60S ribosomal protein L27	ribosomal protein L27
AMOT	RL28	no	1	1	0.0621	0.6822	0	2/2	N/A	P46779	RL28_HUMAN	RPL28	6158;	--	60S ribosomal protein L28	ribosomal protein L28
AMOT	RL29	no	1	1	0.0535	0.7653	0	2/2	N/A	P47914	RL29_HUMAN	RPL29	6159;	--	60S ribosomal protein L29 (Cell surface heparin-binding protein HIP)	ribosomal protein L29
AMOT	RL3	no	1	1	0.0212	0.5116	0	1/2	N/A	P39023	RL3_HUMAN	RPL3 OK/SW-cl.32	6122;	--	60S ribosomal protein L3 (HIV-1 TAR RNA-binding protein B) (TARBP-B)	ribosomal protein L3, RNA, U86 small nucleolar, small nucleolar RNA, C/D box 83B
AMOT	RL36	no	1.5	1.5	0.1216	1.8472	0	2/2	N/A	Q9Y3U8	RL36_HUMAN	RPL36	25873;	--	60S ribosomal protein L36	ribosomal protein L36
AMOT	RL6	no	1.5	1.5	0.0443	0.3798	0	2/2	N/A	Q02878	RL6_HUMAN	RPL6 TXREB1	6128;	--	60S ribosomal protein L6 (Neoplasm-related protein C140) (Tax-responsive enhancer element-binding protein 107) (TaxREB107)	ribosomal protein L6
AMOT	RL7	no	1.5	1.5	0.0514	0.5397	0	2/2	N/A	P18124	RL7_HUMAN	RPL7	6129;	--	60S ribosomal protein L7	ribosomal protein L7
AMOT	RL7A	no	2.5	2.5	0.08	0.7499	0	2/2	N/A	P62424	RL7A_HUMAN	RPL7A SURF-3 SURF3	6130;	--	60S ribosomal protein L7a (PLA-X polypeptide) (Surfeit locus protein 3)	ribosomal protein L7a, small nucleolar RNA, C/D box 36B, small nucleolar RNA, C/D box 36A, small nucleolar RNA, C/D box 24
AMOT	RL8	no	1	1	0.033	0.6484	0	1/2	N/A	P62917	RL8_HUMAN	RPL8	6132;	--	60S ribosomal protein L8	ribosomal protein L8
AMOT	RLA0	no	1.5	1.5	0.0402	0.4934	0	2/2	N/A	P05388	RLA0_HUMAN	RPLP0	6175;	--	60S acidic ribosomal protein P0 (60S ribosomal protein L10E)	ribosomal protein, large, P0
AMOT	RLA1	no	1	1	0.0746	1.1229	0	2/2	N/A	P05386	RLA1_HUMAN	RPLP1 RRP1	6176;	--	60S acidic ribosomal protein P1	ribosomal protein, large, P1
AMOT	ROA1	no	3	3	0.0687	0.353	0.01	2/2	N/A	P09651	ROA1_HUMAN	HNRNPA1 HNRPA1	3178;	--	Heterogeneous nuclear ribonucleoprotein A1 (hnRNP A1) (Helix-destabilizing protein) (Single-strand RNA-binding protein) (hnRNP core protein A1)	heterogeneous nuclear ribonucleoprotein A1
AMOT	ROA2	no	4	4	0.0966	0.3312	0.01	2/2	N/A	P22626	ROA2_HUMAN	HNRNPA2B1 HNRPA2B1	3181;	--	Heterogeneous nuclear ribonucleoproteins A2/B1 (hnRNP A2/B1)	heterogeneous nuclear ribonucleoprotein A2/B1
AMOT	ROA3	no	1	1	0.0226	0.2413	0	1/2	N/A	P51991	ROA3_HUMAN	HNRNPA3 HNRPA3	220988;	--	Heterogeneous nuclear ribonucleoprotein A3 (hnRNP A3)	heterogeneous nuclear ribonucleoprotein A3
AMOT	ROAA	no	1	1	0.0257	0.6444	0	1/2	N/A	Q99729	ROAA_HUMAN	HNRNPAB ABBP1 HNRPAB	3182;	--	Heterogeneous nuclear ribonucleoprotein A/B (hnRNP A/B) (APOBEC1-binding protein 1) (ABBP-1)	heterogeneous nuclear ribonucleoprotein A/B
AMOT	RS10	no	1	1	0.0515	1.4836	0	2/2	N/A	P46783	RS10_HUMAN	RPS10	6204;	--	40S ribosomal protein S10	ribosomal protein S10
AMOT	RS11	no	1	1	0.0536	0.6789	0	1/2	N/A	P62280	RS11_HUMAN	RPS11	6205;	--	40S ribosomal protein S11	ribosomal protein S11, small nucleolar RNA, C/D box 35B
AMOT	RS12	no	1	1	0.0647	0.8678	0	1/2	N/A	P25398	RS12_HUMAN	RPS12	6206;	--	40S ribosomal protein S12	ribosomal protein S12
AMOT	RS18	no	1	1	0.0559	0.3733	0	2/2	N/A	P62269	RS18_HUMAN	RPS18 D6S218E	6222;	--	40S ribosomal protein S18 (Ke-3) (Ke3)	ribosomal protein S18
AMOT	RS2	no	1.5	1.5	0.0436	1.3947	0.01	2/2	N/A	P15880	RS2_HUMAN	RPS2 RPS4	6187;	--	40S ribosomal protein S2 (40S ribosomal protein S4) (Protein LLRep3)	ribosomal protein S2, small nucleolar RNA, H/ACA box 64
AMOT	RS23	no	1	1	0.0592	0.7944	0	1/2	N/A	P62266	RS23_HUMAN	RPS23	6228;	--	40S ribosomal protein S23	ribosomal protein S23
AMOT	RS27A	no	1.5	1.5	0.0816	0.3136	0	2/2	N/A	P62979	RS27A_HUMAN	RPS27A UBA80 UBCEP1	6233;	--	Ubiquitin-40S ribosomal protein S27a (Ubiquitin carboxyl extension protein 80) [Cleaved into: Ubiquitin; 40S ribosomal protein S27a]	ribosomal protein S27a
AMOT	RS3	no	1.5	1.5	0.0524	0.6408	0	2/2	N/A	P23396	RS3_HUMAN	RPS3 OK/SW-cl.26	6188;	--	40S ribosomal protein S3	ribosomal protein S3
AMOT	RS30	no	1	1	0.1435	N/A	0	1/2	N/A	P62861	RS30_HUMAN	FAU	N/A	--	40S ribosomal protein S30	Finkel-Biskis-Reilly murine sarcoma virus (FBR-MuSV) ubiquitously expressed
AMOT	RS3A	no	1	1	0.0321	0.765	0	1/2	N/A	P61247	RS3A_HUMAN	RPS3A FTE1 MFTL	6189;	--	40S ribosomal protein S3a (v-fos transformation effector protein) (Fte-1)	ribosomal protein S3A, small nucleolar RNA, C/D box 73A
AMOT	RS7	no	1	1	0.044	0.7037	0	1/2	N/A	P62081	RS7_HUMAN	RPS7	6201;	--	40S ribosomal protein S7	ribosomal protein S7
AMOT	RS8	no	2	2	0.0818	0.6136	0	2/2	N/A	P62241	RS8_HUMAN	RPS8 OK/SW-cl.83	6202;	--	40S ribosomal protein S8	ribosomal protein S8, small nucleolar RNA, C/D box 55, small nucleolar RNA, C/D box 38B
AMOT	RSSA	no	1	1	0.0289	0.5986	0	1/2	N/A	P08865	RSSA_HUMAN	RPSA LAMBR LAMR1	3921;	--	40S ribosomal protein SA (37 kDa laminin receptor precursor) (37LRP) (37/67 kDa laminin receptor) (LRP/LR) (67 kDa laminin receptor) (67LR) (Colon carcinoma laminin-binding protein) (Laminin receptor 1) (LamR) (Laminin-binding protein precursor p40) (LBP/p40) (Multidrug resistance-associated protein MGr1-Ag) (NEM/1CHD4)	ribosomal protein SA, small nucleolar RNA, H/ACA box 62, small nucleolar RNA, H/ACA box 6
AMOT	SKI	no	1	1	0.0116	N/A	0.02	1/2	N/A	P12755	SKI_HUMAN	SKI	6497;	--	Ski oncogene (Proto-oncogene c-Ski)	v-ski sarcoma viral oncogene homolog (avian)
AMOT	SMD3	no	1	1	0.0677	1.1029	0.01	1/2	N/A	P62318	SMD3_HUMAN	SNRPD3	6634;	--	Small nuclear ribonucleoprotein Sm D3 (Sm-D3) (snRNP core protein D3)	small nuclear ribonucleoprotein D3 polypeptide 18kDa
AMOT	SPR1B	no	1	1	0.0959	N/A	0.01	1/2	N/A	P22528	SPR1B_HUMAN	SPRR1B	6699;	--	Cornifin-B (14.9 kDa pancornulin) (Small proline-rich protein IB) (SPR-IB)	small proline-rich protein 1B
AMOT	STMN1	no	1	1	0.0573	N/A	0.01	1/2	N/A	P16949	STMN1_HUMAN	STMN1 C1orf215 LAP18 OP18	3925;	--	Stathmin (Leukemia-associated phosphoprotein p18) (Metablastin) (Oncoprotein 18) (Op18) (Phosphoprotein p19) (pp19) (Prosolin) (Protein Pr22) (pp17)	stathmin 1
AMOT	StrepHA-Tag	no	12.5	14	2.0517	0.2163	0	2/2	N/A	StrepHA-Tag	N/A	N/A	N/A	--	N/A	N/A
AMOT	Streptactin	no	3	3	0.1394	0.2752	0	2/2	N/A	Streptactin	N/A	N/A	N/A	--	N/A	N/A
AMOT	SYDC	no	1	1	0.0169	1.3145	0.01	1/2	N/A	P14868	SYDC_HUMAN	DARS PIG40	1615;	--	Aspartate--tRNA ligase, cytoplasmic (EC 6.1.1.12) (Aspartyl-tRNA synthetase) (AspRS) (Cell proliferation-inducing gene 40 protein)	aspartyl-tRNA synthetase
AMOT	SYEP	no	1	1	0.0056	0.5993	0	1/2	N/A	P07814	SYEP_HUMAN	EPRS GLNS PARS QARS QPRS PIG32	2058;	--	Bifunctional glutamate/proline--tRNA ligase (Bifunctional aminoacyl-tRNA synthetase) (Cell proliferation-inducing gene 32 protein) [Includes: Glutamate--tRNA ligase (EC 6.1.1.17) (Glutamyl-tRNA synthetase) (GluRS); Proline--tRNA ligase (EC 6.1.1.15) (Prolyl-tRNA synthetase)]	glutamyl-prolyl-tRNA synthetase
AMOT	SYLC	no	1	1	0.0072	0.7158	0.02	2/2	N/A	Q9P2J5	SYLC_HUMAN	LARS KIAA1352	51520;	--	Leucine--tRNA ligase, cytoplasmic (EC 6.1.1.4) (Leucyl-tRNA synthetase) (LeuRS)	leucyl-tRNA synthetase
AMOT	TBA1C	no	3	3	0.0566	N/A	0.02	1/2	-0.09	Q9BQE3	TBA1C_HUMAN	TUBA1C TUBA6	84790;	--	Tubulin alpha-1C chain (Alpha-tubulin 6) (Tubulin alpha-6 chain)	tubulin, alpha 1c
AMOT	TBB5	no	4	4	0.0767	0.2169	0.01	2/2	N/A	P07437	TBB5_HUMAN	TUBB TUBB5 OK/SW-cl.56	203068;	--	Tubulin beta chain (Tubulin beta-5 chain)	tubulin, beta class I
AMOT	THIO	no	1	1	0.0813	1.4365	0	1/2	N/A	P10599	THIO_HUMAN	TXN TRDX TRX TRX1	7295;	--	Thioredoxin (Trx) (ATL-derived factor) (ADF) (Surface-associated sulphydryl protein) (SASP)	thioredoxin
AMOT	TPIS	no	4	4	0.1194	1.0698	0.07	1/2	N/A	P60174	TPIS_HUMAN	TPI1 TPI	7167;	--	Triosephosphate isomerase (TIM) (EC 5.3.1.1) (Triose-phosphate isomerase)	triosephosphate isomerase 1
AMOT	TRYP_PIG	no	7.5	8.5	0.3128	0.2998	0.02	2/2	N/A	P00761	TRYP_PIG	N/A	N/A	--	Trypsin (EC 3.4.21.4)	0
AMOT	UCHL1	no	1	1	0.0383	1.0503	0.01	1/2	N/A	P09936	UCHL1_HUMAN	UCHL1	7345;	--	Ubiquitin carboxyl-terminal hydrolase isozyme L1 (UCH-L1) (EC 3.4.19.12) (EC 6.-.-.-) (Neuron cytoplasmic protein 9.5) (PGP 9.5) (PGP9.5) (Ubiquitin thioesterase L1)	ubiquitin carboxyl-terminal esterase L1 (ubiquitin thiolesterase)
AMOT	US6NL	no	1	1	0.0103	N/A	0.1	2/2	N/A	Q92738	US6NL_HUMAN	USP6NL KIAA0019	9712;	--	USP6 N-terminal-like protein (Related to the N-terminus of tre) (RN-tre)	USP6 N-terminal like, USP6NL intronic transcript 1 (non-protein coding)
AMOT	VIME	no	2	2	0.0366	0.1856	0.01	1/2	N/A	P08670	VIME_HUMAN	VIM	7431;	--	Vimentin	vimentin
AMOT	YBOX1	no	1	1	0.0261	0.3953	0	1/2	N/A	P67809	YBOX1_HUMAN	YBX1 NSEP1 YB1	4904;	--	Nuclease-sensitive element-binding protein 1 (CCAAT-binding transcription factor I subunit A) (CBF-A) (DNA-binding protein B) (DBPB) (Enhancer factor I subunit A) (EFI-A) (Y-box transcription factor) (Y-box-binding protein 1) (YB-1)	Y box binding protein 1
AMOT	ZA2G	no	1	1	0.0286	N/A	0.01	1/2	-0.07	P25311	ZA2G_HUMAN	AZGP1 ZAG ZNGP1	563;	--	Zinc-alpha-2-glycoprotein (Zn-alpha-2-GP) (Zn-alpha-2-glycoprotein)	alpha-2-glycoprotein 1, zinc-binding
ASPP1	1433B	no	1	1	0.0498	2.2742	0.01	1/2	N/A	P31946	1433B_HUMAN	YWHAB	7529;	--	14-3-3 protein beta/alpha (Protein 1054) (Protein kinase C inhibitor protein 1) (KCIP-1) [Cleaved into: 14-3-3 protein beta/alpha, N-terminally processed]	tyrosine 3-monooxygenase/tryptophan 5-monooxygenase activation protein, beta polypeptide
ASPP1	1433E	no	2	2	0.0961	1.1689	0.02	1/2	N/A	P62258	1433E_HUMAN	YWHAE	7531;	--	14-3-3 protein epsilon (14-3-3E)	tyrosine 3-monooxygenase/tryptophan 5-monooxygenase activation protein, epsilon polypeptide
ASPP1	1433Z	no	2	2	0.1	1.4152	0.02	1/2	N/A	P63104	1433Z_HUMAN	YWHAZ	7534;	--	14-3-3 protein zeta/delta (Protein kinase C inhibitor protein 1) (KCIP-1)	tyrosine 3-monooxygenase/tryptophan 5-monooxygenase activation protein, zeta polypeptide
ASPP1	6PGD	no	1	1	0.0254	4.6972	0.02	1/2	N/A	P52209	6PGD_HUMAN	PGD PGDH	5226;	--	6-phosphogluconate dehydrogenase, decarboxylating (EC 1.1.1.44)	phosphogluconate dehydrogenase
ASPP1	ACTB	no	5.5	5.5	0.1769	0.508	0.02	2/2	N/A	P60709	ACTB_HUMAN	ACTB	60;	--	Actin, cytoplasmic 1 (Beta-actin) [Cleaved into: Actin, cytoplasmic 1, N-terminally processed]	actin, beta
ASPP1	ACTC	no	2	2	0.0636	N/A	0.01	2/2	N/A	P68032	ACTC_HUMAN	ACTC1 ACTC	70;	--	Actin, alpha cardiac muscle 1 (Alpha-cardiac actin)	actin, alpha, cardiac muscle 1
ASPP1	ACTG	no	5.5	5.5	0.1769	0.4434	0.02	2/2	N/A	P63261	ACTG_HUMAN	ACTG1 ACTB ACTG	71;	--	Actin, cytoplasmic 2 (Gamma-actin) [Cleaved into: Actin, cytoplasmic 2, N-terminally processed]	actin, gamma 1
ASPP1	ALBU	no	1.5	1.5	0.0293	0.1497	0	2/2	N/A	P02768	ALBU_HUMAN	ALB GIG20 GIG42 PRO0903 PRO1708 PRO2044 PRO2619 PRO2675 UNQ696/PRO1341	213;	--	Serum albumin	albumin
ASPP1	ALDOA	no	2	2	0.0673	0.7956	0.02	1/2	N/A	P04075	ALDOA_HUMAN	ALDOA ALDA	226;	--	Fructose-bisphosphate aldolase A (EC 4.1.2.13) (Lung cancer antigen NY-LU-1) (Muscle-type aldolase)	aldolase A, fructose-bisphosphate
ASPP1	ALDOC	no	1	1	0.0336	N/A	0.03	1/2	N/A	P09972	ALDOC_HUMAN	ALDOC ALDC	230;	--	Fructose-bisphosphate aldolase C (EC 4.1.2.13) (Brain-type aldolase)	aldolase C, fructose-bisphosphate
ASPP1	ASPP1	bait	82	93	1	N/A	0	2/2	0	Q96KQ4	ASPP1_HUMAN	PPP1R13B ASPP1 KIAA0771	23368;	--	Apoptosis-stimulating of p53 protein 1 (Protein phosphatase 1 regulatory subunit 13B)	protein phosphatase 1, regulatory subunit 13B
ASPP1	ATPA	no	1	1	0.0221	0.6193	0	1/2	N/A	P25705	ATPA_HUMAN	ATP5A1 ATP5A ATP5AL2 ATPM	498;	--	ATP synthase subunit alpha, mitochondrial	ATP synthase, H+ transporting, mitochondrial F1 complex, alpha subunit 1, cardiac muscle
ASPP1	ATPB	no	7	7	0.1621	2.6357	0.1	1/2	N/A	P06576	ATPB_HUMAN	ATP5B ATPMB ATPSB	506;	--	ATP synthase subunit beta, mitochondrial (EC 3.6.3.14)	ATP synthase, H+ transporting, mitochondrial F1 complex, beta polypeptide
ASPP1	ATX2L	no	6.5	6.5	0.0698	0.5016	0.01	2/2	N/A	Q8WWM7	ATX2L_HUMAN	ATXN2L A2D A2LG A2LP A2RP	11273;	--	Ataxin-2-like protein (Ataxin-2 domain protein) (Ataxin-2-related protein)	ataxin 2-like
ASPP1	BCKD	no	5	5	0.1486	2.986	0.03	1/2	N/A	O14874	BCKD_HUMAN	BCKDK	10295;	--	[3-methyl-2-oxobutanoate dehydrogenase [lipoamide]] kinase, mitochondrial (EC 2.7.11.4) (Branched-chain alpha-ketoacid dehydrogenase kinase) (BCKD-kinase) (BCKDHKIN)	branched chain ketoacid dehydrogenase kinase
ASPP1	C1QBP	no	2	2	0.0869	0.5986	0.01	1/2	N/A	Q07021	C1QBP_HUMAN	C1QBP GC1QBP HABP1 SF2P32	708;	--	Complement component 1 Q subcomponent-binding protein, mitochondrial (GC1q-R protein) (Glycoprotein gC1qBP) (C1qBP) (Hyaluronan-binding protein 1) (Mitochondrial matrix protein p32) (p33)	complement component 1, q subcomponent binding protein
ASPP1	CALM	no	1.5	1.5	0.1199	0.7851	0.01	2/2	N/A	P62158	CALM_HUMAN	CALM1 CALM CAM CAM1; CALM2 CAM2 CAMB; CALM3 CALML2 CAM3 CAMC CAMIII	801;805;808;	--	Calmodulin (CaM)	calmodulin 1 (phosphorylase kinase, delta), calmodulin 2 (phosphorylase kinase, delta), calmodulin 3 (phosphorylase kinase, delta)
ASPP1	CALR	no	2	2	0.0587	1.842	0.05	1/2	N/A	P27797	CALR_HUMAN	CALR CRTC	811;	--	Calreticulin (CRP55) (Calregulin) (Endoplasmic reticulum resident protein 60) (ERp60) (HACBP) (grp60)	calreticulin
ASPP1	CALX	no	1	1	0.0207	6.2092	0.01	1/2	N/A	P27824	CALX_HUMAN	CANX	821;	--	Calnexin (IP90) (Major histocompatibility complex class I antigen-binding protein p88) (p90)	calnexin
ASPP1	CC85B	yes	10	12.5	0.7229	N/A	272.71	2/2	0.63	Q15834	CC85B_HUMAN	CCDC85B DIPA	11007;	--	Coiled-coil domain-containing protein 85B (Hepatitis delta antigen-interacting protein A) (Delta-interacting protein A)	coiled-coil domain containing 85B
ASPP1	CC85C	yes	16.5	17	0.4752	N/A	67.07	2/2	0.77	A6NKD9	CC85C_HUMAN	CCDC85C	317762;	--	Coiled-coil domain-containing protein 85C	coiled-coil domain containing 85C
ASPP1	CH10	no	1	1	0.1201	0.622	0	1/2	N/A	P61604	CH10_HUMAN	HSPE1	3336;	--	10 kDa heat shock protein, mitochondrial (Hsp10) (10 kDa chaperonin) (Chaperonin 10) (CPN10) (Early-pregnancy factor) (EPF)	heat shock 10kDa protein 1 (chaperonin 10)
ASPP1	CH60	no	3.5	3.5	0.073	0.9212	0.06	2/2	N/A	P10809	CH60_HUMAN	HSPD1 HSP60	3329;	--	60 kDa heat shock protein, mitochondrial (60 kDa chaperonin) (Chaperonin 60) (CPN60) (Heat shock protein 60) (HSP-60) (Hsp60) (HuCHA60) (Mitochondrial matrix protein P1) (P60 lymphocyte protein)	heat shock 60kDa protein 1 (chaperonin)
ASPP1	CISY	no	1	1	0.0263	N/A	0.02	1/2	N/A	O75390	CISY_HUMAN	CS	1431;	--	Citrate synthase, mitochondrial (EC 2.3.3.1)	citrate synthase
ASPP1	COF1	no	3	3	0.2213	1.1088	0.04	1/2	N/A	P23528	COF1_HUMAN	CFL1 CFL	1072;	--	Cofilin-1 (18 kDa phosphoprotein) (p18) (Cofilin, non-muscle isoform)	cofilin 1 (non-muscle)
ASPP1	CPVL	yes	2.5	2.5	0.0622	N/A	6.06	2/2	0.37	Q9H3G5	CPVL_HUMAN	CPVL VLP PSEC0124 UNQ197/PRO223	54504;	--	Probable serine carboxypeptidase CPVL (EC 3.4.16.-) (Carboxypeptidase, vitellogenic-like) (Vitellogenic carboxypeptidase-like protein) (VCP-like protein) (hVLP)	carboxypeptidase, vitellogenic-like
ASPP1	DCD	no	1	1	0.1067	0.3517	0	2/2	N/A	P81605	DCD_HUMAN	DCD AIDD DSEP	117159;	--	Dermcidin (EC 3.4.-.-) (Preproteolysin) [Cleaved into: Survival-promoting peptide; DCD-1]	dermcidin
ASPP1	DESP	no	1	1	0.0041	0.6195	0	2/2	N/A	P15924	DESP_HUMAN	DSP	1832;	--	Desmoplakin (DP) (250/210 kDa paraneoplastic pemphigus antigen)	desmoplakin
ASPP1	DLDH	no	3	3	0.0712	0.8023	0	2/2	N/A	P09622	DLDH_HUMAN	DLD GCSL LAD PHE3	1738;	--	Dihydrolipoyl dehydrogenase, mitochondrial (EC 1.8.1.4) (Dihydrolipoamide dehydrogenase) (Glycine cleavage system L protein)	dihydrolipoamide dehydrogenase
ASPP1	DSG1	no	2	2	0.0234	1.9361	0	1/2	N/A	Q02413	DSG1_HUMAN	DSG1 CDHF4	1828;	--	Desmoglein-1 (Cadherin family member 4) (Desmosomal glycoprotein 1) (DG1) (DGI) (Pemphigus foliaceus antigen)	desmoglein 1
ASPP1	EF1A1	no	4	4	0.106	0.6599	0.01	1/2	N/A	P68104	EF1A1_HUMAN	EEF1A1 EEF1A EF1A LENG7	1915;	--	Elongation factor 1-alpha 1 (EF-1-alpha-1) (Elongation factor Tu) (EF-Tu) (Eukaryotic elongation factor 1 A-1) (eEF1A-1) (Leukocyte receptor cluster member 7)	eukaryotic translation elongation factor 1 alpha 1
ASPP1	EF1G	no	1	1	0.028	2.4845	0.01	1/2	N/A	P26641	EF1G_HUMAN	EEF1G EF1G PRO1608	1937;	--	Elongation factor 1-gamma (EF-1-gamma) (eEF-1B gamma)	eukaryotic translation elongation factor 1 gamma, microRNA 3654
ASPP1	EF2	no	2	2	0.0285	0.7332	0.02	1/2	N/A	P13639	EF2_HUMAN	EEF2 EF2	1938;	--	Elongation factor 2 (EF-2)	eukaryotic translation elongation factor 2
ASPP1	ENOA	no	9	9	0.2482	1.3533	0.15	2/2	N/A	P06733	ENOA_HUMAN	ENO1 ENO1L1 MBPB1 MPB1	2023;	--	Alpha-enolase (EC 4.2.1.11) (2-phospho-D-glycerate hydro-lyase) (C-myc promoter-binding protein) (Enolase 1) (MBP-1) (MPB-1) (Non-neural enolase) (NNE) (Phosphopyruvate hydratase) (Plasminogen-binding protein)	enolase 1, (alpha)
ASPP1	ENPL	no	1	1	0.0153	0.5229	0.01	1/2	N/A	P14625	ENPL_HUMAN	HSP90B1 GRP94 TRA1	7184;	--	Endoplasmin (94 kDa glucose-regulated protein) (GRP-94) (Heat shock protein 90 kDa beta member 1) (Tumor rejection antigen 1) (gp96 homolog)	heat shock protein 90kDa beta (Grp94), member 1, microRNA 3652
ASPP1	FAS	no	1	1	0.0049	1.5885	0.02	1/2	-0.06	P49327	FAS_HUMAN	FASN FAS	2194;	--	Fatty acid synthase (EC 2.3.1.85) [Includes: [Acyl-carrier-protein] S-acetyltransferase (EC 2.3.1.38); [Acyl-carrier-protein] S-malonyltransferase (EC 2.3.1.39); 3-oxoacyl-[acyl-carrier-protein] synthase (EC 2.3.1.41); 3-oxoacyl-[acyl-carrier-protein] reductase (EC 1.1.1.100); 3-hydroxyacyl-[acyl-carrier-protein] dehydratase (EC 4.2.1.59); Enoyl-[acyl-carrier-protein] reductase (EC 1.3.1.10); Ole…	fatty acid synthase
ASPP1	FETUA	no	1	1	0.0334	N/A	0.02	1/2	N/A	P02765	FETUA_HUMAN	AHSG FETUA PRO2743	197;	--	Alpha-2-HS-glycoprotein (Alpha-2-Z-globulin) (Ba-alpha-2-glycoprotein) (Fetuin-A) [Cleaved into: Alpha-2-HS-glycoprotein chain A; Alpha-2-HS-glycoprotein chain B]	alpha-2-HS-glycoprotein
ASPP1	G3P	no	5	5	0.1768	1.4886	0.02	2/2	N/A	P04406	G3P_HUMAN	GAPDH GAPD CDABP0047 OK/SW-cl.12	2597;	--	Glyceraldehyde-3-phosphate dehydrogenase (GAPDH) (EC 1.2.1.12) (Peptidyl-cysteine S-nitrosylase GAPDH) (EC 2.6.99.-)	glyceraldehyde-3-phosphate dehydrogenase
ASPP1	GBLP	no	1	1	0.0386	0.9835	0.02	1/2	N/A	P63244	GBLP_HUMAN	GNB2L1 HLC7 PIG21	10399;	--	Guanine nucleotide-binding protein subunit beta-2-like 1 (Cell proliferation-inducing gene 21 protein) (Guanine nucleotide-binding protein subunit beta-like protein 12.3) (Human lung cancer oncogene 7 protein) (HLC-7) (Receptor for activated C kinase) (Receptor of activated protein kinase C 1) (RACK1)	guanine nucleotide binding protein (G protein), beta polypeptide 2-like 1, small nucleolar RNA, C/D box 95, small nucleolar RNA, C/D box 96A
ASPP1	GLO2	no	1	1	0.0381	0.5849	0	2/2	N/A	Q16775	GLO2_HUMAN	HAGH GLO2 HAGH1	3029;	--	Hydroxyacylglutathione hydrolase, mitochondrial (EC 3.1.2.6) (Glyoxalase II) (Glx II)	hydroxyacylglutathione hydrolase
ASPP1	GLYM	no	2	2	0.0486	2.3919	0.03	1/2	N/A	P34897	GLYM_HUMAN	SHMT2	6472;	--	Serine hydroxymethyltransferase, mitochondrial (SHMT) (EC 2.1.2.1) (Glycine hydroxymethyltransferase) (Serine methylase)	serine hydroxymethyltransferase 2 (mitochondrial)
ASPP1	GRP75	no	10	10	0.1744	0.9827	0.05	2/2	N/A	P38646	GRP75_HUMAN	HSPA9 GRP75 HSPA9B	3313;	--	Stress-70 protein, mitochondrial (75 kDa glucose-regulated protein) (GRP-75) (Heat shock 70 kDa protein 9) (Mortalin) (MOT) (Peptide-binding protein 74) (PBP74)	heat shock 70kDa protein 9 (mortalin)
ASPP1	GRP78	no	12.5	12.5	0.2256	1.0452	0.05	2/2	N/A	P11021	GRP78_HUMAN	HSPA5 GRP78	3309;	--	78 kDa glucose-regulated protein (GRP-78) (Endoplasmic reticulum lumenal Ca(2+)-binding protein grp78) (Heat shock 70 kDa protein 5) (Immunoglobulin heavy chain-binding protein) (BiP)	heat shock 70kDa protein 5 (glucose-regulated protein, 78kDa)
ASPP1	GRPE1	no	1	1	0.0541	0.247	0	2/2	N/A	Q9HAV7	GRPE1_HUMAN	GRPEL1 GREPEL1	80273;	--	GrpE protein homolog 1, mitochondrial (HMGE) (Mt-GrpE#1)	GrpE-like 1, mitochondrial (E. coli)
ASPP1	HELZ2	no	1	1	0.0044	N/A	0.07	2/2	-0.06	Q9BYK8	HELZ2_HUMAN	HELZ2 KIAA1769 PRIC285	85441;	--	Helicase with zinc finger domain 2 (ATP-dependent helicase PRIC285) (Helicase with zinc finger 2, transcriptional coactivator) (PPAR-alpha-interacting complex protein 285) (PPAR-gamma DNA-binding domain-interacting protein 1) (PDIP1) (PPAR-gamma DBD-interacting protein 1) (Peroxisomal proliferator-activated receptor A-interacting complex 285 kDa protein) (EC 3.6.4.-)	helicase with zinc finger 2, transcriptional coactivator
ASPP1	HNRPK	no	1	1	0.0265	0.2584	0	1/2	N/A	P61978	HNRPK_HUMAN	HNRNPK HNRPK	3190;	--	Heterogeneous nuclear ribonucleoprotein K (hnRNP K) (Transformation up-regulated nuclear protein) (TUNP)	heterogeneous nuclear ribonucleoprotein K
ASPP1	HORN	no	3	3	0.0124	0.4871	0.01	2/2	N/A	Q86YZ3	HORN_HUMAN	HRNR S100A18	388697;	--	Hornerin	hornerin
ASPP1	HPRT	no	1	1	0.0562	N/A	0.02	1/2	N/A	P00492	HPRT_HUMAN	HPRT1 HPRT	3251;	--	Hypoxanthine-guanine phosphoribosyltransferase (HGPRT) (HGPRTase) (EC 2.4.2.8)	hypoxanthine phosphoribosyltransferase 1
ASPP1	HS90A	no	4.5	4.5	0.0732	0.7865	0.08	2/2	N/A	P07900	HS90A_HUMAN	HSP90AA1 HSP90A HSPC1 HSPCA	3320;	--	Heat shock protein HSP 90-alpha (Heat shock 86 kDa) (HSP 86) (HSP86) (Renal carcinoma antigen NY-REN-38)	heat shock protein 90kDa alpha (cytosolic), class A member 1
ASPP1	HS90B	no	5.5	8.5	0.1403	1.858	0.27	2/2	N/A	P08238	HS90B_HUMAN	HSP90AB1 HSP90B HSPC2 HSPCB	3326;	--	Heat shock protein HSP 90-beta (HSP 90) (Heat shock 84 kDa) (HSP 84) (HSP84)	heat shock protein 90kDa alpha (cytosolic), class B member 1
ASPP1	HSP71	no	38	42	0.7686	0.7787	0.68	2/2	N/A	P08107	HSP71_HUMAN	HSPA1A HSPA1; HSPA1B	3303;3304;	--	Heat shock 70 kDa protein 1A/1B (Heat shock 70 kDa protein 1/2) (HSP70-1/HSP70-2) (HSP70.1/HSP70.2)	heat shock 70kDa protein 1A, heat shock 70kDa protein 1B
ASPP1	HSP74	no	1	1	0.014	1.4791	0.06	2/2	-0.06	P34932	HSP74_HUMAN	HSPA4 APG2	3308;	--	Heat shock 70 kDa protein 4 (HSP70RY) (Heat shock 70-related protein APG-2)	heat shock 70kDa protein 4
ASPP1	HSP7C	no	38	39	0.7089	1.062	0.67	2/2	N/A	P11142	HSP7C_HUMAN	HSPA8 HSC70 HSP73 HSPA10	3312;	--	Heat shock cognate 71 kDa protein (Heat shock 70 kDa protein 8)	heat shock 70kDa protein 8, small nucleolar RNA, C/D box 14C, small nucleolar RNA, C/D box 14D
ASPP1	IF4A1	no	3	3	0.0905	3.535	0.06	1/2	N/A	P60842	IF4A1_HUMAN	EIF4A1 DDX2A EIF4A	1973;	--	Eukaryotic initiation factor 4A-I (eIF-4A-I) (eIF4A-I) (EC 3.6.4.13) (ATP-dependent RNA helicase eIF4A-1)	eukaryotic translation initiation factor 4A1, small nucleolar RNA, H/ACA box 67, small nucleolar RNA, H/ACA box 48, small nucleolar RNA, C/D box 10
ASPP1	IPYR	no	1	1	0.0424	3.6108	0.05	1/2	N/A	Q15181	IPYR_HUMAN	PPA1 IOPPP PP	5464;	--	Inorganic pyrophosphatase (EC 3.6.1.1) (Pyrophosphate phospho-hydrolase) (PPase)	pyrophosphatase (inorganic) 1
ASPP1	K1C10	no	37	42.5	0.8653	1.4256	0.55	2/2	N/A	P13645	K1C10_HUMAN	KRT10 KPP	3858;	--	Keratin, type I cytoskeletal 10 (Cytokeratin-10) (CK-10) (Keratin-10) (K10)	keratin 10
ASPP1	K1C14	no	4.5	5.5	0.1374	1.2529	0.02	2/2	N/A	P02533	K1C14_HUMAN	KRT14	3861;	--	Keratin, type I cytoskeletal 14 (Cytokeratin-14) (CK-14) (Keratin-14) (K14)	keratin 14
ASPP1	K1C16	no	5.5	8	0.1911	1.3614	0.13	2/2	N/A	P08779	K1C16_HUMAN	KRT16 KRT16A	3868;	--	Keratin, type I cytoskeletal 16 (Cytokeratin-16) (CK-16) (Keratin-16) (K16)	keratin 16
ASPP1	K1C17	no	1	1	0.0272	0.5338	0.01	2/2	N/A	Q04695	K1C17_HUMAN	KRT17	3872;	--	Keratin, type I cytoskeletal 17 (39.1) (Cytokeratin-17) (CK-17) (Keratin-17) (K17)	keratin 17
ASPP1	K1C9	no	27	27.5	0.5195	1.2293	0.27	2/2	N/A	P35527	K1C9_HUMAN	KRT9	3857;	--	Keratin, type I cytoskeletal 9 (Cytokeratin-9) (CK-9) (Keratin-9) (K9)	keratin 9
ASPP1	K22E	no	23.5	28	0.5224	1.4757	0.24	2/2	N/A	P35908	K22E_HUMAN	KRT2 KRT2A KRT2E	3849;	--	Keratin, type II cytoskeletal 2 epidermal (Cytokeratin-2e) (CK-2e) (Epithelial keratin-2e) (Keratin-2 epidermis) (Keratin-2e) (K2e) (Type-II keratin Kb2)	keratin 2
ASPP1	K2C1	no	23	27	0.4946	0.7174	0.29	2/2	N/A	P04264	K2C1_HUMAN	KRT1 KRTA	3848;	--	Keratin, type II cytoskeletal 1 (67 kDa cytokeratin) (Cytokeratin-1) (CK-1) (Hair alpha protein) (Keratin-1) (K1) (Type-II keratin Kb1)	keratin 1
ASPP1	K2C5	no	6.5	8.5	0.1713	1.2362	0.04	2/2	N/A	P13647	K2C5_HUMAN	KRT5	3852;	--	Keratin, type II cytoskeletal 5 (58 kDa cytokeratin) (Cytokeratin-5) (CK-5) (Keratin-5) (K5) (Type-II keratin Kb5)	keratin 5
ASPP1	K2C6B	no	1	1	0.0217	0.2026	0	1/2	N/A	P04259	K2C6B_HUMAN	KRT6B K6B KRTL1	3854;	--	Keratin, type II cytoskeletal 6B (Cytokeratin-6B) (CK-6B) (Keratin-6B) (K6B) (Type-II keratin Kb10)	keratin 6B
ASPP1	K2C71	no	1	1	0.0225	N/A	4.2	2/2	0.61	Q3SY84	K2C71_HUMAN	KRT71 K6IRS1 KB34 KRT6IRS1	112802;	--	Keratin, type II cytoskeletal 71 (Cytokeratin-71) (CK-71) (Keratin-71) (K71) (Type II inner root sheath-specific keratin-K6irs1) (Keratin 6 irs) (hK6irs) (hK6irs1) (Type-II keratin Kb34)	keratin 71
ASPP1	KCRB	no	10	11	0.3536	4.2063	0.43	1/2	N/A	P12277	KCRB_HUMAN	CKB CKBB	1152;	--	Creatine kinase B-type (EC 2.7.3.2) (B-CK) (Creatine kinase B chain)	creatine kinase, brain
ASPP1	KPYM	no	8	8	0.1845	0.9222	0.23	1/2	N/A	P14618	KPYM_HUMAN	PKM OIP3 PK2 PK3 PKM2	5315;	--	Pyruvate kinase isozymes M1/M2 (EC 2.7.1.40) (Cytosolic thyroid hormone-binding protein) (CTHBP) (Opa-interacting protein 3) (OIP-3) (Pyruvate kinase 2/3) (Pyruvate kinase muscle isozyme) (Thyroid hormone-binding protein 1) (THBP1) (Tumor M2-PK) (p58)	pyruvate kinase, muscle
ASPP1	LSM12	no	1	1	0.0602	0.5647	0	2/2	N/A	Q3MHD2	LSM12_HUMAN	LSM12	124801;	--	Protein LSM12 homolog	LSM12 homolog (S. cerevisiae)
ASPP1	MCCA	no	2	2	0.0324	0.3542	0	2/2	N/A	Q96RQ3	MCCA_HUMAN	MCCC1 MCCA	56922;	--	Methylcrotonoyl-CoA carboxylase subunit alpha, mitochondrial (MCCase subunit alpha) (EC 6.4.1.4) (3-methylcrotonyl-CoA carboxylase 1) (3-methylcrotonyl-CoA carboxylase biotin-containing subunit) (3-methylcrotonyl-CoA:carbon dioxide ligase subunit alpha)	methylcrotonoyl-CoA carboxylase 1 (alpha)
ASPP1	MCCB	no	9	9	0.1886	0.8989	0.03	2/2	N/A	Q9HCC0	MCCB_HUMAN	MCCC2 MCCB	64087;	--	Methylcrotonoyl-CoA carboxylase beta chain, mitochondrial (MCCase subunit beta) (EC 6.4.1.4) (3-methylcrotonyl-CoA carboxylase 2) (3-methylcrotonyl-CoA carboxylase non-biotin-containing subunit) (3-methylcrotonyl-CoA:carbon dioxide ligase subunit beta)	methylcrotonoyl-CoA carboxylase 2 (beta)
ASPP1	MDHM	no	6	6	0.2174	2.815	0.1	1/2	N/A	P40926	MDHM_HUMAN	MDH2	4191;	--	Malate dehydrogenase, mitochondrial (EC 1.1.1.37)	malate dehydrogenase 2, NAD (mitochondrial)
ASPP1	MYL6	no	1	1	0.0811	0.7251	0.01	1/2	N/A	P60660	MYL6_HUMAN	MYL6	4637;	--	Myosin light polypeptide 6 (17 kDa myosin light chain) (LC17) (Myosin light chain 3) (MLC-3) (Myosin light chain alkali 3) (Myosin light chain A3) (Smooth muscle and nonmuscle myosin light chain alkali 6)	myosin, light chain 6, alkali, smooth muscle and non-muscle
ASPP1	NACA	no	2	2	0.1139	1.9279	0.05	1/2	N/A	Q13765	NACA_HUMAN	NACA HSD48	4666;	--	Nascent polypeptide-associated complex subunit alpha (NAC-alpha) (Alpha-NAC) (allergen Hom s 2)	nascent polypeptide-associated complex alpha subunit
ASPP1	NDKB	no	5	5	0.4029	N/A	0.17	1/2	N/A	P22392	NDKB_HUMAN	NME2 NM23B	4831;654364;	--	Nucleoside diphosphate kinase B (NDK B) (NDP kinase B) (EC 2.7.4.6) (C-myc purine-binding transcription factor PUF) (Histidine protein kinase NDKB) (EC 2.7.13.3) (nm23-H2)	NME/NM23 nucleoside diphosphate kinase 2, NME1-NME2 readthrough
ASPP1	NONO	no	1	1	0.026	0.7579	0	1/2	N/A	Q15233	NONO_HUMAN	NONO NRB54	4841;	--	Non-POU domain-containing octamer-binding protein (NonO protein) (54 kDa nuclear RNA- and DNA-binding protein) (55 kDa nuclear protein) (DNA-binding p52/p100 complex, 52 kDa subunit) (NMT55) (p54(nrb)) (p54nrb)	non-POU domain containing, octamer-binding
ASPP1	NPM	no	1	1	0.0417	0.3082	0	1/2	N/A	P06748	NPM_HUMAN	NPM1 NPM	4869;	--	Nucleophosmin (NPM) (Nucleolar phosphoprotein B23) (Nucleolar protein NO38) (Numatrin)	nucleophosmin (nucleolar phosphoprotein B23, numatrin)
ASPP1	NUCL	no	3.5	3.5	0.059	0.4398	0.01	2/2	N/A	P19338	NUCL_HUMAN	NCL	4691;	--	Nucleolin (Protein C23)	nucleolin, uncharacterized LOC100996253
ASPP1	OAT	no	1	1	0.0279	1.6051	0.01	1/2	N/A	P04181	OAT_HUMAN	OAT	4942;	--	Ornithine aminotransferase, mitochondrial (EC 2.6.1.13) (Ornithine delta-aminotransferase) (Ornithine--oxo-acid aminotransferase) [Cleaved into: Ornithine aminotransferase, hepatic form; Ornithine aminotransferase, renal form]	ornithine aminotransferase
ASPP1	ODB2	no	31.5	32.5	0.7944	0.9326	0.21	2/2	N/A	P11182	ODB2_HUMAN	DBT BCATE2	1629;	--	Lipoamide acyltransferase component of branched-chain alpha-keto acid dehydrogenase complex, mitochondrial (EC 2.3.1.168) (Branched-chain alpha-keto acid dehydrogenase complex component E2) (BCKAD-E2) (BCKADE2) (Dihydrolipoamide acetyltransferase component of branched-chain alpha-keto acid dehydrogenase complex) (Dihydrolipoamide branched chain transacylase) (Dihydrolipoyllysine-residue (2-methyl…	dihydrolipoamide branched chain transacylase E2
ASPP1	ODBA	no	3.5	3.5	0.0929	0.5485	0.01	2/2	N/A	P12694	ODBA_HUMAN	BCKDHA	593;	--	2-oxoisovalerate dehydrogenase subunit alpha, mitochondrial (EC 1.2.4.4) (Branched-chain alpha-keto acid dehydrogenase E1 component alpha chain) (BCKDE1A) (BCKDH E1-alpha)	branched chain keto acid dehydrogenase E1, alpha polypeptide
ASPP1	ODBB	no	1	1	0.0312	0.394	0	1/2	N/A	P21953	ODBB_HUMAN	BCKDHB	594;	--	2-oxoisovalerate dehydrogenase subunit beta, mitochondrial (EC 1.2.4.4) (Branched-chain alpha-keto acid dehydrogenase E1 component beta chain) (BCKDE1B) (BCKDH E1-beta)	branched chain keto acid dehydrogenase E1, beta polypeptide
ASPP1	PARP1	no	1	1	0.0121	0.6658	0	1/2	N/A	P09874	PARP1_HUMAN	PARP1 ADPRT PPOL	142;	--	Poly [ADP-ribose] polymerase 1 (PARP-1) (EC 2.4.2.30) (ADP-ribosyltransferase diphtheria toxin-like 1) (ARTD1) (NAD(+) ADP-ribosyltransferase 1) (ADPRT 1) (Poly[ADP-ribose] synthase 1)	poly (ADP-ribose) polymerase 1
ASPP1	PCCA	no	9.5	9.5	0.1529	0.6188	0.04	2/2	N/A	P05165	PCCA_HUMAN	PCCA	5095;	--	Propionyl-CoA carboxylase alpha chain, mitochondrial (PCCase subunit alpha) (EC 6.4.1.3) (Propanoyl-CoA:carbon dioxide ligase subunit alpha)	propionyl CoA carboxylase, alpha polypeptide
ASPP1	PCCB	no	7.5	7.5	0.1629	0.5891	0.02	2/2	N/A	P05166	PCCB_HUMAN	PCCB	5096;	--	Propionyl-CoA carboxylase beta chain, mitochondrial (PCCase subunit beta) (EC 6.4.1.3) (Propanoyl-CoA:carbon dioxide ligase subunit beta)	propionyl CoA carboxylase, beta polypeptide
ASPP1	PCNA	no	3	3	0.1408	6.7662	0.11	1/2	N/A	P12004	PCNA_HUMAN	PCNA	5111;	--	Proliferating cell nuclear antigen (PCNA) (Cyclin)	proliferating cell nuclear antigen
ASPP1	PDIA3	no	4	4	0.097	2.2872	0.11	1/2	N/A	P30101	PDIA3_HUMAN	PDIA3 ERP57 ERP60 GRP58	2923;	--	Protein disulfide-isomerase A3 (EC 5.3.4.1) (58 kDa glucose-regulated protein) (58 kDa microsomal protein) (p58) (Disulfide isomerase ER-60) (Endoplasmic reticulum resident protein 57) (ER protein 57) (ERp57) (Endoplasmic reticulum resident protein 60) (ER protein 60) (ERp60)	protein disulfide isomerase family A, member 3
ASPP1	PDIA4	no	1	1	0.019	1.7836	0.02	1/2	N/A	P13667	PDIA4_HUMAN	PDIA4 ERP70 ERP72	9601;	--	Protein disulfide-isomerase A4 (EC 5.3.4.1) (Endoplasmic reticulum resident protein 70) (ER protein 70) (ERp70) (Endoplasmic reticulum resident protein 72) (ER protein 72) (ERp-72) (ERp72)	protein disulfide isomerase family A, member 4
ASPP1	PDIA6	no	1	1	0.0278	9.3847	0.01	1/2	N/A	Q15084	PDIA6_HUMAN	PDIA6 ERP5 P5 TXNDC7	10130;	--	Protein disulfide-isomerase A6 (EC 5.3.4.1) (Endoplasmic reticulum protein 5) (ER protein 5) (ERp5) (Protein disulfide isomerase P5) (Thioredoxin domain-containing protein 7)	protein disulfide isomerase family A, member 6
ASPP1	PGAM1	no	3	3	0.1447	2.595	0.04	1/2	N/A	P18669	PGAM1_HUMAN	PGAM1 PGAMA CDABP0006	5223;	--	Phosphoglycerate mutase 1 (EC 3.1.3.13) (EC 5.4.2.1) (EC 5.4.2.4) (BPG-dependent PGAM 1) (Phosphoglycerate mutase isozyme B) (PGAM-B)	phosphoglycerate mutase 1 (brain)
ASPP1	PGK1	no	3	3	0.0881	3.0757	0.06	1/2	N/A	P00558	PGK1_HUMAN	PGK1 PGKA MIG10 OK/SW-cl.110	5230;	--	Phosphoglycerate kinase 1 (EC 2.7.2.3) (Cell migration-inducing gene 10 protein) (Primer recognition protein 2) (PRP 2)	phosphoglycerate kinase 1
ASPP1	PI42A	no	1	1	0.0302	N/A	0.09	1/2	-0.06	P48426	PI42A_HUMAN	PIP4K2A PIP5K2 PIP5K2A	5305;	--	Phosphatidylinositol 5-phosphate 4-kinase type-2 alpha (EC 2.7.1.149) (1-phosphatidylinositol 5-phosphate 4-kinase 2-alpha) (Diphosphoinositide kinase 2-alpha) (PIP5KIII) (Phosphatidylinositol 5-phosphate 4-kinase type II alpha) (PI(5)P 4-kinase type II alpha) (PIP4KII-alpha) (PtdIns(4)P-5-kinase B isoform) (PtdIns(4)P-5-kinase C isoform) (PtdIns(5)P-4-kinase isoform 2-alpha)	phosphatidylinositol-5-phosphate 4-kinase, type II, alpha
ASPP1	PIMT	no	1	1	0.0495	0.2377	0	1/2	N/A	P22061	PIMT_HUMAN	PCMT1	5110;	--	Protein-L-isoaspartate(D-aspartate) O-methyltransferase (PIMT) (EC 2.1.1.77) (L-isoaspartyl protein carboxyl methyltransferase) (Protein L-isoaspartyl/D-aspartyl methyltransferase) (Protein-beta-aspartate methyltransferase)	protein-L-isoaspartate (D-aspartate) O-methyltransferase
ASPP1	PLAK	no	1	1	0.0151	2.1402	0	1/2	N/A	P14923	PLAK_HUMAN	JUP CTNNG DP3	3728;	--	Junction plakoglobin (Catenin gamma) (Desmoplakin III) (Desmoplakin-3)	junction plakoglobin
ASPP1	PP1A	yes	7	16.5	0.5863	N/A	35.72	2/2	0.75	P62136	PP1A_HUMAN	PPP1CA PPP1A	5499;	YES	Serine/threonine-protein phosphatase PP1-alpha catalytic subunit (PP-1A) (EC 3.1.3.16)	protein phosphatase 1, catalytic subunit, alpha isozyme
ASPP1	PP1B	yes	7	7	0.2498	N/A	11.2	2/2	0.63	P62140	PP1B_HUMAN	PPP1CB	5500;	--	Serine/threonine-protein phosphatase PP1-beta catalytic subunit (PP-1B) (PPP1CD) (EC 3.1.3.16) (EC 3.1.3.53)	protein phosphatase 1, catalytic subunit, beta isozyme
ASPP1	PP1G	yes	2	4	0.1454	6.506	6.33	2/2	0.46	P36873	PP1G_HUMAN	PPP1CC	5501;	YES	Serine/threonine-protein phosphatase PP1-gamma catalytic subunit (PP-1G) (EC 3.1.3.16) (Protein phosphatase 1C catalytic subunit)	protein phosphatase 1, catalytic subunit, gamma isozyme
ASPP1	PP1RA	yes	1	1	0.013	N/A	0.13	1/2	0.42	Q96QC0	PP1RA_HUMAN	PPP1R10 CAT53 FB19 PNUTS	5514;	--	Serine/threonine-protein phosphatase 1 regulatory subunit 10 (MHC class I region proline-rich protein CAT53) (PP1-binding protein of 114 kDa) (Phosphatase 1 nuclear targeting subunit) (Protein FB19) (p99)	protein phosphatase 1, regulatory subunit 10
ASPP1	PP2BB	yes	1	1	0.0224	N/A	2.14	2/2	0.42	P16298	PP2BB_HUMAN	PPP3CB CALNA2 CALNB CNA2	5532;	--	Serine/threonine-protein phosphatase 2B catalytic subunit beta isoform (EC 3.1.3.16) (CAM-PRP catalytic subunit) (Calmodulin-dependent calcineurin A subunit beta isoform)	protein phosphatase 3, catalytic subunit, beta isozyme
ASPP1	PPIA	no	4.5	4.5	0.3279	1.069	0.11	2/2	N/A	P62937	PPIA_HUMAN	PPIA CYPA	5478;	--	Peptidyl-prolyl cis-trans isomerase A (PPIase A) (EC 5.2.1.8) (Cyclophilin A) (Cyclosporin A-binding protein) (Rotamase A)	peptidylprolyl isomerase A (cyclophilin A), peptidyl-prolyl cis-trans isomerase A-like
ASPP1	PRDX1	no	3	3.5	0.2103	1.5719	0.03	2/2	N/A	Q06830	PRDX1_HUMAN	PRDX1 PAGA PAGB TDPX2	5052;	--	Peroxiredoxin-1 (EC 1.11.1.15) (Natural killer cell-enhancing factor A) (NKEF-A) (Proliferation-associated gene protein) (PAG) (Thioredoxin peroxidase 2) (Thioredoxin-dependent peroxide reductase 2)	peroxiredoxin 1
ASPP1	PRDX2	no	1	1	0.0619	1.0917	0	1/2	N/A	P32119	PRDX2_HUMAN	PRDX2 NKEFB TDPX1	7001;	--	Peroxiredoxin-2 (EC 1.11.1.15) (Natural killer cell-enhancing factor B) (NKEF-B) (PRP) (Thiol-specific antioxidant protein) (TSA) (Thioredoxin peroxidase 1) (Thioredoxin-dependent peroxide reductase 1)	peroxiredoxin 2
ASPP1	PRDX6	no	1	1	0.0547	1.8721	0	1/2	N/A	P30041	PRDX6_HUMAN	PRDX6 AOP2 KIAA0106	9588;	--	Peroxiredoxin-6 (EC 1.11.1.15) (1-Cys peroxiredoxin) (1-Cys PRX) (24 kDa protein) (Acidic calcium-independent phospholipase A2) (aiPLA2) (EC 3.1.1.-) (Antioxidant protein 2) (Liver 2D page spot 40) (Non-selenium glutathione peroxidase) (NSGPx) (EC 1.11.1.9) (Red blood cells page spot 12)	peroxiredoxin 6
ASPP1	PROF1	no	2	2	0.175	0.9557	0.02	1/2	N/A	P07737	PROF1_HUMAN	PFN1	5216;	--	Profilin-1 (Epididymis tissue protein Li 184a) (Profilin I)	profilin 1
ASPP1	PSA7	no	1	1	0.0494	2.5787	0.02	1/2	N/A	O14818	PSA7_HUMAN	PSMA7 HSPC	5688;	--	Proteasome subunit alpha type-7 (EC 3.4.25.1) (Proteasome subunit RC6-1) (Proteasome subunit XAPC7)	proteasome (prosome, macropain) subunit, alpha type, 7
ASPP1	PTMA	no	1	1	0.1012	1.0668	0	1/2	N/A	P06454	PTMA_HUMAN	PTMA TMSA	5757;	--	Prothymosin alpha [Cleaved into: Thymosin alpha-1]	prothymosin, alpha, prothymosin alpha-like, microRNA 1244-1, microRNA 1244-3, microRNA 1244-2
ASPP1	PTRF	no	1	1	0.0288	N/A	0.26	1/2	N/A	Q6NZI2	PTRF_HUMAN	PTRF FKSG13	284119;	--	Polymerase I and transcript release factor (Cavin-1)	polymerase I and transcript release factor
ASPP1	PYC	no	22.5	22.5	0.2245	0.9261	0.14	2/2	N/A	P11498	PYC_HUMAN	PC	5091;	--	Pyruvate carboxylase, mitochondrial (EC 6.4.1.1) (Pyruvic carboxylase) (PCB)	pyruvate carboxylase
ASPP1	RAN	no	3	3	0.1701	1.8913	0.02	1/2	N/A	P62826	RAN_HUMAN	RAN ARA24 OK/SW-cl.81	5901;	--	GTP-binding nuclear protein Ran (Androgen receptor-associated protein 24) (GTPase Ran) (Ras-like protein TC4) (Ras-related nuclear protein)	RAN, member RAS oncogene family
ASPP1	RANG	no	1	1	0.0609	1.3388	0.01	1/2	N/A	P43487	RANG_HUMAN	RANBP1	5902;	--	Ran-specific GTPase-activating protein (Ran-binding protein 1) (RanBP1)	RAN binding protein 1
ASPP1	RASF9	yes	3.5	3.5	0.0927	N/A	97.97	2/2	0.46	O75901	RASF9_HUMAN	RASSF9 PAMCI PCIP1	9182;	--	Ras association domain-containing protein 9 (PAM COOH-terminal interactor protein 1) (P-CIP1) (Peptidylglycine alpha-amidating monooxygenase COOH-terminal interactor)	Ras association (RalGDS/AF-6) domain family (N-terminal) member 9
ASPP1	RL19	no	1	1	0.0625	0.8521	0	1/2	N/A	P84098	RL19_HUMAN	RPL19	6143;	--	60S ribosomal protein L19	ribosomal protein L19
ASPP1	RL23	no	2	2	0.175	0.8415	0	1/2	N/A	P62829	RL23_HUMAN	RPL23	9349;	--	60S ribosomal protein L23 (60S ribosomal protein L17)	ribosomal protein L23, small nucleolar RNA, H/ACA box 21
ASPP1	RL27	no	1	1	0.0901	0.7163	0	1/2	N/A	P61353	RL27_HUMAN	RPL27	6155;	--	60S ribosomal protein L27	ribosomal protein L27
ASPP1	RL38	no	1	1	0.1677	0.9027	0	2/2	N/A	P63173	RL38_HUMAN	RPL38	6169;	--	60S ribosomal protein L38	ribosomal protein L38
ASPP1	RL8	no	1	1	0.0477	0.6111	0	1/2	N/A	P62917	RL8_HUMAN	RPL8	6132;	--	60S ribosomal protein L8	ribosomal protein L8
ASPP1	ROA1	no	1	1	0.0329	0.1355	0	1/2	N/A	P09651	ROA1_HUMAN	HNRNPA1 HNRPA1	3178;	--	Heterogeneous nuclear ribonucleoprotein A1 (hnRNP A1) (Helix-destabilizing protein) (Single-strand RNA-binding protein) (hnRNP core protein A1)	heterogeneous nuclear ribonucleoprotein A1
ASPP1	ROA2	no	1	1	0.0347	0.0964	0	1/2	N/A	P22626	ROA2_HUMAN	HNRNPA2B1 HNRPA2B1	3181;	--	Heterogeneous nuclear ribonucleoproteins A2/B1 (hnRNP A2/B1)	heterogeneous nuclear ribonucleoprotein A2/B1
ASPP1	RS27	no	1	1	0.1338	1.1432	0	1/2	N/A	P42677	RS27_HUMAN	RPS27 MPS1	6232;	--	40S ribosomal protein S27 (Metallopan-stimulin 1) (MPS-1)	ribosomal protein S27
ASPP1	RS27A	no	1	1	0.0785	0.2125	0	1/2	N/A	P62979	RS27A_HUMAN	RPS27A UBA80 UBCEP1	6233;	--	Ubiquitin-40S ribosomal protein S27a (Ubiquitin carboxyl extension protein 80) [Cleaved into: Ubiquitin; 40S ribosomal protein S27a]	ribosomal protein S27a
ASPP1	RS3	no	2	2	0.1008	0.8683	0	1/2	N/A	P23396	RS3_HUMAN	RPS3 OK/SW-cl.26	6188;	--	40S ribosomal protein S3	ribosomal protein S3
ASPP1	RS8	no	2	2	0.1178	0.649	0	1/2	N/A	P62241	RS8_HUMAN	RPS8 OK/SW-cl.83	6202;	--	40S ribosomal protein S8	ribosomal protein S8, small nucleolar RNA, C/D box 55, small nucleolar RNA, C/D box 38B
ASPP1	SPR1B	no	1	1	0.1263	N/A	0.01	1/2	N/A	P22528	SPR1B_HUMAN	SPRR1B	6699;	--	Cornifin-B (14.9 kDa pancornulin) (Small proline-rich protein IB) (SPR-IB)	small proline-rich protein 1B
ASPP1	STMN1	no	1	1	0.0822	N/A	0.01	1/2	N/A	P16949	STMN1_HUMAN	STMN1 C1orf215 LAP18 OP18	3925;	--	Stathmin (Leukemia-associated phosphoprotein p18) (Metablastin) (Oncoprotein 18) (Op18) (Phosphoprotein p19) (pp19) (Prosolin) (Protein Pr22) (pp17)	stathmin 1
ASPP1	StrepHA-Tag	no	6.5	7	1.4084	0.1473	0	2/2	N/A	StrepHA-Tag	N/A	N/A	N/A	--	N/A	N/A
ASPP1	Streptactin	no	5	5	0.3208	0.612	0	2/2	N/A	Streptactin	N/A	N/A	N/A	--	N/A	N/A
ASPP1	SUMO2	no	1	1	0.1289	1.3416	0.02	1/2	N/A	P61956	SUMO2_HUMAN	SUMO2 SMT3A SMT3H2	6613;	--	Small ubiquitin-related modifier 2 (SUMO-2) (HSMT3) (SMT3 homolog 2) (SUMO-3) (Sentrin-2) (Ubiquitin-like protein SMT3A) (Smt3A)	small ubiquitin-like modifier 2
ASPP1	TBA1C	no	4	4	0.1001	N/A	0.04	1/2	-0.11	Q9BQE3	TBA1C_HUMAN	TUBA1C TUBA6	84790;	--	Tubulin alpha-1C chain (Alpha-tubulin 6) (Tubulin alpha-6 chain)	tubulin, alpha 1c
ASPP1	TBB4B	no	2	2	0.0505	0.7189	0.01	1/2	N/A	P68371	TBB4B_HUMAN	TUBB4B TUBB2C	10383;	--	Tubulin beta-4B chain (Tubulin beta-2 chain) (Tubulin beta-2C chain)	tubulin, beta 4B class IVb
ASPP1	TBB5	no	6.5	6.5	0.177	0.4155	0.04	2/2	N/A	P07437	TBB5_HUMAN	TUBB TUBB5 OK/SW-cl.56	203068;	--	Tubulin beta chain (Tubulin beta-5 chain)	tubulin, beta class I
ASPP1	TCPG	no	2	2	0.0449	2.8629	0.03	1/2	N/A	P49368	TCPG_HUMAN	CCT3 CCTG TRIC5	7203;	--	T-complex protein 1 subunit gamma (TCP-1-gamma) (CCT-gamma) (hTRiC5)	chaperonin containing TCP1, subunit 3 (gamma)
ASPP1	TCPQ	no	2	2	0.0447	1.2992	0.03	1/2	N/A	P50990	TCPQ_HUMAN	CCT8 C21orf112 CCTQ KIAA0002	10694;	--	T-complex protein 1 subunit theta (TCP-1-theta) (CCT-theta) (Renal carcinoma antigen NY-REN-15)	chaperonin containing TCP1, subunit 8 (theta)
ASPP1	TEBP	no	1	1	0.0765	4.3164	0.01	1/2	-0.06	Q15185	TEBP_HUMAN	PTGES3 P23 TEBP	10728;	--	Prostaglandin E synthase 3 (EC 5.3.99.3) (Cytosolic prostaglandin E2 synthase) (cPGES) (Hsp90 co-chaperone) (Progesterone receptor complex p23) (Telomerase-binding protein p23)	prostaglandin E synthase 3 (cytosolic)
ASPP1	TERA	no	1	1	0.0152	0.451	0.01	1/2	N/A	P55072	TERA_HUMAN	VCP	7415;	--	Transitional endoplasmic reticulum ATPase (TER ATPase) (15S Mg(2+)-ATPase p97 subunit) (Valosin-containing protein) (VCP)	valosin containing protein
ASPP1	THIO	no	1.5	2	0.2285	3.9143	0.02	2/2	N/A	P10599	THIO_HUMAN	TXN TRDX TRX TRX1	7295;	--	Thioredoxin (Trx) (ATL-derived factor) (ADF) (Surface-associated sulphydryl protein) (SASP)	thioredoxin
ASPP1	TRYP_PIG	no	7.5	8	0.4088	0.3641	0.02	2/2	N/A	P00761	TRYP_PIG	N/A	N/A	--	Trypsin (EC 3.4.21.4)	0
ASPP1	UCHL1	no	5	5	0.2746	6.3275	0.32	1/2	N/A	P09936	UCHL1_HUMAN	UCHL1	7345;	--	Ubiquitin carboxyl-terminal hydrolase isozyme L1 (UCH-L1) (EC 3.4.19.12) (EC 6.-.-.-) (Neuron cytoplasmic protein 9.5) (PGP 9.5) (PGP9.5) (Ubiquitin thioesterase L1)	ubiquitin carboxyl-terminal esterase L1 (ubiquitin thiolesterase)
ASPP2	1433B	no	2.7	3.3	0.199	7.7051	0.16	3/4	N/A	P31946	1433B_HUMAN	YWHAB	7529;	--	14-3-3 protein beta/alpha (Protein 1054) (Protein kinase C inhibitor protein 1) (KCIP-1) [Cleaved into: 14-3-3 protein beta/alpha, N-terminally processed]	tyrosine 3-monooxygenase/tryptophan 5-monooxygenase activation protein, beta polypeptide
ASPP2	1433E	no	4	4.3	0.2289	2.6267	0.27	4/4	N/A	P62258	1433E_HUMAN	YWHAE	7531;	--	14-3-3 protein epsilon (14-3-3E)	tyrosine 3-monooxygenase/tryptophan 5-monooxygenase activation protein, epsilon polypeptide
ASPP2	1433G	no	1	1	0.0653	3.6738	0.01	2/4	N/A	P61981	1433G_HUMAN	YWHAG	7532;	YES	14-3-3 protein gamma (Protein kinase C inhibitor protein 1) (KCIP-1) [Cleaved into: 14-3-3 protein gamma, N-terminally processed]	tyrosine 3-monooxygenase/tryptophan 5-monooxygenase activation protein, gamma polypeptide
ASPP2	1433Z	no	2.5	3	0.2071	2.0415	0.03	2/4	N/A	P63104	1433Z_HUMAN	YWHAZ	7534;	YES	14-3-3 protein zeta/delta (Protein kinase C inhibitor protein 1) (KCIP-1)	tyrosine 3-monooxygenase/tryptophan 5-monooxygenase activation protein, zeta polypeptide
ASPP2	2ABA	no	2	2	0.0401	1.5947	0.02	1/4	N/A	P63151	2ABA_HUMAN	PPP2R2A	5520;	--	Serine/threonine-protein phosphatase 2A 55 kDa regulatory subunit B alpha isoform (PP2A subunit B isoform B55-alpha) (PP2A subunit B isoform PR55-alpha) (PP2A subunit B isoform R2-alpha) (PP2A subunit B isoform alpha)	protein phosphatase 2, regulatory subunit B, alpha
ASPP2	ACTB	no	2.8	2.8	0.1054	0.2385	0	4/4	N/A	P60709	ACTB_HUMAN	ACTB	60;	--	Actin, cytoplasmic 1 (Beta-actin) [Cleaved into: Actin, cytoplasmic 1, N-terminally processed]	actin, beta
ASPP2	ACTC	no	2	2	0.0759	N/A	0.01	4/4	N/A	P68032	ACTC_HUMAN	ACTC1 ACTC	70;	--	Actin, alpha cardiac muscle 1 (Alpha-cardiac actin)	actin, alpha, cardiac muscle 1
ASPP2	ACTG	no	2.8	2.8	0.1054	0.2082	0.01	4/4	N/A	P63261	ACTG_HUMAN	ACTG1 ACTB ACTG	71;	--	Actin, cytoplasmic 2 (Gamma-actin) [Cleaved into: Actin, cytoplasmic 2, N-terminally processed]	actin, gamma 1
ASPP2	ADT2	no	2.3	2.3	0.0956	0.3761	0.01	4/4	N/A	P05141	ADT2_HUMAN	SLC25A5 ANT2	292;	--	ADP/ATP translocase 2 (ADP,ATP carrier protein 2) (ADP,ATP carrier protein, fibroblast isoform) (Adenine nucleotide translocator 2) (ANT 2) (Solute carrier family 25 member 5)	solute carrier family 25 (mitochondrial carrier; adenine nucleotide translocator), member 5
ASPP2	ALBU	no	3.3	3.3	0.0749	0.2961	0.02	3/4	N/A	P02768	ALBU_HUMAN	ALB GIG20 GIG42 PRO0903 PRO1708 PRO2044 PRO2619 PRO2675 UNQ696/PRO1341	213;	--	Serum albumin	albumin
ASPP2	ALDOA	no	2.5	2.5	0.1205	0.9231	0.03	2/4	N/A	P04075	ALDOA_HUMAN	ALDOA ALDA	226;	--	Fructose-bisphosphate aldolase A (EC 4.1.2.13) (Lung cancer antigen NY-LU-1) (Muscle-type aldolase)	aldolase A, fructose-bisphosphate
ASPP2	AN32A	no	1	1	0.0743	1.7509	0.01	1/4	N/A	P39687	AN32A_HUMAN	ANP32A C15orf1 LANP MAPM PHAP1	8125;	--	Acidic leucine-rich nuclear phosphoprotein 32 family member A (Acidic nuclear phosphoprotein pp32) (Leucine-rich acidic nuclear protein) (LANP) (Mapmodulin) (Potent heat-stable protein phosphatase 2A inhibitor I1PP2A) (Putative HLA-DR-associated protein I) (PHAPI)	acidic (leucine-rich) nuclear phosphoprotein 32 family, member A
ASPP2	ANXA1	yes	1	1	0.0292	N/A	0.01	2/4	0.19	P04083	ANXA1_HUMAN	ANXA1 ANX1 LPC1	301;	--	Annexin A1 (Annexin I) (Annexin-1) (Calpactin II) (Calpactin-2) (Chromobindin-9) (Lipocortin I) (Phospholipase A2 inhibitory protein) (p35)	annexin A1
ASPP2	ANXA2	no	1	1	0.0545	2.5339	0	1/4	-0.08	P07355	ANXA2_HUMAN	ANXA2 ANX2 ANX2L4 CAL1H LPC2D	302;	--	Annexin A2 (Annexin II) (Annexin-2) (Calpactin I heavy chain) (Calpactin-1 heavy chain) (Chromobindin-8) (Lipocortin II) (Placental anticoagulant protein IV) (PAP-IV) (Protein I) (p36)	annexin A2
ASPP2	ASPP2	bait	81.3	92.3	1	N/A	0	4/4	0	Q13625	ASPP2_HUMAN	TP53BP2 ASPP2 BBP	7159;	--	Apoptosis-stimulating of p53 protein 2 (Bcl2-binding protein) (Bbp) (Renal carcinoma antigen NY-REN-51) (Tumor suppressor p53-binding protein 2) (53BP2) (p53-binding protein 2) (p53BP2)	tumor protein p53 binding protein, 2
ASPP2	ATPA	no	1.7	1.7	0.0443	1.0491	0.01	3/4	N/A	P25705	ATPA_HUMAN	ATP5A1 ATP5A ATP5AL2 ATPM	498;	--	ATP synthase subunit alpha, mitochondrial	ATP synthase, H+ transporting, mitochondrial F1 complex, alpha subunit 1, cardiac muscle
ASPP2	ATPB	no	2.5	2.5	0.0829	0.8738	0.01	2/4	N/A	P06576	ATPB_HUMAN	ATP5B ATPMB ATPSB	506;	--	ATP synthase subunit beta, mitochondrial (EC 3.6.3.14)	ATP synthase, H+ transporting, mitochondrial F1 complex, beta polypeptide
ASPP2	ATX2L	no	11.5	11.5	0.1262	0.701	0.03	4/4	N/A	Q8WWM7	ATX2L_HUMAN	ATXN2L A2D A2LG A2LP A2RP	11273;	--	Ataxin-2-like protein (Ataxin-2 domain protein) (Ataxin-2-related protein)	ataxin 2-like
ASPP2	BASP1	no	1	1	0.071	6.1634	0.05	2/4	N/A	P80723	BASP1_HUMAN	BASP1 NAP22	10409;	--	Brain acid soluble protein 1 (22 kDa neuronal tissue-enriched acidic protein) (Neuronal axonal membrane protein NAP-22)	brain abundant, membrane attached signal protein 1
ASPP2	BCKD	no	1	1	0.0274	0.6659	0	1/4	N/A	O14874	BCKD_HUMAN	BCKDK	10295;	--	[3-methyl-2-oxobutanoate dehydrogenase [lipoamide]] kinase, mitochondrial (EC 2.7.11.4) (Branched-chain alpha-ketoacid dehydrogenase kinase) (BCKD-kinase) (BCKDHKIN)	branched chain ketoacid dehydrogenase kinase
ASPP2	BLMH	no	1	1	0.0248	N/A	0	1/4	N/A	Q13867	BLMH_HUMAN	BLMH	642;	--	Bleomycin hydrolase (BH) (BLM hydrolase) (BMH) (EC 3.4.22.40)	bleomycin hydrolase
ASPP2	C1QBP	no	2	2	0.1143	0.5696	0.01	3/4	N/A	Q07021	C1QBP_HUMAN	C1QBP GC1QBP HABP1 SF2P32	708;	--	Complement component 1 Q subcomponent-binding protein, mitochondrial (GC1q-R protein) (Glycoprotein gC1qBP) (C1qBP) (Hyaluronan-binding protein 1) (Mitochondrial matrix protein p32) (p33)	complement component 1, q subcomponent binding protein
ASPP2	CALM	no	2	2	0.2162	0.8251	0.01	2/4	N/A	P62158	CALM_HUMAN	CALM1 CALM CAM CAM1; CALM2 CAM2 CAMB; CALM3 CALML2 CAM3 CAMC CAMIII	801;805;808;	--	Calmodulin (CaM)	calmodulin 1 (phosphorylase kinase, delta), calmodulin 2 (phosphorylase kinase, delta), calmodulin 3 (phosphorylase kinase, delta)
ASPP2	CALR	no	1	1	0.0443	0.8087	0	1/4	N/A	P27797	CALR_HUMAN	CALR CRTC	811;	--	Calreticulin (CRP55) (Calregulin) (Endoplasmic reticulum resident protein 60) (ERp60) (HACBP) (grp60)	calreticulin
ASPP2	CALX	no	1.5	1.5	0.0429	8.957	0.01	2/4	N/A	P27824	CALX_HUMAN	CANX	821;	--	Calnexin (IP90) (Major histocompatibility complex class I antigen-binding protein p88) (p90)	calnexin
ASPP2	CASPE	no	2	2	0.1081	N/A	0.01	2/4	N/A	P31944	CASPE_HUMAN	CASP14	23581;	--	Caspase-14 (CASP-14) (EC 3.4.22.-) [Cleaved into: Caspase-14 subunit p19; Caspase-14 subunit p10]	caspase 14, apoptosis-related cysteine peptidase
ASPP2	CC85B	yes	2	2	0.1389	N/A	6.98	4/4	0.5	Q15834	CC85B_HUMAN	CCDC85B DIPA	11007;	--	Coiled-coil domain-containing protein 85B (Hepatitis delta antigen-interacting protein A) (Delta-interacting protein A)	coiled-coil domain containing 85B
ASPP2	CC85C	yes	9.5	9.5	0.2583	N/A	20.94	4/4	0.62	A6NKD9	CC85C_HUMAN	CCDC85C	317762;	--	Coiled-coil domain-containing protein 85C	coiled-coil domain containing 85C
ASPP2	CH10	no	1.3	1.3	0.1951	0.8197	0.01	3/4	N/A	P61604	CH10_HUMAN	HSPE1	3336;	--	10 kDa heat shock protein, mitochondrial (Hsp10) (10 kDa chaperonin) (Chaperonin 10) (CPN10) (Early-pregnancy factor) (EPF)	heat shock 10kDa protein 1 (chaperonin 10)
ASPP2	CH60	no	3.7	3.7	0.0935	0.8619	0.04	3/4	N/A	P10809	CH60_HUMAN	HSPD1 HSP60	3329;	--	60 kDa heat shock protein, mitochondrial (60 kDa chaperonin) (Chaperonin 60) (CPN60) (Heat shock protein 60) (HSP-60) (Hsp60) (HuCHA60) (Mitochondrial matrix protein P1) (P60 lymphocyte protein)	heat shock 60kDa protein 1 (chaperonin)
ASPP2	CISY	no	1	1	0.0397	N/A	0	1/4	N/A	O75390	CISY_HUMAN	CS	1431;	--	Citrate synthase, mitochondrial (EC 2.3.3.1)	citrate synthase
ASPP2	COF1	no	3	3	0.3199	1.02	0.04	2/4	N/A	P23528	COF1_HUMAN	CFL1 CFL	1072;	--	Cofilin-1 (18 kDa phosphoprotein) (p18) (Cofilin, non-muscle isoform)	cofilin 1 (non-muscle)
ASPP2	CPVL	yes	1	1	0.0188	N/A	0.01	1/4	0.28	Q9H3G5	CPVL_HUMAN	CPVL VLP PSEC0124 UNQ197/PRO223	54504;	--	Probable serine carboxypeptidase CPVL (EC 3.4.16.-) (Carboxypeptidase, vitellogenic-like) (Vitellogenic carboxypeptidase-like protein) (VCP-like protein) (hVLP)	carboxypeptidase, vitellogenic-like
ASPP2	DCD	no	3	3	0.3358	0.8915	0	4/4	N/A	P81605	DCD_HUMAN	DCD AIDD DSEP	117159;	--	Dermcidin (EC 3.4.-.-) (Preproteolysin) [Cleaved into: Survival-promoting peptide; DCD-1]	dermcidin
ASPP2	DDX6	no	1.8	1.8	0.0423	0.3249	0	4/4	N/A	P26196	DDX6_HUMAN	DDX6 HLR2 RCK	1656;	--	Probable ATP-dependent RNA helicase DDX6 (EC 3.6.4.13) (ATP-dependent RNA helicase p54) (DEAD box protein 6) (Oncogene RCK)	DEAD (Asp-Glu-Ala-Asp) box helicase 6
ASPP2	DESP	no	1	1	0.0039	0.5475	0	1/4	N/A	P15924	DESP_HUMAN	DSP	1832;	--	Desmoplakin (DP) (250/210 kDa paraneoplastic pemphigus antigen)	desmoplakin
ASPP2	DLDH	no	4.3	4.3	0.0991	1.1267	0.01	4/4	N/A	P09622	DLDH_HUMAN	DLD GCSL LAD PHE3	1738;	--	Dihydrolipoyl dehydrogenase, mitochondrial (EC 1.8.1.4) (Dihydrolipoamide dehydrogenase) (Glycine cleavage system L protein)	dihydrolipoamide dehydrogenase
ASPP2	DSC1	no	1	1	0.0126	N/A	0	1/4	N/A	Q08554	DSC1_HUMAN	DSC1 CDHF1	1823;	--	Desmocollin-1 (Cadherin family member 1) (Desmosomal glycoprotein 2/3) (DG2/DG3)	desmocollin 1
ASPP2	DSG1	no	1.5	1.5	0.0139	1.5738	0	2/4	N/A	Q02413	DSG1_HUMAN	DSG1 CDHF4	1828;	--	Desmoglein-1 (Cadherin family member 4) (Desmosomal glycoprotein 1) (DG1) (DGI) (Pemphigus foliaceus antigen)	desmoglein 1
ASPP2	DX39B	no	1	1	0.0432	0.4748	0	1/4	N/A	Q13838	DX39B_HUMAN	DDX39B BAT1 UAP56	7919;	--	Spliceosome RNA helicase DDX39B (EC 3.6.4.13) (56 kDa U2AF65-associated protein) (ATP-dependent RNA helicase p47) (DEAD box protein UAP56) (HLA-B-associated transcript 1 protein)	DEAD (Asp-Glu-Ala-Asp) box polypeptide 39B, small nucleolar RNA, C/D box 84
ASPP2	ECH1	no	1	1	0.0492	6.2241	0.01	2/4	N/A	Q13011	ECH1_HUMAN	ECH1	1891;	--	Delta(3,5)-Delta(2,4)-dienoyl-CoA isomerase, mitochondrial (EC 5.3.3.-)	enoyl CoA hydratase 1, peroxisomal
ASPP2	EF1A1	no	5.7	5.7	0.1822	0.9317	0.02	3/4	N/A	P68104	EF1A1_HUMAN	EEF1A1 EEF1A EF1A LENG7	1915;	YES	Elongation factor 1-alpha 1 (EF-1-alpha-1) (Elongation factor Tu) (EF-Tu) (Eukaryotic elongation factor 1 A-1) (eEF1A-1) (Leukocyte receptor cluster member 7)	eukaryotic translation elongation factor 1 alpha 1
ASPP2	EF1G	no	1	1	0.0423	2.1817	0	1/4	N/A	P26641	EF1G_HUMAN	EEF1G EF1G PRO1608	1937;	--	Elongation factor 1-gamma (EF-1-gamma) (eEF-1B gamma)	eukaryotic translation elongation factor 1 gamma, microRNA 3654
ASPP2	EF2	no	4.5	4.5	0.0915	1.5406	0.08	2/4	N/A	P13639	EF2_HUMAN	EEF2 EF2	1938;	--	Elongation factor 2 (EF-2)	eukaryotic translation elongation factor 2
ASPP2	EFTU	no	1	1	0.0409	4.1267	0	1/4	N/A	P49411	EFTU_HUMAN	TUFM	7284;	--	Elongation factor Tu, mitochondrial (EF-Tu) (P43)	Tu translation elongation factor, mitochondrial
ASPP2	ENOA	no	8.5	8.5	0.3046	1.1129	0.14	4/4	N/A	P06733	ENOA_HUMAN	ENO1 ENO1L1 MBPB1 MPB1	2023;	--	Alpha-enolase (EC 4.2.1.11) (2-phospho-D-glycerate hydro-lyase) (C-myc promoter-binding protein) (Enolase 1) (MBP-1) (MPB-1) (Non-neural enolase) (NNE) (Phosphopyruvate hydratase) (Plasminogen-binding protein)	enolase 1, (alpha)
ASPP2	ENPL	no	2.5	2.5	0.0517	1.279	0.05	2/4	N/A	P14625	ENPL_HUMAN	HSP90B1 GRP94 TRA1	7184;	--	Endoplasmin (94 kDa glucose-regulated protein) (GRP-94) (Heat shock protein 90 kDa beta member 1) (Tumor rejection antigen 1) (gp96 homolog)	heat shock protein 90kDa beta (Grp94), member 1, microRNA 3652
ASPP2	F195B	no	1	1	0.0923	0.4384	0	1/4	N/A	C9JLW8	F195B_HUMAN	FAM195B	348262;	--	Protein FAM195B	family with sequence similarity 195, member B
ASPP2	FETUA	no	1	1	0.0504	N/A	0	1/4	N/A	P02765	FETUA_HUMAN	AHSG FETUA PRO2743	197;	--	Alpha-2-HS-glycoprotein (Alpha-2-Z-globulin) (Ba-alpha-2-glycoprotein) (Fetuin-A) [Cleaved into: Alpha-2-HS-glycoprotein chain A; Alpha-2-HS-glycoprotein chain B]	alpha-2-HS-glycoprotein
ASPP2	FILA	no	1	1	0.0028	2.0123	0	1/4	N/A	P20930	FILA_HUMAN	FLG	2312;	--	Filaggrin	filaggrin
ASPP2	FILA2	no	1.3	1.3	0.008	0.8139	0	3/4	N/A	Q5D862	FILA2_HUMAN	FLG2 IFPS	388698;	--	Filaggrin-2 (FLG-2) (Intermediate filament-associated and psoriasis-susceptibility protein) (Ifapsoriasin)	filaggrin family member 2
ASPP2	FKBP4	no	1	1	0.03	2.9445	0	1/4	N/A	Q02790	FKBP4_HUMAN	FKBP4 FKBP52	2288;	--	Peptidyl-prolyl cis-trans isomerase FKBP4 (PPIase FKBP4) (EC 5.2.1.8) (51 kDa FK506-binding protein) (FKBP51) (52 kDa FK506-binding protein) (52 kDa FKBP) (FKBP-52) (59 kDa immunophilin) (p59) (FK506-binding protein 4) (FKBP-4) (FKBP59) (HSP-binding immunophilin) (HBI) (Immunophilin FKBP52) (Rotamase) [Cleaved into: Peptidyl-prolyl cis-trans isomerase FKBP4, N-terminally processed]	FK506 binding protein 4, 59kDa
ASPP2	G3P	no	5.5	5.5	0.252	1.3488	0.02	4/4	N/A	P04406	G3P_HUMAN	GAPDH GAPD CDABP0047 OK/SW-cl.12	2597;	--	Glyceraldehyde-3-phosphate dehydrogenase (GAPDH) (EC 1.2.1.12) (Peptidyl-cysteine S-nitrosylase GAPDH) (EC 2.6.99.-)	glyceraldehyde-3-phosphate dehydrogenase
ASPP2	GANAB	no	1	1	0.0146	4.0184	0.01	1/4	N/A	Q14697	GANAB_HUMAN	GANAB G2AN KIAA0088	23193;	--	Neutral alpha-glucosidase AB (EC 3.2.1.84) (Alpha-glucosidase 2) (Glucosidase II subunit alpha)	glucosidase, alpha; neutral AB
ASPP2	GBLP	no	3	3	0.175	2.5909	0.04	1/4	N/A	P63244	GBLP_HUMAN	GNB2L1 HLC7 PIG21	10399;	--	Guanine nucleotide-binding protein subunit beta-2-like 1 (Cell proliferation-inducing gene 21 protein) (Guanine nucleotide-binding protein subunit beta-like protein 12.3) (Human lung cancer oncogene 7 protein) (HLC-7) (Receptor for activated C kinase) (Receptor of activated protein kinase C 1) (RACK1)	guanine nucleotide binding protein (G protein), beta polypeptide 2-like 1, small nucleolar RNA, C/D box 95, small nucleolar RNA, C/D box 96A
ASPP2	GDIR1	no	2.5	2.5	0.2034	N/A	0.11	2/4	N/A	P52565	GDIR1_HUMAN	ARHGDIA GDIA1	396;	--	Rho GDP-dissociation inhibitor 1 (Rho GDI 1) (Rho-GDI alpha)	Rho GDP dissociation inhibitor (GDI) alpha
ASPP2	GLO2	no	1.3	1.3	0.0576	0.5875	0	4/4	N/A	Q16775	GLO2_HUMAN	HAGH GLO2 HAGH1	3029;	--	Hydroxyacylglutathione hydrolase, mitochondrial (EC 3.1.2.6) (Glyoxalase II) (Glx II)	hydroxyacylglutathione hydrolase
ASPP2	GLU2B	no	1	1	0.035	4.3334	0.01	1/4	N/A	P14314	GLU2B_HUMAN	PRKCSH G19P1	5589;	--	Glucosidase 2 subunit beta (80K-H protein) (Glucosidase II subunit beta) (Protein kinase C substrate 60.1 kDa protein heavy chain) (PKCSH)	protein kinase C substrate 80K-H
ASPP2	GLYM	no	2	2	0.0734	2.1003	0.01	1/4	N/A	P34897	GLYM_HUMAN	SHMT2	6472;	--	Serine hydroxymethyltransferase, mitochondrial (SHMT) (EC 2.1.2.1) (Glycine hydroxymethyltransferase) (Serine methylase)	serine hydroxymethyltransferase 2 (mitochondrial)
ASPP2	GRP75	no	10.3	10.3	0.1896	0.88	0.05	4/4	N/A	P38646	GRP75_HUMAN	HSPA9 GRP75 HSPA9B	3313;	--	Stress-70 protein, mitochondrial (75 kDa glucose-regulated protein) (GRP-75) (Heat shock 70 kDa protein 9) (Mortalin) (MOT) (Peptide-binding protein 74) (PBP74)	heat shock 70kDa protein 9 (mortalin)
ASPP2	GRP78	no	16.5	16.5	0.3241	1.1682	0.09	4/4	N/A	P11021	GRP78_HUMAN	HSPA5 GRP78	3309;	--	78 kDa glucose-regulated protein (GRP-78) (Endoplasmic reticulum lumenal Ca(2+)-binding protein grp78) (Heat shock 70 kDa protein 5) (Immunoglobulin heavy chain-binding protein) (BiP)	heat shock 70kDa protein 5 (glucose-regulated protein, 78kDa)
ASPP2	GRPE1	no	1.8	1.8	0.1023	0.3695	0	4/4	N/A	Q9HAV7	GRPE1_HUMAN	GRPEL1 GREPEL1	80273;	--	GrpE protein homolog 1, mitochondrial (HMGE) (Mt-GrpE#1)	GrpE-like 1, mitochondrial (E. coli)
ASPP2	H12	no	1	1	0.0475	0.1454	0	2/4	N/A	P16403	H12_HUMAN	HIST1H1C H1F2	3006;	--	Histone H1.2 (Histone H1c) (Histone H1d) (Histone H1s-1)	histone cluster 1, H1c
ASPP2	H15	no	1	1	0.0499	2.3012	0.01	1/4	N/A	P16401	H15_HUMAN	HIST1H1B H1F5	3009;	--	Histone H1.5 (Histone H1a) (Histone H1b) (Histone H1s-3)	histone cluster 1, H1b
ASPP2	H2A1	no	1.7	1.7	0.139	N/A	0	3/4	N/A	P0C0S8	H2A1_HUMAN	HIST1H2AG H2AFP; HIST1H2AI H2AFC; HIST1H2AK H2AFD; HIST1H2AL H2AFI; HIST1H2AM H2AFN	8329;8330;8332;8336;8969;	--	Histone H2A type 1 (H2A.1) (Histone H2A/p)	histone cluster 1, H2ai, histone cluster 1, H2ak, histone cluster 1, H2al, histone cluster 1, H2am, histone cluster 1, H2ag, histone cluster 1, H2ah
ASPP2	H2AX	no	2	2	0.1578	N/A	0.01	1/4	N/A	P16104	H2AX_HUMAN	H2AFX H2AX	3014;	--	Histone H2A.x (H2a/x)	H2A histone family, member X
ASPP2	H2B1K	no	1	1	0.0895	N/A	0	1/4	N/A	O60814	H2B1K_HUMAN	HIST1H2BK H2BFT HIRIP1	85236;	--	Histone H2B type 1-K (H2B K) (HIRA-interacting protein 1)	histone cluster 1, H2bk
ASPP2	H33	no	1	1	0.0744	N/A	0	2/4	N/A	P84243	H33_HUMAN	H3F3A H3.3A H3F3 PP781; H3F3B H3.3B	3020;3021;	--	Histone H3.3	H3 histone, family 3A, H3 histone, family 3B (H3.3B), microRNA 4738
ASPP2	H4	no	1.7	1.7	0.191	0.8369	0	3/4	N/A	P62805	H4_HUMAN	HIST1H4A H4/A H4FA; HIST1H4B H4/I H4FI; HIST1H4C H4/G H4FG; HIST1H4D H4/B H4FB; HIST1H4E H4/J H4FJ; HIST1H4F H4/C H4FC; HIST1H4H H4/H H4FH; HIST1H4I H4/M H4FM; HIST1H4J H4/E H4FE; HIST1H4K H4/D H4FD; HIST1H4L H4/K H4FK; HIST2H4A H4/N H4F2 H4FN HIST2H4; HIST2H4B H4/O H4FO; HIST4H4	121504;554313;8294;8359;8360;8361;8362;8363;8364;8365;8366;8367;8368;8370;	--	Histone H4	histone cluster 1, H4i, histone cluster 1, H4a, histone cluster 1, H4d, histone cluster 1, H4f, histone cluster 1, H4k, histone cluster 1, H4j, histone cluster 1, H4c, histone cluster 1, H4h, histone cluster 1, H4b, histone cluster 1, H4e, histone cluster 1, H4l, histone cluster 2, H4a, histone cluster 4, H4, histone cluster 2, H4b
ASPP2	HBA	no	2	2	0.2604	0.9841	0.02	1/4	N/A	P69905	HBA_HUMAN	HBA1; HBA2	3039;3040;	--	Hemoglobin subunit alpha (Alpha-globin) (Hemoglobin alpha chain)	hemoglobin, alpha 1, hemoglobin, alpha 2
ASPP2	HBB	no	2	2	0.2516	0.7406	0.02	1/4	N/A	P68871	HBB_HUMAN	HBB	3043;	--	Hemoglobin subunit beta (Beta-globin) (Hemoglobin beta chain) [Cleaved into: LVV-hemorphin-7]	hemoglobin, beta
ASPP2	HDGF	no	1	1	0.077	N/A	0.01	1/4	N/A	P51858	HDGF_HUMAN	HDGF HMG1L2	3068;	--	Hepatoma-derived growth factor (HDGF) (High mobility group protein 1-like 2) (HMG-1L2)	hepatoma-derived growth factor
ASPP2	HMGB1	no	1	1	0.075	1.1101	0.01	2/4	N/A	P09429	HMGB1_HUMAN	HMGB1 HMG1	3146;	--	High mobility group protein B1 (High mobility group protein 1) (HMG-1)	high mobility group box 1
ASPP2	HMGN2	no	1.5	1.5	0.1751	0.745	0.02	2/4	N/A	P05204	HMGN2_HUMAN	HMGN2 HMG17	3151;	--	Non-histone chromosomal protein HMG-17 (High mobility group nucleosome-binding domain-containing protein 2)	high mobility group nucleosomal binding domain 2, non-histone chromosomal protein HMG-17-like
ASPP2	HNRDL	no	1	1	0.044	0.4562	0	1/4	N/A	O14979	HNRDL_HUMAN	HNRPDL JKTBP	9987;	--	Heterogeneous nuclear ribonucleoprotein D-like (hnRNP D-like) (hnRNP DL) (AU-rich element RNA-binding factor) (JKT41-binding protein) (Protein laAUF1)	heterogeneous nuclear ribonucleoprotein D-like
ASPP2	HNRPC	no	1	1	0.0369	0.169	0	1/4	N/A	P07910	HNRPC_HUMAN	HNRNPC HNRPC	3183;	--	Heterogeneous nuclear ribonucleoproteins C1/C2 (hnRNP C1/C2)	heterogeneous nuclear ribonucleoprotein C (C1/C2)
ASPP2	HNRPD	no	1.5	1.5	0.0514	0.8584	0	2/4	N/A	Q14103	HNRPD_HUMAN	HNRNPD AUF1 HNRPD	3184;	--	Heterogeneous nuclear ribonucleoprotein D0 (hnRNP D0) (AU-rich element RNA-binding protein 1)	heterogeneous nuclear ribonucleoprotein D (AU-rich element RNA binding protein 1, 37kDa)
ASPP2	HNRPK	no	3	3	0.1198	0.6809	0.01	1/4	N/A	P61978	HNRPK_HUMAN	HNRNPK HNRPK	3190;	--	Heterogeneous nuclear ribonucleoprotein K (hnRNP K) (Transformation up-regulated nuclear protein) (TUNP)	heterogeneous nuclear ribonucleoprotein K
ASPP2	HNRPU	no	1	1	0.0224	0.1464	0	1/4	N/A	Q00839	HNRPU_HUMAN	HNRNPU HNRPU SAFA U21.1	3192;	--	Heterogeneous nuclear ribonucleoprotein U (hnRNP U) (Scaffold attachment factor A) (SAF-A) (p120) (pp120)	heterogeneous nuclear ribonucleoprotein U (scaffold attachment factor A)
ASPP2	HORN	no	3.5	3.5	0.0156	0.4757	0.02	4/4	N/A	Q86YZ3	HORN_HUMAN	HRNR S100A18	388697;	--	Hornerin	hornerin
ASPP2	HPRT	no	1	1	0.0848	N/A	0.01	1/4	N/A	P00492	HPRT_HUMAN	HPRT1 HPRT	3251;	--	Hypoxanthine-guanine phosphoribosyltransferase (HGPRT) (HGPRTase) (EC 2.4.2.8)	hypoxanthine phosphoribosyltransferase 1
ASPP2	HS105	yes	1	1	0.0104	3.7661	0	1/4	0.19	Q92598	HS105_HUMAN	HSPH1 HSP105 HSP110 KIAA0201	10808;	--	Heat shock protein 105 kDa (Antigen NY-CO-25) (Heat shock 110 kDa protein)	heat shock 105kDa/110kDa protein 1
ASPP2	HS90A	no	3.3	3.5	0.0624	0.55	0.05	4/4	N/A	P07900	HS90A_HUMAN	HSP90AA1 HSP90A HSPC1 HSPCA	3320;	--	Heat shock protein HSP 90-alpha (Heat shock 86 kDa) (HSP 86) (HSP86) (Renal carcinoma antigen NY-REN-38)	heat shock protein 90kDa alpha (cytosolic), class A member 1
ASPP2	HS90B	no	4	5.7	0.1207	1.0972	0.09	3/4	N/A	P08238	HS90B_HUMAN	HSP90AB1 HSP90B HSPC2 HSPCB	3326;	--	Heat shock protein HSP 90-beta (HSP 90) (Heat shock 84 kDa) (HSP 84) (HSP84)	heat shock protein 90kDa alpha (cytosolic), class B member 1
ASPP2	HSP71	no	30.8	31	0.6188	0.4774	0.37	4/4	N/A	P08107	HSP71_HUMAN	HSPA1A HSPA1; HSPA1B	3303;3304;	--	Heat shock 70 kDa protein 1A/1B (Heat shock 70 kDa protein 1/2) (HSP70-1/HSP70-2) (HSP70.1/HSP70.2)	heat shock 70kDa protein 1A, heat shock 70kDa protein 1B
ASPP2	HSP74	yes	1.5	1.5	0.0274	1.8382	0.02	2/4	0.35	P34932	HSP74_HUMAN	HSPA4 APG2	3308;	--	Heat shock 70 kDa protein 4 (HSP70RY) (Heat shock 70-related protein APG-2)	heat shock 70kDa protein 4
ASPP2	HSP7C	no	35.3	38	0.7487	0.8651	0.64	4/4	N/A	P11142	HSP7C_HUMAN	HSPA8 HSC70 HSP73 HSPA10	3312;	--	Heat shock cognate 71 kDa protein (Heat shock 70 kDa protein 8)	heat shock 70kDa protein 8, small nucleolar RNA, C/D box 14C, small nucleolar RNA, C/D box 14D
ASPP2	HV305	no	1	1	0.094	16.1208	0.02	1/4	N/A	P01766	HV305_HUMAN	N/A	N/A	--	Ig heavy chain V-III region BRO	0
ASPP2	IF4A1	no	2.5	2.5	0.108	2.7345	0.04	2/4	N/A	P60842	IF4A1_HUMAN	EIF4A1 DDX2A EIF4A	1973;	--	Eukaryotic initiation factor 4A-I (eIF-4A-I) (eIF4A-I) (EC 3.6.4.13) (ATP-dependent RNA helicase eIF4A-1)	eukaryotic translation initiation factor 4A1, small nucleolar RNA, H/ACA box 67, small nucleolar RNA, H/ACA box 48, small nucleolar RNA, C/D box 10
ASPP2	IF5A1	no	2	2	0.2402	3.6858	0.01	1/4	N/A	P63241	IF5A1_HUMAN	EIF5A	1984;	--	Eukaryotic translation initiation factor 5A-1 (eIF-5A-1) (eIF-5A1) (Eukaryotic initiation factor 5A isoform 1) (eIF-5A) (Rev-binding factor) (eIF-4D)	eukaryotic translation initiation factor 5A
ASPP2	IFFO1	no	1	1	0.0203	N/A	0.26	2/4	N/A	Q0D2I5	IFFO1_HUMAN	IFFO1 IFFO	25900;	--	Intermediate filament family orphan 1 (Tumor antigen HOM-TES-103)	intermediate filament family orphan 1
ASPP2	IGHA1	no	2	7	0.2237	3.251	0.24	1/4	N/A	P01876	IGHA1_HUMAN	IGHA1	N/A	--	Ig alpha-1 chain C region	0
ASPP2	IGHA2	no	1	1	0.0332	6.5356	0	1/4	N/A	P01877	IGHA2_HUMAN	IGHA2	N/A	--	Ig alpha-2 chain C region	0
ASPP2	IGJ	no	2	2	0.1419	4.898	0.04	1/4	N/A	P01591	IGJ_HUMAN	IGJ IGCJ	3512;	--	Immunoglobulin J chain	immunoglobulin J polypeptide, linker protein for immunoglobulin alpha and mu polypeptides
ASPP2	IGKC	no	4	5	0.5321	4.7983	0.14	1/4	N/A	P01834	IGKC_HUMAN	IGKC	N/A	--	Ig kappa chain C region	0
ASPP2	IPP2	yes	2	2	0.0873	N/A	0.05	1/4	0.35	P41236	IPP2_HUMAN	PPP1R2 IPP2	5504;	--	Protein phosphatase inhibitor 2 (IPP-2)	protein phosphatase 1, regulatory (inhibitor) subunit 2
ASPP2	IRS4	no	1.5	1.5	0.0126	0.34	0.01	2/4	N/A	O14654	IRS4_HUMAN	IRS4	8471;	--	Insulin receptor substrate 4 (IRS-4) (160 kDa phosphotyrosine protein) (py160) (Phosphoprotein of 160 kDa) (pp160)	insulin receptor substrate 4
ASPP2	K1C10	no	28.8	32	0.7575	0.9245	0.31	4/4	N/A	P13645	K1C10_HUMAN	KRT10 KPP	3858;	--	Keratin, type I cytoskeletal 10 (Cytokeratin-10) (CK-10) (Keratin-10) (K10)	keratin 10
ASPP2	K1C14	no	1.7	4	0.0976	0.7774	0.01	3/4	N/A	P02533	K1C14_HUMAN	KRT14	3861;	--	Keratin, type I cytoskeletal 14 (Cytokeratin-14) (CK-14) (Keratin-14) (K14)	keratin 14
ASPP2	K1C16	no	1	3	0.0592	0.3686	0.01	2/4	N/A	P08779	K1C16_HUMAN	KRT16 KRT16A	3868;	--	Keratin, type I cytoskeletal 16 (Cytokeratin-16) (CK-16) (Keratin-16) (K16)	keratin 16
ASPP2	K1C19	no	1	1	0.0282	N/A	0.01	1/4	-0.11	P08727	K1C19_HUMAN	KRT19	3880;	--	Keratin, type I cytoskeletal 19 (Cytokeratin-19) (CK-19) (Keratin-19) (K19)	keratin 19
ASPP2	K1C9	no	18.8	18.8	0.4205	0.7054	0.13	4/4	N/A	P35527	K1C9_HUMAN	KRT9	3857;	--	Keratin, type I cytoskeletal 9 (Cytokeratin-9) (CK-9) (Keratin-9) (K9)	keratin 9
ASPP2	K22E	no	23	27.8	0.587	1.2864	0.23	4/4	N/A	P35908	K22E_HUMAN	KRT2 KRT2A KRT2E	3849;	--	Keratin, type II cytoskeletal 2 epidermal (Cytokeratin-2e) (CK-2e) (Epithelial keratin-2e) (Keratin-2 epidermis) (Keratin-2e) (K2e) (Type-II keratin Kb2)	keratin 2
ASPP2	K2C1	no	27.3	30.5	0.6068	0.6962	0.37	4/4	N/A	P04264	K2C1_HUMAN	KRT1 KRTA	3848;	--	Keratin, type II cytoskeletal 1 (67 kDa cytokeratin) (Cytokeratin-1) (CK-1) (Hair alpha protein) (Keratin-1) (K1) (Type-II keratin Kb1)	keratin 1
ASPP2	K2C1B	no	1	1	0.032	1.988	0	1/4	N/A	Q7Z794	K2C1B_HUMAN	KRT77 KRT1B	374454;	--	Keratin, type II cytoskeletal 1b (Cytokeratin-1B) (CK-1B) (Keratin-77) (K77) (Type-II keratin Kb39)	keratin 77
ASPP2	K2C5	no	4.3	4.8	0.1073	0.6017	0.01	4/4	N/A	P13647	K2C5_HUMAN	KRT5	3852;	--	Keratin, type II cytoskeletal 5 (58 kDa cytokeratin) (Cytokeratin-5) (CK-5) (Keratin-5) (K5) (Type-II keratin Kb5)	keratin 5
ASPP2	K2C6A	no	1.5	4.5	0.0838	0.685	0.02	2/4	N/A	P02538	K2C6A_HUMAN	KRT6A K6A KRT6D	3853;	--	Keratin, type II cytoskeletal 6A (Cytokeratin-6A) (CK-6A) (Cytokeratin-6D) (CK-6D) (Keratin-6A) (K6A) (Type-II keratin Kb6) (allergen Hom s 5)	keratin 6A
ASPP2	K2C6B	no	1	1	0.0159	0.2164	0	1/4	N/A	P04259	K2C6B_HUMAN	KRT6B K6B KRTL1	3854;	--	Keratin, type II cytoskeletal 6B (Cytokeratin-6B) (CK-6B) (Keratin-6B) (K6B) (Type-II keratin Kb10)	keratin 6B
ASPP2	KCRB	no	6.3	6.3	0.27	2.3746	0.25	3/4	N/A	P12277	KCRB_HUMAN	CKB CKBB	1152;	--	Creatine kinase B-type (EC 2.7.3.2) (B-CK) (Creatine kinase B chain)	creatine kinase, brain
ASPP2	KPRP	no	2.7	2.7	0.0534	N/A	0.04	3/4	N/A	Q5T749	KPRP_HUMAN	KPRP C1orf45	448834;	--	Keratinocyte proline-rich protein (hKPRP)	keratinocyte proline-rich protein
ASPP2	KPYM	no	7	7	0.2259	0.7664	0.18	2/4	N/A	P14618	KPYM_HUMAN	PKM OIP3 PK2 PK3 PKM2	5315;	--	Pyruvate kinase isozymes M1/M2 (EC 2.7.1.40) (Cytosolic thyroid hormone-binding protein) (CTHBP) (Opa-interacting protein 3) (OIP-3) (Pyruvate kinase 2/3) (Pyruvate kinase muscle isozyme) (Thyroid hormone-binding protein 1) (THBP1) (Tumor M2-PK) (p58)	pyruvate kinase, muscle
ASPP2	KV302	no	1	1	0.1035	10.603	0.02	1/4	N/A	P01620	KV302_HUMAN	N/A	N/A	--	Ig kappa chain V-III region SIE	0
ASPP2	LAC7	no	1	1	0.1064	N/A	0.01	1/4	N/A	A0M8Q6	LAC7_HUMAN	IGLC7	N/A	--	Ig lambda-7 chain C region	0
ASPP2	LACRT	no	2	2	0.1635	N/A	0.03	1/4	N/A	Q9GZZ8	LACRT_HUMAN	LACRT	90070;	--	Extracellular glycoprotein lacritin	lacritin
ASPP2	LCN1	no	2	2	0.1282	1.9844	0.02	1/4	N/A	P31025	LCN1_HUMAN	LCN1 VEGP	3933;	--	Lipocalin-1 (Tear lipocalin) (Tlc) (Tear prealbumin) (TP) (Von Ebner gland protein) (VEG protein)	lipocalin 1
ASPP2	LDHA	no	1	1	0.027	0.5498	0	1/4	N/A	P00338	LDHA_HUMAN	LDHA PIG19	3939;	--	L-lactate dehydrogenase A chain (LDH-A) (EC 1.1.1.27) (Cell proliferation-inducing gene 19 protein) (LDH muscle subunit) (LDH-M) (Renal carcinoma antigen NY-REN-59)	lactate dehydrogenase A
ASPP2	LDHB	no	1.3	1.3	0.0596	0.5254	0.02	3/4	N/A	P07195	LDHB_HUMAN	LDHB	3945;	--	L-lactate dehydrogenase B chain (LDH-B) (EC 1.1.1.27) (LDH heart subunit) (LDH-H) (Renal carcinoma antigen NY-REN-46)	lactate dehydrogenase B
ASPP2	LSM12	no	1	1	0.0519	0.4886	0	2/4	N/A	Q3MHD2	LSM12_HUMAN	LSM12	124801;	--	Protein LSM12 homolog	LSM12 homolog (S. cerevisiae)
ASPP2	MARCS	no	1.5	1.5	0.0764	3.1559	0.07	2/4	N/A	P29966	MARCS_HUMAN	MARCKS MACS PRKCSL	4082;	--	Myristoylated alanine-rich C-kinase substrate (MARCKS) (Protein kinase C substrate, 80 kDa protein, light chain) (80K-L protein) (PKCSL)	myristoylated alanine-rich protein kinase C substrate
ASPP2	MCCA	no	20	20	0.3491	2.9841	0.29	4/4	N/A	Q96RQ3	MCCA_HUMAN	MCCC1 MCCA	56922;	--	Methylcrotonoyl-CoA carboxylase subunit alpha, mitochondrial (MCCase subunit alpha) (EC 6.4.1.4) (3-methylcrotonyl-CoA carboxylase 1) (3-methylcrotonyl-CoA carboxylase biotin-containing subunit) (3-methylcrotonyl-CoA:carbon dioxide ligase subunit alpha)	methylcrotonoyl-CoA carboxylase 1 (alpha)
ASPP2	MCCB	no	27.8	27.8	0.6139	2.3888	0.24	4/4	N/A	Q9HCC0	MCCB_HUMAN	MCCC2 MCCB	64087;	--	Methylcrotonoyl-CoA carboxylase beta chain, mitochondrial (MCCase subunit beta) (EC 6.4.1.4) (3-methylcrotonyl-CoA carboxylase 2) (3-methylcrotonyl-CoA carboxylase non-biotin-containing subunit) (3-methylcrotonyl-CoA:carbon dioxide ligase subunit beta)	methylcrotonoyl-CoA carboxylase 2 (beta)
ASPP2	MDHM	no	4.7	4.7	0.2319	2.0699	0.1	3/4	N/A	P40926	MDHM_HUMAN	MDH2	4191;	--	Malate dehydrogenase, mitochondrial (EC 1.1.1.37)	malate dehydrogenase 2, NAD (mitochondrial)
ASPP2	MOB1A	no	3.5	3.5	0.2329	N/A	0.26	2/4	-0.14	Q9H8S9	MOB1A_HUMAN	MOB1A C2orf6 MOB4B MOBK1B MOBKL1B	55233;	--	MOB kinase activator 1A (Mob1 alpha) (Mob1A) (Mob1 homolog 1B) (Mps one binder kinase activator-like 1B)	MOB kinase activator 1A
ASPP2	MOB1B	no	3.5	3.5	0.2329	N/A	0.37	2/4	-0.11	Q7L9L4	MOB1B_HUMAN	MOB1B MOB4A MOBKL1A	92597;	--	MOB kinase activator 1B (Mob1 homolog 1A) (Mob1A) (Mob1B) (Mps one binder kinase activator-like 1A)	MOB kinase activator 1B
ASPP2	MPCP	no	1	1	0.0247	0.9188	0	1/4	N/A	Q00325	MPCP_HUMAN	SLC25A3 PHC OK/SW-cl.48	5250;	--	Phosphate carrier protein, mitochondrial (Phosphate transport protein) (PTP) (Solute carrier family 25 member 3)	solute carrier family 25 (mitochondrial carrier; phosphate carrier), member 3
ASPP2	MUCL1	no	1	1	0.1124	N/A	0	2/4	N/A	Q96DR8	MUCL1_HUMAN	MUCL1 SBEM UNQ590/PRO1160	118430;	--	Mucin-like protein 1 (Protein BS106) (Small breast epithelial mucin)	mucin-like 1
ASPP2	NACA	no	2	2	0.172	1.6929	0.01	1/4	N/A	Q13765	NACA_HUMAN	NACA HSD48	4666;	--	Nascent polypeptide-associated complex subunit alpha (NAC-alpha) (Alpha-NAC) (allergen Hom s 2)	nascent polypeptide-associated complex alpha subunit
ASPP2	NASP	no	1	1	0.0235	3.9834	0.01	1/4	N/A	P49321	NASP_HUMAN	NASP	4678;	--	Nuclear autoantigenic sperm protein (NASP)	nuclear autoantigenic sperm protein (histone-binding)
ASPP2	NDKB	no	3.5	3.5	0.3946	N/A	0.09	2/4	N/A	P22392	NDKB_HUMAN	NME2 NM23B	4831;654364;	--	Nucleoside diphosphate kinase B (NDK B) (NDP kinase B) (EC 2.7.4.6) (C-myc purine-binding transcription factor PUF) (Histidine protein kinase NDKB) (EC 2.7.13.3) (nm23-H2)	NME/NM23 nucleoside diphosphate kinase 2, NME1-NME2 readthrough
ASPP2	NONO	no	1	1	0.0292	0.8555	0	1/4	N/A	Q15233	NONO_HUMAN	NONO NRB54	4841;	--	Non-POU domain-containing octamer-binding protein (NonO protein) (54 kDa nuclear RNA- and DNA-binding protein) (55 kDa nuclear protein) (DNA-binding p52/p100 complex, 52 kDa subunit) (NMT55) (p54(nrb)) (p54nrb)	non-POU domain containing, octamer-binding
ASPP2	NPM	no	1	1	0.0548	0.3093	0	2/4	N/A	P06748	NPM_HUMAN	NPM1 NPM	4869;	--	Nucleophosmin (NPM) (Nucleolar phosphoprotein B23) (Nucleolar protein NO38) (Numatrin)	nucleophosmin (nucleolar phosphoprotein B23, numatrin)
ASPP2	NUCL	no	5	5	0.1169	0.5348	0.02	2/4	N/A	P19338	NUCL_HUMAN	NCL	4691;	--	Nucleolin (Protein C23)	nucleolin, uncharacterized LOC100996253
ASPP2	NUDC	no	1	1	0.0487	N/A	0.02	2/4	-0.11	Q9Y266	NUDC_HUMAN	NUDC	10726;	--	Nuclear migration protein nudC (Nuclear distribution protein C homolog)	nuclear distribution C homolog (A. nidulans)
ASPP2	NUFP2	no	1	1	0.0129	0.2858	0	1/4	N/A	Q7Z417	NUFP2_HUMAN	NUFIP2 KIAA1321 PIG1	57532;	--	Nuclear fragile X mental retardation-interacting protein 2 (82 kDa FMRP-interacting protein) (82-FIP) (Cell proliferation-inducing gene 1 protein) (FMRP-interacting protein 2)	nuclear fragile X mental retardation protein interacting protein 2
ASPP2	OAT	no	1	1	0.0367	1.6107	0.01	2/4	N/A	P04181	OAT_HUMAN	OAT	4942;	--	Ornithine aminotransferase, mitochondrial (EC 2.6.1.13) (Ornithine delta-aminotransferase) (Ornithine--oxo-acid aminotransferase) [Cleaved into: Ornithine aminotransferase, hepatic form; Ornithine aminotransferase, renal form]	ornithine aminotransferase
ASPP2	ODB2	no	34.8	38.8	1.0042	0.9487	0.3	4/4	N/A	P11182	ODB2_HUMAN	DBT BCATE2	1629;	--	Lipoamide acyltransferase component of branched-chain alpha-keto acid dehydrogenase complex, mitochondrial (EC 2.3.1.168) (Branched-chain alpha-keto acid dehydrogenase complex component E2) (BCKAD-E2) (BCKADE2) (Dihydrolipoamide acetyltransferase component of branched-chain alpha-keto acid dehydrogenase complex) (Dihydrolipoamide branched chain transacylase) (Dihydrolipoyllysine-residue (2-methyl…	dihydrolipoamide branched chain transacylase E2
ASPP2	ODBA	no	3.3	3.3	0.0847	0.4729	0.01	3/4	N/A	P12694	ODBA_HUMAN	BCKDHA	593;	--	2-oxoisovalerate dehydrogenase subunit alpha, mitochondrial (EC 1.2.4.4) (Branched-chain alpha-keto acid dehydrogenase E1 component alpha chain) (BCKDE1A) (BCKDH E1-alpha)	branched chain keto acid dehydrogenase E1, alpha polypeptide
ASPP2	PA2G4	no	1	1	0.0469	0.9552	0	1/4	N/A	Q9UQ80	PA2G4_HUMAN	PA2G4 EBP1	5036;	--	Proliferation-associated protein 2G4 (Cell cycle protein p38-2G4 homolog) (hG4-1) (ErbB3-binding protein 1)	proliferation-associated 2G4, 38kDa
ASPP2	PARD3	yes	8.5	8.5	0.0705	N/A	166.31	4/4	0.62	Q8TEW0	PARD3_HUMAN	PARD3 PAR3 PAR3A	56288;	--	Partitioning defective 3 homolog (PAR-3) (PARD-3) (Atypical PKC isotype-specific-interacting protein) (ASIP) (CTCL tumor antigen se2-5) (PAR3-alpha)	par-3 partitioning defective 3 homolog (C. elegans)
ASPP2	PARK7	no	1	1	0.0978	1.9506	0.01	1/4	N/A	Q99497	PARK7_HUMAN	PARK7	11315;	--	Protein DJ-1 (EC 3.4.-.-) (Oncogene DJ1) (Parkinson disease protein 7)	parkinson protein 7
ASPP2	PARP1	no	2	2	0.0271	1.5032	0.01	1/4	N/A	P09874	PARP1_HUMAN	PARP1 ADPRT PPOL	142;	--	Poly [ADP-ribose] polymerase 1 (PARP-1) (EC 2.4.2.30) (ADP-ribosyltransferase diphtheria toxin-like 1) (ARTD1) (NAD(+) ADP-ribosyltransferase 1) (ADPRT 1) (Poly[ADP-ribose] synthase 1)	poly (ADP-ribose) polymerase 1
ASPP2	PCCA	no	26.3	26.3	0.4212	1.4462	0.3	4/4	N/A	P05165	PCCA_HUMAN	PCCA	5095;	--	Propionyl-CoA carboxylase alpha chain, mitochondrial (PCCase subunit alpha) (EC 6.4.1.3) (Propanoyl-CoA:carbon dioxide ligase subunit alpha)	propionyl CoA carboxylase, alpha polypeptide
ASPP2	PCCB	no	21.3	21.3	0.4879	1.3827	0.19	4/4	N/A	P05166	PCCB_HUMAN	PCCB	5096;	--	Propionyl-CoA carboxylase beta chain, mitochondrial (PCCase subunit beta) (EC 6.4.1.3) (Propanoyl-CoA:carbon dioxide ligase subunit beta)	propionyl CoA carboxylase, beta polypeptide
ASPP2	PCNA	no	1	1	0.0708	1.9805	0	1/4	N/A	P12004	PCNA_HUMAN	PCNA	5111;	--	Proliferating cell nuclear antigen (PCNA) (Cyclin)	proliferating cell nuclear antigen
ASPP2	PDCD5	no	1	1	0.1479	2.5583	0.01	1/4	N/A	O14737	PDCD5_HUMAN	PDCD5 TFAR19	9141;	--	Programmed cell death protein 5 (TF-1 cell apoptosis-related protein 19) (Protein TFAR19)	programmed cell death 5
ASPP2	PDIA1	no	2.5	2.5	0.0863	1.7648	0.06	2/4	N/A	P07237	PDIA1_HUMAN	P4HB ERBA2L PDI PDIA1 PO4DB	5034;	--	Protein disulfide-isomerase (PDI) (EC 5.3.4.1) (Cellular thyroid hormone-binding protein) (Prolyl 4-hydroxylase subunit beta) (p55)	prolyl 4-hydroxylase, beta polypeptide
ASPP2	PDIA3	no	3	3	0.0817	1.9363	0.02	1/4	N/A	P30101	PDIA3_HUMAN	PDIA3 ERP57 ERP60 GRP58	2923;	--	Protein disulfide-isomerase A3 (EC 5.3.4.1) (58 kDa glucose-regulated protein) (58 kDa microsomal protein) (p58) (Disulfide isomerase ER-60) (Endoplasmic reticulum resident protein 57) (ER protein 57) (ERp57) (Endoplasmic reticulum resident protein 60) (ER protein 60) (ERp60)	protein disulfide isomerase family A, member 3
ASPP2	PDIA4	no	2	2	0.0573	3.1323	0.02	1/4	N/A	P13667	PDIA4_HUMAN	PDIA4 ERP70 ERP72	9601;	--	Protein disulfide-isomerase A4 (EC 5.3.4.1) (Endoplasmic reticulum resident protein 70) (ER protein 70) (ERp70) (Endoplasmic reticulum resident protein 72) (ER protein 72) (ERp-72) (ERp72)	protein disulfide isomerase family A, member 4
ASPP2	PDIA6	no	1	1	0.0313	10.5936	0	1/4	N/A	Q15084	PDIA6_HUMAN	PDIA6 ERP5 P5 TXNDC7	10130;	--	Protein disulfide-isomerase A6 (EC 5.3.4.1) (Endoplasmic reticulum protein 5) (ER protein 5) (ERp5) (Protein disulfide isomerase P5) (Thioredoxin domain-containing protein 7)	protein disulfide isomerase family A, member 6
ASPP2	PEBP1	no	3	3	0.284	6.2386	0.22	2/4	N/A	P30086	PEBP1_HUMAN	PEBP1 PBP PEBP	5037;	--	Phosphatidylethanolamine-binding protein 1 (PEBP-1) (HCNPpp) (Neuropolypeptide h3) (Prostatic-binding protein) (Raf kinase inhibitor protein) (RKIP) [Cleaved into: Hippocampal cholinergic neurostimulating peptide (HCNP)]	phosphatidylethanolamine binding protein 1
ASPP2	PGAM1	no	3	3	0.2184	2.2787	0.02	1/4	N/A	P18669	PGAM1_HUMAN	PGAM1 PGAMA CDABP0006	5223;	--	Phosphoglycerate mutase 1 (EC 3.1.3.13) (EC 5.4.2.1) (EC 5.4.2.4) (BPG-dependent PGAM 1) (Phosphoglycerate mutase isozyme B) (PGAM-B)	phosphoglycerate mutase 1 (brain)
ASPP2	PGAM5	no	1	1	0.031	13.3576	0	1/4	-0.08	Q96HS1	PGAM5_HUMAN	PGAM5	192111;	--	Serine/threonine-protein phosphatase PGAM5, mitochondrial (EC 3.1.3.16) (Bcl-XL-binding protein v68) (Phosphoglycerate mutase family member 5)	phosphoglycerate mutase family member 5
ASPP2	PGK1	no	3	3	0.1141	3.0229	0.14	3/4	N/A	P00558	PGK1_HUMAN	PGK1 PGKA MIG10 OK/SW-cl.110	5230;	--	Phosphoglycerate kinase 1 (EC 2.7.2.3) (Cell migration-inducing gene 10 protein) (Primer recognition protein 2) (PRP 2)	phosphoglycerate kinase 1
ASPP2	PHB2	no	1	1	0.0539	1.2204	0	2/4	N/A	Q99623	PHB2_HUMAN	PHB2 BAP REA	11331;	--	Prohibitin-2 (B-cell receptor-associated protein BAP37) (D-prohibitin) (Repressor of estrogen receptor activity)	prohibitin 2
ASPP2	PIGR	no	2	2	0.0295	3.2117	0.02	1/4	N/A	P01833	PIGR_HUMAN	PIGR	5284;	--	Polymeric immunoglobulin receptor (PIgR) (Poly-Ig receptor) (Hepatocellular carcinoma-associated protein TB6) [Cleaved into: Secretory component]	polymeric immunoglobulin receptor
ASPP2	PLOD1	no	1	1	0.0254	N/A	0.01	1/4	N/A	Q02809	PLOD1_HUMAN	PLOD1 LLH PLOD	5351;	--	Procollagen-lysine,2-oxoglutarate 5-dioxygenase 1 (EC 1.14.11.4) (Lysyl hydroxylase 1) (LH1)	procollagen-lysine, 2-oxoglutarate 5-dioxygenase 1
ASPP2	PP1A	yes	5.3	23	0.9235	N/A	69.42	4/4	0.92	P62136	PP1A_HUMAN	PPP1CA PPP1A	5499;	YES	Serine/threonine-protein phosphatase PP1-alpha catalytic subunit (PP-1A) (EC 3.1.3.16)	protein phosphatase 1, catalytic subunit, alpha isozyme
ASPP2	PP1B	yes	2.5	2.5	0.0903	N/A	1.43	4/4	0.5	P62140	PP1B_HUMAN	PPP1CB	5500;	--	Serine/threonine-protein phosphatase PP1-beta catalytic subunit (PP-1B) (PPP1CD) (EC 3.1.3.16) (EC 3.1.3.53)	protein phosphatase 1, catalytic subunit, beta isozyme
ASPP2	PP1G	yes	2	2.3	0.0974	2.8883	2	4/4	0.36	P36873	PP1G_HUMAN	PPP1CC	5501;	YES	Serine/threonine-protein phosphatase PP1-gamma catalytic subunit (PP-1G) (EC 3.1.3.16) (Protein phosphatase 1C catalytic subunit)	protein phosphatase 1, catalytic subunit, gamma isozyme
ASPP2	PPIA	no	3.7	3.7	0.3534	0.7699	0.05	3/4	N/A	P62937	PPIA_HUMAN	PPIA CYPA	5478;	--	Peptidyl-prolyl cis-trans isomerase A (PPIase A) (EC 5.2.1.8) (Cyclophilin A) (Cyclosporin A-binding protein) (Rotamase A)	peptidylprolyl isomerase A (cyclophilin A), peptidyl-prolyl cis-trans isomerase A-like
ASPP2	PRDX1	no	3.3	3.7	0.2769	1.3976	0.03	3/4	N/A	Q06830	PRDX1_HUMAN	PRDX1 PAGA PAGB TDPX2	5052;	--	Peroxiredoxin-1 (EC 1.11.1.15) (Natural killer cell-enhancing factor A) (NKEF-A) (Proliferation-associated gene protein) (PAG) (Thioredoxin peroxidase 2) (Thioredoxin-dependent peroxide reductase 2)	peroxiredoxin 1
ASPP2	PRDX2	no	1	1	0.0934	0.9586	0	1/4	N/A	P32119	PRDX2_HUMAN	PRDX2 NKEFB TDPX1	7001;	--	Peroxiredoxin-2 (EC 1.11.1.15) (Natural killer cell-enhancing factor B) (NKEF-B) (PRP) (Thiol-specific antioxidant protein) (TSA) (Thioredoxin peroxidase 1) (Thioredoxin-dependent peroxide reductase 1)	peroxiredoxin 2
ASPP2	PRDX3	no	1	1	0.0722	1.3873	0	1/4	N/A	P30048	PRDX3_HUMAN	PRDX3 AOP1	10935;	--	Thioredoxin-dependent peroxide reductase, mitochondrial (EC 1.11.1.15) (Antioxidant protein 1) (AOP-1) (HBC189) (Peroxiredoxin III) (Prx-III) (Peroxiredoxin-3) (Protein MER5 homolog)	peroxiredoxin 3
ASPP2	PRDX6	no	4	4	0.3302	6.5756	0.03	1/4	N/A	P30041	PRDX6_HUMAN	PRDX6 AOP2 KIAA0106	9588;	--	Peroxiredoxin-6 (EC 1.11.1.15) (1-Cys peroxiredoxin) (1-Cys PRX) (24 kDa protein) (Acidic calcium-independent phospholipase A2) (aiPLA2) (EC 3.1.1.-) (Antioxidant protein 2) (Liver 2D page spot 40) (Non-selenium glutathione peroxidase) (NSGPx) (EC 1.11.1.9) (Red blood cells page spot 12)	peroxiredoxin 6
ASPP2	PROF1	no	3	3	0.334	1.4563	0.07	3/4	N/A	P07737	PROF1_HUMAN	PFN1	5216;	--	Profilin-1 (Epididymis tissue protein Li 184a) (Profilin I)	profilin 1
ASPP2	PTMA	no	1	1	0.1237	0.7179	0	3/4	N/A	P06454	PTMA_HUMAN	PTMA TMSA	5757;	--	Prothymosin alpha [Cleaved into: Thymosin alpha-1]	prothymosin, alpha, prothymosin alpha-like, microRNA 1244-1, microRNA 1244-3, microRNA 1244-2
ASPP2	PYC	no	35.8	36	0.3746	1.2512	0.36	4/4	N/A	P11498	PYC_HUMAN	PC	5091;	--	Pyruvate carboxylase, mitochondrial (EC 6.4.1.1) (Pyruvic carboxylase) (PCB)	pyruvate carboxylase
ASPP2	RADI	no	1	1	0.0317	N/A	0	1/4	N/A	P35241	RADI_HUMAN	RDX	5962;	--	Radixin	radixin
ASPP2	RAN	no	5.5	5.5	0.416	3.4399	0.07	2/4	N/A	P62826	RAN_HUMAN	RAN ARA24 OK/SW-cl.81	5901;	--	GTP-binding nuclear protein Ran (Androgen receptor-associated protein 24) (GTPase Ran) (Ras-like protein TC4) (Ras-related nuclear protein)	RAN, member RAS oncogene family
ASPP2	RANG	no	1	1	0.0802	1.3434	0.01	2/4	N/A	P43487	RANG_HUMAN	RANBP1	5902;	--	Ran-specific GTPase-activating protein (Ran-binding protein 1) (RanBP1)	RAN binding protein 1
ASPP2	RASF7	yes	9.8	9.8	0.3265	N/A	109.77	4/4	0.72	Q02833	RASF7_HUMAN	RASSF7 C11orf13 HRC1	8045;	--	Ras association domain-containing protein 7 (HRAS1-related cluster protein 1)	Ras association (RalGDS/AF-6) domain family (N-terminal) member 7
ASPP2	RASF8	yes	14.5	14.5	0.4422	N/A	12818.7	4/4	0.5	Q8NHQ8	RASF8_HUMAN	RASSF8 C12orf2	11228;	--	Ras association domain-containing protein 8 (Carcinoma-associated protein HOJ-1)	Ras association (RalGDS/AF-6) domain family (N-terminal) member 8, uncharacterized LOC100996477
ASPP2	RASF9	yes	2	2	0.0412	N/A	0.04	1/4	0.36	O75901	RASF9_HUMAN	RASSF9 PAMCI PCIP1	9182;	--	Ras association domain-containing protein 9 (PAM COOH-terminal interactor protein 1) (P-CIP1) (Peptidylglycine alpha-amidating monooxygenase COOH-terminal interactor)	Ras association (RalGDS/AF-6) domain family (N-terminal) member 9
ASPP2	RBBP7	no	1	1	0.0324	5.3508	0	1/4	N/A	Q16576	RBBP7_HUMAN	RBBP7 RBAP46	5931;	--	Histone-binding protein RBBP7 (Histone acetyltransferase type B subunit 2) (Nucleosome-remodeling factor subunit RBAP46) (Retinoblastoma-binding protein 7) (RBBP-7) (Retinoblastoma-binding protein p46)	retinoblastoma binding protein 7
ASPP2	RL15	no	1	1	0.0673	0.501	0	3/4	N/A	P61313	RL15_HUMAN	RPL15 EC45 TCBAP0781	6138;	--	60S ribosomal protein L15	ribosomal protein L15
ASPP2	RL19	no	1	1	0.0702	0.9618	0	1/4	N/A	P84098	RL19_HUMAN	RPL19	6143;	--	60S ribosomal protein L19	ribosomal protein L19
ASPP2	RL1D1	no	1	1	0.023	5.2774	0	1/4	N/A	O76021	RL1D1_HUMAN	RSL1D1 CATX11 CSIG PBK1 L12	26156;	--	Ribosomal L1 domain-containing protein 1 (CATX-11) (Cellular senescence-inhibited gene protein) (Protein PBK1)	ribosomal L1 domain containing 1
ASPP2	RL23	no	1.3	1.3	0.1183	0.5595	0	4/4	N/A	P62829	RL23_HUMAN	RPL23	9349;	--	60S ribosomal protein L23 (60S ribosomal protein L17)	ribosomal protein L23, small nucleolar RNA, H/ACA box 21
ASPP2	RL24	no	1	1	0.057	0.6889	0	1/4	N/A	P83731	RL24_HUMAN	RPL24	6152;	--	60S ribosomal protein L24 (60S ribosomal protein L30)	ribosomal protein L24
ASPP2	RL26	no	1	1	0.1275	0.5707	0	1/4	N/A	P61254	RL26_HUMAN	RPL26	6154;	--	60S ribosomal protein L26	ribosomal protein L26
ASPP2	RL3	no	1	1	0.0341	0.6959	0	1/4	N/A	P39023	RL3_HUMAN	RPL3 OK/SW-cl.32	6122;	--	60S ribosomal protein L3 (HIV-1 TAR RNA-binding protein B) (TARBP-B)	ribosomal protein L3, RNA, U86 small nucleolar, small nucleolar RNA, C/D box 83B
ASPP2	RL5	no	1	1	0.0543	0.5235	0	2/4	N/A	P46777	RL5_HUMAN	RPL5 MSTP030	6125;	--	60S ribosomal protein L5	small nucleolar RNA, C/D box 21, ribosomal protein L5
ASPP2	RL7A	no	1	1	0.0516	0.3333	0	3/4	N/A	P62424	RL7A_HUMAN	RPL7A SURF-3 SURF3	6130;	--	60S ribosomal protein L7a (PLA-X polypeptide) (Surfeit locus protein 3)	ribosomal protein L7a, small nucleolar RNA, C/D box 36B, small nucleolar RNA, C/D box 36A, small nucleolar RNA, C/D box 24
ASPP2	RL9	no	1	1	0.0963	0.4749	0	1/4	N/A	P32969	RL9_HUMAN	RPL9 OK/SW-cl.103; RPL9P7; RPL9P8; RPL9P9	6133;	--	60S ribosomal protein L9	ribosomal protein L9
ASPP2	RLA2	no	1	1	0.1608	0.2871	0	1/4	N/A	P05387	RLA2_HUMAN	RPLP2 D11S2243E RPP2	6181;	--	60S acidic ribosomal protein P2 (Renal carcinoma antigen NY-REN-44)	ribosomal protein, large, P2, small nucleolar RNA, H/ACA box 52
ASPP2	ROA1	no	4	4	0.1691	0.541	0.01	3/4	N/A	P09651	ROA1_HUMAN	HNRNPA1 HNRPA1	3178;	--	Heterogeneous nuclear ribonucleoprotein A1 (hnRNP A1) (Helix-destabilizing protein) (Single-strand RNA-binding protein) (hnRNP core protein A1)	heterogeneous nuclear ribonucleoprotein A1
ASPP2	ROA2	no	2	2	0.0743	0.202	0	4/4	N/A	P22626	ROA2_HUMAN	HNRNPA2B1 HNRPA2B1	3181;	--	Heterogeneous nuclear ribonucleoproteins A2/B1 (hnRNP A2/B1)	heterogeneous nuclear ribonucleoprotein A2/B1
ASPP2	ROAA	no	1	1	0.0557	0.6817	0	1/4	N/A	Q99729	ROAA_HUMAN	HNRNPAB ABBP1 HNRPAB	3182;	--	Heterogeneous nuclear ribonucleoprotein A/B (hnRNP A/B) (APOBEC1-binding protein 1) (ABBP-1)	heterogeneous nuclear ribonucleoprotein A/B
ASPP2	RS18	no	1	1	0.0589	0.4217	0	1/4	N/A	P62269	RS18_HUMAN	RPS18 D6S218E	6222;	--	40S ribosomal protein S18 (Ke-3) (Ke3)	ribosomal protein S18
ASPP2	RS19	no	1	1	0.0698	0.7055	0	2/4	N/A	P39019	RS19_HUMAN	RPS19	6223;	--	40S ribosomal protein S19	ribosomal protein S19
ASPP2	RS23	no	1	1	0.0792	0.8265	0	3/4	N/A	P62266	RS23_HUMAN	RPS23	6228;	--	40S ribosomal protein S23	ribosomal protein S23
ASPP2	RS27	no	1.5	1.5	0.1737	1.2203	0	2/4	N/A	P42677	RS27_HUMAN	RPS27 MPS1	6232;	--	40S ribosomal protein S27 (Metallopan-stimulin 1) (MPS-1)	ribosomal protein S27
ASPP2	RS3	no	2	2	0.0833	0.9478	0	2/4	N/A	P23396	RS3_HUMAN	RPS3 OK/SW-cl.26	6188;	--	40S ribosomal protein S3	ribosomal protein S3
ASPP2	RS8	no	1	1	0.0546	0.3565	0	2/4	N/A	P62241	RS8_HUMAN	RPS8 OK/SW-cl.83	6202;	--	40S ribosomal protein S8	ribosomal protein S8, small nucleolar RNA, C/D box 55, small nucleolar RNA, C/D box 38B
ASPP2	RSSA	no	1	1	0.0547	0.7237	0	2/4	N/A	P08865	RSSA_HUMAN	RPSA LAMBR LAMR1	3921;	--	40S ribosomal protein SA (37 kDa laminin receptor precursor) (37LRP) (37/67 kDa laminin receptor) (LRP/LR) (67 kDa laminin receptor) (67LR) (Colon carcinoma laminin-binding protein) (Laminin receptor 1) (LamR) (Laminin-binding protein precursor p40) (LBP/p40) (Multidrug resistance-associated protein MGr1-Ag) (NEM/1CHD4)	ribosomal protein SA, small nucleolar RNA, H/ACA box 62, small nucleolar RNA, H/ACA box 6
ASPP2	S10A9	no	3	3	0.2968	2.3606	0.03	1/4	N/A	P06702	S10A9_HUMAN	S100A9 CAGB CFAG MRP14	6280;	--	Protein S100-A9 (Calgranulin-B) (Calprotectin L1H subunit) (Leukocyte L1 complex heavy chain) (Migration inhibitory factor-related protein 14) (MRP-14) (p14) (S100 calcium-binding protein A9)	S100 calcium binding protein A9
ASPP2	SAHH	no	1	1	0.0373	0.9687	0.01	2/4	N/A	P23526	SAHH_HUMAN	AHCY SAHH	191;	--	Adenosylhomocysteinase (AdoHcyase) (EC 3.3.1.1) (S-adenosyl-L-homocysteine hydrolase)	adenosylhomocysteinase
ASPP2	SET	no	1.5	1.5	0.0875	1.2131	0.02	2/4	N/A	Q01105	SET_HUMAN	SET	6418;	--	Protein SET (HLA-DR-associated protein II) (Inhibitor of granzyme A-activated DNase) (IGAAD) (PHAPII) (Phosphatase 2A inhibitor I2PP2A) (I-2PP2A) (Template-activating factor I) (TAF-I)	SET nuclear oncogene
ASPP2	SRSF3	no	1	1	0.1128	0.5169	0	1/4	N/A	P84103	SRSF3_HUMAN	SRSF3 SFRS3 SRP20	6428;	--	Serine/arginine-rich splicing factor 3 (Pre-mRNA-splicing factor SRP20) (Splicing factor, arginine/serine-rich 3)	serine/arginine-rich splicing factor 3
ASPP2	SRSF7	no	1	1	0.0777	0.7858	0	1/4	N/A	Q16629	SRSF7_HUMAN	SRSF7 SFRS7	6432;	--	Serine/arginine-rich splicing factor 7 (Splicing factor 9G8) (Splicing factor, arginine/serine-rich 7)	serine/arginine-rich splicing factor 7
ASPP2	STMN1	no	2.5	2.5	0.2785	N/A	0.03	2/4	N/A	P16949	STMN1_HUMAN	STMN1 C1orf215 LAP18 OP18	3925;	--	Stathmin (Leukemia-associated phosphoprotein p18) (Metablastin) (Oncoprotein 18) (Op18) (Phosphoprotein p19) (pp19) (Prosolin) (Protein Pr22) (pp17)	stathmin 1
ASPP2	StrepHA-Tag	no	6.8	7	1.542	0.1183	0	4/4	N/A	StrepHA-Tag	N/A	N/A	N/A	--	N/A	N/A
ASPP2	Streptactin	no	3.8	3.8	0.2649	0.3856	0	4/4	N/A	Streptactin	N/A	N/A	N/A	--	N/A	N/A
ASPP2	SUMO2	no	2	2	0.3644	2.5243	0.07	2/4	N/A	P61956	SUMO2_HUMAN	SUMO2 SMT3A SMT3H2	6613;	YES	Small ubiquitin-related modifier 2 (SUMO-2) (HSMT3) (SMT3 homolog 2) (SUMO-3) (Sentrin-2) (Ubiquitin-like protein SMT3A) (Smt3A)	small ubiquitin-like modifier 2
ASPP2	TAGL2	no	1	1	0.081	0.5452	0.01	2/4	N/A	P37802	TAGL2_HUMAN	TAGLN2 KIAA0120 CDABP0035	8407;	--	Transgelin-2 (Epididymis tissue protein Li 7e) (SM22-alpha homolog)	transgelin 2
ASPP2	TALDO	no	2	2	0.1097	N/A	0.04	1/4	N/A	P37837	TALDO_HUMAN	TALDO1 TAL TALDO TALDOR	6888;	--	Transaldolase (EC 2.2.1.2)	transaldolase 1
ASPP2	TBA1C	no	8	8	0.3295	N/A	0.1	1/4	-0.14	Q9BQE3	TBA1C_HUMAN	TUBA1C TUBA6	84790;	--	Tubulin alpha-1C chain (Alpha-tubulin 6) (Tubulin alpha-6 chain)	tubulin, alpha 1c
ASPP2	TBB4B	no	1	1	0.0201	0.2521	0	1/4	N/A	P68371	TBB4B_HUMAN	TUBB4B TUBB2C	10383;	--	Tubulin beta-4B chain (Tubulin beta-2 chain) (Tubulin beta-2C chain)	tubulin, beta 4B class IVb
ASPP2	TBB5	no	6.3	8.5	0.2344	0.5277	0.06	4/4	N/A	P07437	TBB5_HUMAN	TUBB TUBB5 OK/SW-cl.56	203068;	--	Tubulin beta chain (Tubulin beta-5 chain)	tubulin, beta class I
ASPP2	TBCA	no	1	1	0.1712	1.4864	0.01	1/4	N/A	O75347	TBCA_HUMAN	TBCA	6902;	--	Tubulin-specific chaperone A (TCP1-chaperonin cofactor A) (Tubulin-folding cofactor A) (CFA)	tubulin folding cofactor A
ASPP2	TCPA	no	1	1	0.0333	0.7655	0	1/4	N/A	P17987	TCPA_HUMAN	TCP1 CCT1 CCTA	6950;	--	T-complex protein 1 subunit alpha (TCP-1-alpha) (CCT-alpha)	t-complex 1, small nucleolar RNA, H/ACA box 29
ASPP2	TCPD	no	1	1	0.0343	0.8195	0	1/4	N/A	P50991	TCPD_HUMAN	CCT4 CCTD SRB	10575;	--	T-complex protein 1 subunit delta (TCP-1-delta) (CCT-delta) (Stimulator of TAR RNA-binding)	chaperonin containing TCP1, subunit 4 (delta)
ASPP2	TCPE	no	1	1	0.0342	0.7882	0	1/4	N/A	P48643	TCPE_HUMAN	CCT5 CCTE KIAA0098	22948;	--	T-complex protein 1 subunit epsilon (TCP-1-epsilon) (CCT-epsilon)	chaperonin containing TCP1, subunit 5 (epsilon)
ASPP2	TCPG	no	1	1	0.0339	1.257	0	1/4	N/A	P49368	TCPG_HUMAN	CCT3 CCTG TRIC5	7203;	--	T-complex protein 1 subunit gamma (TCP-1-gamma) (CCT-gamma) (hTRiC5)	chaperonin containing TCP1, subunit 3 (gamma)
ASPP2	TCPQ	no	1	1	0.0337	0.5704	0	1/4	N/A	P50990	TCPQ_HUMAN	CCT8 C21orf112 CCTQ KIAA0002	10694;	--	T-complex protein 1 subunit theta (TCP-1-theta) (CCT-theta) (Renal carcinoma antigen NY-REN-15)	chaperonin containing TCP1, subunit 8 (theta)
ASPP2	TEBP	no	2.5	2.5	0.2741	10.0168	0.08	2/4	-0.08	Q15185	TEBP_HUMAN	PTGES3 P23 TEBP	10728;	--	Prostaglandin E synthase 3 (EC 5.3.99.3) (Cytosolic prostaglandin E2 synthase) (cPGES) (Hsp90 co-chaperone) (Progesterone receptor complex p23) (Telomerase-binding protein p23)	prostaglandin E synthase 3 (cytosolic)
ASPP2	TERA	no	1	1	0.0171	0.5091	0	1/4	N/A	P55072	TERA_HUMAN	VCP	7415;	--	Transitional endoplasmic reticulum ATPase (TER ATPase) (15S Mg(2+)-ATPase p97 subunit) (Valosin-containing protein) (VCP)	valosin containing protein
ASPP2	THIO	no	1.5	1.5	0.2416	2.4967	0.01	2/4	N/A	P10599	THIO_HUMAN	TXN TRDX TRX TRX1	7295;	--	Thioredoxin (Trx) (ATL-derived factor) (ADF) (Surface-associated sulphydryl protein) (SASP)	thioredoxin
ASPP2	TKT	no	1	1	0.0144	3.5898	0	1/4	N/A	P29401	TKT_HUMAN	TKT	7086;	--	Transketolase (TK) (EC 2.2.1.1)	transketolase
ASPP2	TPIS	no	1	1	0.048	0.3136	0	2/4	N/A	P60174	TPIS_HUMAN	TPI1 TPI	7167;	--	Triosephosphate isomerase (TIM) (EC 5.3.1.1) (Triose-phosphate isomerase)	triosephosphate isomerase 1
ASPP2	TRFL	no	1	1	0.0159	0.7505	0.01	1/4	N/A	P02788	TRFL_HUMAN	LTF LF	4057;	--	Lactotransferrin (Lactoferrin) (EC 3.4.21.-) (Talalactoferrin) [Cleaved into: Kaliocin-1; Lactoferroxin-A; Lactoferroxin-B; Lactoferroxin-C]	lactotransferrin
ASPP2	TRY3	no	1	1	0.0294	N/A	0	1/4	N/A	P35030	TRY3_HUMAN	PRSS3 PRSS4 TRY3 TRY4	5646;	--	Trypsin-3 (EC 3.4.21.4) (Brain trypsinogen) (Mesotrypsinogen) (Serine protease 3) (Serine protease 4) (Trypsin III) (Trypsin IV)	protease, serine, 2 (trypsin 2), protease, serine, 3
ASPP2	TRYP_PIG	no	6.8	7.5	0.4013	0.2958	0.01	4/4	N/A	P00761	TRYP_PIG	N/A	N/A	--	Trypsin (EC 3.4.21.4)	0
ASPP2	UBA1	no	1	1	0.013	2.4208	0	1/4	N/A	P22314	UBA1_HUMAN	UBA1 A1S9T UBE1	7317;	--	Ubiquitin-like modifier-activating enzyme 1 (Protein A1S9) (Ubiquitin-activating enzyme E1)	ubiquitin-like modifier activating enzyme 1
ASPP2	UCHL1	no	1	1	0.0829	1.1113	0	1/4	N/A	P09936	UCHL1_HUMAN	UCHL1	7345;	--	Ubiquitin carboxyl-terminal hydrolase isozyme L1 (UCH-L1) (EC 3.4.19.12) (EC 6.-.-.-) (Neuron cytoplasmic protein 9.5) (PGP 9.5) (PGP9.5) (Ubiquitin thioesterase L1)	ubiquitin carboxyl-terminal esterase L1 (ubiquitin thiolesterase)
ASPP2	US6NL	no	1	1	0.0136	N/A	0	1/4	N/A	Q92738	US6NL_HUMAN	USP6NL KIAA0019	9712;	--	USP6 N-terminal-like protein (Related to the N-terminus of tre) (RN-tre)	USP6 N-terminal like, USP6NL intronic transcript 1 (non-protein coding)
ASPP2	VIME	no	2	2	0.0511	0.2501	0.01	2/4	N/A	P08670	VIME_HUMAN	VIM	7431;	--	Vimentin	vimentin
E41L3	1433B	yes	16	23	0.0996	17.922	17.61	2/2	N/A	P31946	1433B_HUMAN	YWHAB	7529;	YES	14-3-3 protein beta/alpha (Protein 1054) (Protein kinase C inhibitor protein 1) (KCIP-1) [Cleaved into: 14-3-3 protein beta/alpha, N-terminally processed]	tyrosine 3-monooxygenase/tryptophan 5-monooxygenase activation protein, beta polypeptide
E41L3	1433E	yes	24.5	96.5	0.404	19.3324	140.88	2/2	N/A	P62258	1433E_HUMAN	YWHAE	7531;	--	14-3-3 protein epsilon (14-3-3E)	tyrosine 3-monooxygenase/tryptophan 5-monooxygenase activation protein, epsilon polypeptide
E41L3	1433F	yes	12	17	0.0734	62.239	59.44	2/2	N/A	Q04917	1433F_HUMAN	YWHAH YWHA1	7533;	YES	14-3-3 protein eta (Protein AS1)	tyrosine 3-monooxygenase/tryptophan 5-monooxygenase activation protein, eta polypeptide
E41L3	1433G	yes	13.5	28	0.1214	35.1678	39.99	2/2	N/A	P61981	1433G_HUMAN	YWHAG	7532;	YES	14-3-3 protein gamma (Protein kinase C inhibitor protein 1) (KCIP-1) [Cleaved into: 14-3-3 protein gamma, N-terminally processed]	tyrosine 3-monooxygenase/tryptophan 5-monooxygenase activation protein, gamma polypeptide
E41L3	1433T	yes	20	38	0.1664	68.4561	131.28	2/2	N/A	P27348	1433T_HUMAN	YWHAQ	10971;	YES	14-3-3 protein theta (14-3-3 protein T-cell) (14-3-3 protein tau) (Protein HS1)	tyrosine 3-monooxygenase/tryptophan 5-monooxygenase activation protein, theta polypeptide
E41L3	1433Z	no	11	18	0.0788	4.3716	4.25	2/2	N/A	P63104	1433Z_HUMAN	YWHAZ	7534;	YES	14-3-3 protein zeta/delta (Protein kinase C inhibitor protein 1) (KCIP-1)	tyrosine 3-monooxygenase/tryptophan 5-monooxygenase activation protein, zeta polypeptide
E41L3	ACINU	yes	9	10	0.008	N/A	1265.48	2/2	0.7	Q9UKV3	ACINU_HUMAN	ACIN1 ACINUS KIAA0670	22985;	--	Apoptotic chromatin condensation inducer in the nucleus (Acinus)	apoptotic chromatin condensation inducer 1
E41L3	ACTB	no	2	1.5	0.0045	0.0438	0.01	2/2	N/A	P60709	ACTB_HUMAN	ACTB	60;	--	Actin, cytoplasmic 1 (Beta-actin) [Cleaved into: Actin, cytoplasmic 1, N-terminally processed]	actin, beta
E41L3	ACTG	no	2	1.5	0.0045	0.0383	0.01	2/2	N/A	P63261	ACTG_HUMAN	ACTG1 ACTB ACTG	71;	--	Actin, cytoplasmic 2 (Gamma-actin) [Cleaved into: Actin, cytoplasmic 2, N-terminally processed]	actin, gamma 1
E41L3	ADT2	no	1	1	0.0036	0.0546	0	2/2	N/A	P05141	ADT2_HUMAN	SLC25A5 ANT2	292;	--	ADP/ATP translocase 2 (ADP,ATP carrier protein 2) (ADP,ATP carrier protein, fibroblast isoform) (Adenine nucleotide translocator 2) (ANT 2) (Solute carrier family 25 member 5)	solute carrier family 25 (mitochondrial carrier; adenine nucleotide translocator), member 5
E41L3	ADT3	no	1	1	0.0036	0.1438	0.02	2/2	N/A	P12236	ADT3_HUMAN	SLC25A6 ANT3 CDABP0051	293;	--	ADP/ATP translocase 3 (ADP,ATP carrier protein 3) (ADP,ATP carrier protein, isoform T2) (ANT 2) (Adenine nucleotide translocator 3) (ANT 3) (Solute carrier family 25 member 6)	solute carrier family 25 (mitochondrial carrier; adenine nucleotide translocator), member 6
E41L3	AF9	yes	1	1	0.0019	N/A	60.97	2/2	0.7	P42568	AF9_HUMAN	MLLT3 AF9 YEATS3	4300;	--	Protein AF-9 (ALL1-fused gene from chromosome 9 protein) (Myeloid/lymphoid or mixed-lineage leukemia translocated to chromosome 3 protein) (YEATS domain-containing protein 3)	myeloid/lymphoid or mixed-lineage leukemia (trithorax homolog, Drosophila); translocated to, 3
E41L3	AN32A	no	1.5	1.5	0.0065	1.029	1.2	2/2	N/A	P39687	AN32A_HUMAN	ANP32A C15orf1 LANP MAPM PHAP1	8125;	--	Acidic leucine-rich nuclear phosphoprotein 32 family member A (Acidic nuclear phosphoprotein pp32) (Leucine-rich acidic nuclear protein) (LANP) (Mapmodulin) (Potent heat-stable protein phosphatase 2A inhibitor I1PP2A) (Putative HLA-DR-associated protein I) (PHAPI)	acidic (leucine-rich) nuclear phosphoprotein 32 family, member A
E41L3	ANM5	yes	46.5	66	0.1106	N/A	60723.4	2/2	0.7	O14744	ANM5_HUMAN	PRMT5 HRMT1L5 IBP72 JBP1 SKB1	10419;	--	Protein arginine N-methyltransferase 5 (EC 2.1.1.-) (72 kDa ICln-binding protein) (Histone-arginine N-methyltransferase PRMT5) (EC 2.1.1.125) (Jak-binding protein 1) (Shk1 kinase-binding protein 1 homolog) (SKB1 homolog) (SKB1Hs) [Cleaved into: Protein arginine N-methyltransferase 5, N-terminally processed]	N/A
E41L3	AP3B1	yes	22.5	23.5	0.0228	N/A	33670.1	2/2	0.7	O00203	AP3B1_HUMAN	AP3B1 ADTB3A	8546;	--	AP-3 complex subunit beta-1 (Adapter-related protein complex 3 subunit beta-1) (Adaptor protein complex AP-3 subunit beta-1) (Beta-3A-adaptin) (Clathrin assembly protein complex 3 beta-1 large chain)	adaptor-related protein complex 3, beta 1 subunit
E41L3	AP3D1	yes	28.5	30.5	0.0281	N/A	56716.3	2/2	0.7	O14617	AP3D1_HUMAN	AP3D1 PRO0039	8943;	--	AP-3 complex subunit delta-1 (AP-3 complex subunit delta) (Adapter-related protein complex 3 subunit delta-1) (Delta-adaptin)	adaptor-related protein complex 3, delta 1 subunit
E41L3	AP3M1	yes	16	16.5	0.0421	N/A	16598.8	2/2	0.7	Q9Y2T2	AP3M1_HUMAN	AP3M1	26985;	--	AP-3 complex subunit mu-1 (AP-3 adapter complex mu3A subunit) (Adapter-related protein complex 3 mu-1 subunit) (Mu-adaptin 3A) (Mu3A-adaptin)	adaptor-related protein complex 3, mu 1 subunit
E41L3	AP3S1	yes	4	4.5	0.0248	N/A	1234.62	2/2	0.7	Q92572	AP3S1_HUMAN	AP3S1 CLAPS3	1176;	--	AP-3 complex subunit sigma-1 (AP-3 complex subunit sigma-3A) (Adapter-related protein complex 3 sigma-1 subunit) (Clathrin-associated/assembly/adapter protein, small 3) (Sigma-3A-adaptin) (Sigma3A-adaptin) (Sigma-adaptin 3a)	adaptor-related protein complex 3, sigma 1 subunit
E41L3	ATD3A	yes	1	1	0.0016	N/A	0.01	1/2	0.7	Q9NVI7	ATD3A_HUMAN	ATAD3A	55210;	--	ATPase family AAA domain-containing protein 3A	ATPase family, AAA domain containing 3A
E41L3	ATPB	no	1	1	0.0019	0.1277	0	1/2	N/A	P06576	ATPB_HUMAN	ATP5B ATPMB ATPSB	506;	--	ATP synthase subunit beta, mitochondrial (EC 3.6.3.14)	ATP synthase, H+ transporting, mitochondrial F1 complex, beta polypeptide
E41L3	BCKD	no	2.5	2.5	0.0065	0.5129	0.01	2/2	N/A	O14874	BCKD_HUMAN	BCKDK	10295;	--	[3-methyl-2-oxobutanoate dehydrogenase [lipoamide]] kinase, mitochondrial (EC 2.7.11.4) (Branched-chain alpha-ketoacid dehydrogenase kinase) (BCKD-kinase) (BCKDHKIN)	branched chain ketoacid dehydrogenase kinase
E41L3	C1QBP	no	1	1	0.0038	0.1026	0	2/2	N/A	Q07021	C1QBP_HUMAN	C1QBP GC1QBP HABP1 SF2P32	708;	--	Complement component 1 Q subcomponent-binding protein, mitochondrial (GC1q-R protein) (Glycoprotein gC1qBP) (C1qBP) (Hyaluronan-binding protein 1) (Mitochondrial matrix protein p32) (p33)	complement component 1, q subcomponent binding protein
E41L3	CADM1	yes	5.5	5.5	0.0132	N/A	301.62	2/2	0.47	Q9BY67	CADM1_HUMAN	CADM1 IGSF4 IGSF4A NECL2 SYNCAM TSLC1	23705;	YES	Cell adhesion molecule 1 (Immunoglobulin superfamily member 4) (IgSF4) (Nectin-like protein 2) (NECL-2) (Spermatogenic immunoglobulin superfamily) (SgIgSF) (Synaptic cell adhesion molecule) (SynCAM) (Tumor suppressor in lung cancer 1) (TSLC-1)	cell adhesion molecule 1
E41L3	CH60	no	1	1	0.0019	0.0794	0	1/2	N/A	P10809	CH60_HUMAN	HSPD1 HSP60	3329;	--	60 kDa heat shock protein, mitochondrial (60 kDa chaperonin) (Chaperonin 60) (CPN60) (Heat shock protein 60) (HSP-60) (Hsp60) (HuCHA60) (Mitochondrial matrix protein P1) (P60 lymphocyte protein)	heat shock 60kDa protein 1 (chaperonin)
E41L3	CSK21	yes	12.5	12.5	0.0338	N/A	317.86	2/2	0.47	P68400	CSK21_HUMAN	CSNK2A1 CK2A1	1457;	--	Casein kinase II subunit alpha (CK II alpha) (EC 2.7.11.1)	casein kinase 2, alpha 1 polypeptide
E41L3	CSK22	yes	5	5	0.0151	N/A	1524.22	2/2	0.7	P19784	CSK22_HUMAN	CSNK2A2 CK2A2	1459;	--	Casein kinase II subunit alpha' (CK II alpha') (EC 2.7.11.1)	casein kinase 2, alpha prime polypeptide
E41L3	CSK2B	yes	3	4.5	0.0222	N/A	28.25	2/2	0.37	P67870	CSK2B_HUMAN	CSNK2B CK2N G5A	1460;	--	Casein kinase II subunit beta (CK II beta) (Phosvitin) (Protein G5a)	casein kinase 2, beta polypeptide
E41L3	CWC22	yes	6.5	7.5	0.0088	N/A	3429.5	2/2	0.7	Q9HCG8	CWC22_HUMAN	CWC22 KIAA1604 NCM	57703;	--	Pre-mRNA-splicing factor CWC22 homolog (Nucampholin homolog) (fSAPb)	CWC22 spliceosome-associated protein homolog (S. cerevisiae)
E41L3	CWC27	yes	2.5	2.5	0.0057	N/A	381.06	2/2	0.7	Q6UX04	CWC27_HUMAN	CWC27 SDCCAG10 UNQ438/PRO871	10283;	--	Peptidyl-prolyl cis-trans isomerase CWC27 homolog (PPIase CWC27) (EC 5.2.1.8) (Antigen NY-CO-10) (Serologically defined colon cancer antigen 10)	CWC27 spliceosome-associated protein homolog (S. cerevisiae)
E41L3	DCD	no	1	1	0.0097	0.0956	0	2/2	N/A	P81605	DCD_HUMAN	DCD AIDD DSEP	117159;	--	Dermcidin (EC 3.4.-.-) (Preproteolysin) [Cleaved into: Survival-promoting peptide; DCD-1]	dermcidin
E41L3	DDB1	yes	3.5	3.5	0.0033	31.7715	7.78	2/2	0.3	Q16531	DDB1_HUMAN	DDB1 XAP1	1642;	--	DNA damage-binding protein 1 (DDB p127 subunit) (DNA damage-binding protein a) (DDBa) (Damage-specific DNA-binding protein 1) (HBV X-associated protein 1) (XAP-1) (UV-damaged DNA-binding factor) (UV-damaged DNA-binding protein 1) (UV-DDB 1) (XPE-binding factor) (XPE-BF) (Xeroderma pigmentosum group E-complementing protein) (XPCe)	damage-specific DNA binding protein 1, 127kDa
E41L3	DDX17	no	1	1	0.0015	0.1631	0	1/2	N/A	Q92841	DDX17_HUMAN	DDX17	10521;	--	Probable ATP-dependent RNA helicase DDX17 (EC 3.6.4.13) (DEAD box protein 17) (DEAD box protein p72) (RNA-dependent helicase p72)	DEAD (Asp-Glu-Ala-Asp) box helicase 17
E41L3	DDX21	no	4.5	4.5	0.0061	0.3998	0.05	2/2	N/A	Q9NR30	DDX21_HUMAN	DDX21	9188;	--	Nucleolar RNA helicase 2 (EC 3.6.4.13) (DEAD box protein 21) (Gu-alpha) (Nucleolar RNA helicase Gu) (Nucleolar RNA helicase II) (RH II/Gu)	DEAD (Asp-Glu-Ala-Asp) box helicase 21
E41L3	DDX6	no	1	1	0.0022	0.0599	0	2/2	N/A	P26196	DDX6_HUMAN	DDX6 HLR2 RCK	1656;	--	Probable ATP-dependent RNA helicase DDX6 (EC 3.6.4.13) (ATP-dependent RNA helicase p54) (DEAD box protein 6) (Oncogene RCK)	DEAD (Asp-Glu-Ala-Asp) box helicase 6
E41L3	DHX15	yes	1	1	0.0013	13.8725	2.14	2/2	0.7	O43143	DHX15_HUMAN	DHX15 DBP1 DDX15	1665;	--	Putative pre-mRNA-splicing factor ATP-dependent RNA helicase DHX15 (EC 3.6.4.13) (ATP-dependent RNA helicase #46) (DEAH box protein 15)	DEAH (Asp-Glu-Ala-His) box helicase 15
E41L3	DHX9	no	1	1	0.0008	0.0771	0.03	2/2	N/A	Q08211	DHX9_HUMAN	DHX9 DDX9 LKP NDH2	1660;	--	ATP-dependent RNA helicase A (RHA) (EC 3.6.4.13) (DEAH box protein 9) (Leukophysin) (LKP) (Nuclear DNA helicase II) (NDH II)	DEAH (Asp-Glu-Ala-His) box helicase 9
E41L3	DKC1	yes	4	4	0.0083	13.0986	52.73	2/2	0.7	O60832	DKC1_HUMAN	DKC1 NOLA4	1736;	--	H/ACA ribonucleoprotein complex subunit 4 (EC 5.4.99.-) (CBF5 homolog) (Dyskerin) (Nopp140-associated protein of 57 kDa) (Nucleolar protein NAP57) (Nucleolar protein family A member 4) (snoRNP protein DKC1)	dyskeratosis congenita 1, dyskerin, small nucleolar RNA, H/ACA box 56, microRNA 644b
E41L3	DLDH	no	2.5	2.5	0.0053	0.2113	0	2/2	N/A	P09622	DLDH_HUMAN	DLD GCSL LAD PHE3	1738;	--	Dihydrolipoyl dehydrogenase, mitochondrial (EC 1.8.1.4) (Dihydrolipoamide dehydrogenase) (Glycine cleavage system L protein)	dihydrolipoamide dehydrogenase
E41L3	DPY30	yes	2.5	2.5	0.0267	24.7295	16.57	2/2	0.7	Q9C005	DPY30_HUMAN	DPY30	84661;	--	Protein dpy-30 homolog (Dpy-30-like protein) (Dpy-30L)	dpy-30 homolog (C. elegans)
E41L3	DX39B	no	1.5	1.5	0.0037	0.277	0.07	2/2	N/A	Q13838	DX39B_HUMAN	DDX39B BAT1 UAP56	7919;	--	Spliceosome RNA helicase DDX39B (EC 3.6.4.13) (56 kDa U2AF65-associated protein) (ATP-dependent RNA helicase p47) (DEAD box protein UAP56) (HLA-B-associated transcript 1 protein)	DEAD (Asp-Glu-Ala-Asp) box polypeptide 39B, small nucleolar RNA, C/D box 84
E41L3	DYL1	yes	2.5	2.5	0.0302	N/A	2.14	2/2	0.81	P63167	DYL1_HUMAN	DYNLL1 DLC1 DNCL1 DNCLC1 HDLC1	8655;	--	Dynein light chain 1, cytoplasmic (8 kDa dynein light chain) (DLC8) (Dynein light chain LC8-type 1) (Protein inhibitor of neuronal nitric oxide synthase) (PIN)	dynein, light chain, LC8-type 1
E41L3	E41L1	yes	2.5	2.5	0.003	N/A	381.06	2/2	0.7	Q9H4G0	E41L1_HUMAN	EPB41L1 KIAA0338	2036;	--	Band 4.1-like protein 1 (Neuronal protein 4.1) (4.1N)	erythrocyte membrane protein band 4.1-like 1
E41L3	E41L2	yes	18	20.5	0.0217	N/A	440.9	2/2	0.81	O43491	E41L2_HUMAN	EPB41L2	2037;	--	Band 4.1-like protein 2 (Generally expressed protein 4.1) (4.1G)	erythrocyte membrane protein band 4.1-like 2
E41L3	E41L3	bait	101.5	1020	1	N/A	0	2/2	0	Q9Y2J2	E41L3_HUMAN	EPB41L3 DAL1 KIAA0987	23136;	--	Band 4.1-like protein 3 (4.1B) (Differentially expressed in adenocarcinoma of the lung protein 1) (DAL-1)	erythrocyte membrane protein band 4.1-like 3
E41L3	EF1A1	no	1	1	0.0023	0.0566	0	2/2	N/A	P68104	EF1A1_HUMAN	EEF1A1 EEF1A EF1A LENG7	1915;	--	Elongation factor 1-alpha 1 (EF-1-alpha-1) (Elongation factor Tu) (EF-Tu) (Eukaryotic elongation factor 1 A-1) (eEF1A-1) (Leukocyte receptor cluster member 7)	eukaryotic translation elongation factor 1 alpha 1
E41L3	EI2BB	yes	1	1	0.003	N/A	60.97	2/2	0.7	P49770	EI2BB_HUMAN	EIF2B2 EIF2BB	8892;	--	Translation initiation factor eIF-2B subunit beta (S20I15) (S20III15) (eIF-2B GDP-GTP exchange factor subunit beta)	eukaryotic translation initiation factor 2B, subunit 2 beta, 39kDa
E41L3	EI2BD	yes	1	1	0.002	N/A	60.97	2/2	0.7	Q9UI10	EI2BD_HUMAN	EIF2B4 EIF2BD	8890;	--	Translation initiation factor eIF-2B subunit delta (eIF-2B GDP-GTP exchange factor subunit delta)	eukaryotic translation initiation factor 2B, subunit 4 delta, 67kDa
E41L3	ENY2	yes	1	1	0.0106	N/A	60.97	2/2	0.7	Q9NPA8	ENY2_HUMAN	ENY2 DC6	56943;	--	Enhancer of yellow 2 transcription factor homolog	enhancer of yellow 2 homolog (Drosophila)
E41L3	FANCI	no	1	1	0.0008	N/A	0.09	1/2	N/A	Q9NVI1	FANCI_HUMAN	FANCI KIAA1794	55215;	--	Fanconi anemia group I protein (Protein FACI)	Fanconi anemia, complementation group I
E41L3	FIP1	no	2.5	2.5	0.0045	1.2464	381.06	2/2	N/A	Q6UN15	FIP1_HUMAN	FIP1L1 FIP1 RHE	81608;	--	Pre-mRNA 3'-end-processing factor FIP1 (hFip1) (FIP1-like 1 protein) (Factor interacting with PAP) (Rearranged in hypereosinophilia)	factor interacting with PAPOLA and CPSF1
E41L3	G3P	no	1	1	0.0033	0.0853	0	1/2	N/A	P04406	G3P_HUMAN	GAPDH GAPD CDABP0047 OK/SW-cl.12	2597;	--	Glyceraldehyde-3-phosphate dehydrogenase (GAPDH) (EC 1.2.1.12) (Peptidyl-cysteine S-nitrosylase GAPDH) (EC 2.6.99.-)	glyceraldehyde-3-phosphate dehydrogenase
E41L3	GID8	yes	3	3	0.014	N/A	548.72	2/2	0.7	Q9NWU2	GID8_HUMAN	GID8 C20orf11	54994;	--	Glucose-induced degradation protein 8 homolog (Two hybrid-associated protein 1 with RanBPM) (Twa1)	GID complex subunit 8 homolog (S. cerevisiae)
E41L3	GPTC8	yes	3	3	0.0021	N/A	548.72	2/2	0.7	Q9UKJ3	GPTC8_HUMAN	GPATCH8 GPATC8 KIAA0553	23131;	--	G patch domain-containing protein 8	G patch domain containing 8
E41L3	GRP75	no	7.5	8.5	0.0133	0.2366	0.03	2/2	N/A	P38646	GRP75_HUMAN	HSPA9 GRP75 HSPA9B	3313;	--	Stress-70 protein, mitochondrial (75 kDa glucose-regulated protein) (GRP-75) (Heat shock 70 kDa protein 9) (Mortalin) (MOT) (Peptide-binding protein 74) (PBP74)	heat shock 70kDa protein 9 (mortalin)
E41L3	GRP78	no	11	12	0.0194	0.2788	0.05	2/2	N/A	P11021	GRP78_HUMAN	HSPA5 GRP78	3309;	--	78 kDa glucose-regulated protein (GRP-78) (Endoplasmic reticulum lumenal Ca(2+)-binding protein grp78) (Heat shock 70 kDa protein 5) (Immunoglobulin heavy chain-binding protein) (BiP)	heat shock 70kDa protein 5 (glucose-regulated protein, 78kDa)
E41L3	H12	no	2.5	7.5	0.0386	0.3447	0.05	2/2	N/A	P16403	H12_HUMAN	HIST1H1C H1F2	3006;	--	Histone H1.2 (Histone H1c) (Histone H1d) (Histone H1s-1)	histone cluster 1, H1c
E41L3	H1X	no	1	1	0.0052	0.3092	0	1/2	N/A	Q92522	H1X_HUMAN	H1FX	8971;	--	Histone H1x	H1 histone family, member X
E41L3	H2A1	no	1	1	0.0082	N/A	0	2/2	N/A	P0C0S8	H2A1_HUMAN	HIST1H2AG H2AFP; HIST1H2AI H2AFC; HIST1H2AK H2AFD; HIST1H2AL H2AFI; HIST1H2AM H2AFN	8329;8330;8332;8336;8969;	--	Histone H2A type 1 (H2A.1) (Histone H2A/p)	histone cluster 1, H2ai, histone cluster 1, H2ak, histone cluster 1, H2al, histone cluster 1, H2am, histone cluster 1, H2ag, histone cluster 1, H2ah
E41L3	H2AX	no	1	1	0.0075	N/A	0.02	2/2	N/A	P16104	H2AX_HUMAN	H2AFX H2AX	3014;	--	Histone H2A.x (H2a/x)	H2A histone family, member X
E41L3	H2B1K	no	1.5	1.5	0.0129	N/A	0	2/2	N/A	O60814	H2B1K_HUMAN	HIST1H2BK H2BFT HIRIP1	85236;	--	Histone H2B type 1-K (H2B K) (HIRA-interacting protein 1)	histone cluster 1, H2bk
E41L3	H33	no	1	1	0.0075	N/A	0	1/2	N/A	P84243	H33_HUMAN	H3F3A H3.3A H3F3 PP781; H3F3B H3.3B	3020;3021;	--	Histone H3.3	H3 histone, family 3A, H3 histone, family 3B (H3.3B), microRNA 4738
E41L3	HNRPQ	no	1	1	0.0017	0.2344	0.01	2/2	N/A	O60506	HNRPQ_HUMAN	SYNCRIP HNRPQ NSAP1	10492;	--	Heterogeneous nuclear ribonucleoprotein Q (hnRNP Q) (Glycine- and tyrosine-rich RNA-binding protein) (GRY-RBP) (NS1-associated protein 1) (Synaptotagmin-binding, cytoplasmic RNA-interacting protein)	synaptotagmin binding, cytoplasmic RNA interacting protein
E41L3	HNRPR	no	1	1	0.0017	0.0882	0.01	2/2	N/A	O43390	HNRPR_HUMAN	HNRNPR HNRPR	10236;	--	Heterogeneous nuclear ribonucleoprotein R (hnRNP R)	heterogeneous nuclear ribonucleoprotein R
E41L3	HNRPU	no	3	3	0.0038	0.1708	0.01	2/2	N/A	Q00839	HNRPU_HUMAN	HNRNPU HNRPU SAFA U21.1	3192;	--	Heterogeneous nuclear ribonucleoprotein U (hnRNP U) (Scaffold attachment factor A) (SAF-A) (p120) (pp120)	heterogeneous nuclear ribonucleoprotein U (scaffold attachment factor A)
E41L3	HS12A	yes	6	6	0.0095	N/A	2194.88	2/2	0.7	O43301	HS12A_HUMAN	HSPA12A KIAA0417	259217;	--	Heat shock 70 kDa protein 12A	heat shock 70kDa protein 12A
E41L3	HS90A	no	2	2	0.003	0.1032	0.01	1/2	N/A	P07900	HS90A_HUMAN	HSP90AA1 HSP90A HSPC1 HSPCA	3320;	--	Heat shock protein HSP 90-alpha (Heat shock 86 kDa) (HSP 86) (HSP86) (Renal carcinoma antigen NY-REN-38)	heat shock protein 90kDa alpha (cytosolic), class A member 1
E41L3	HSP71	no	47	69.5	0.1152	0.348	1.85	2/2	N/A	P08107	HSP71_HUMAN	HSPA1A HSPA1; HSPA1B	3303;3304;	--	Heat shock 70 kDa protein 1A/1B (Heat shock 70 kDa protein 1/2) (HSP70-1/HSP70-2) (HSP70.1/HSP70.2)	heat shock 70kDa protein 1A, heat shock 70kDa protein 1B
E41L3	HSP7C	no	27.5	38	0.0624	0.2808	0.64	2/2	N/A	P11142	HSP7C_HUMAN	HSPA8 HSC70 HSP73 HSPA10	3312;	--	Heat shock cognate 71 kDa protein (Heat shock 70 kDa protein 8)	heat shock 70kDa protein 8, small nucleolar RNA, C/D box 14C, small nucleolar RNA, C/D box 14D
E41L3	ICLN	yes	21	87.5	0.3931	N/A	466793	2/2	0.7	P54105	ICLN_HUMAN	CLNS1A CLCI ICLN	1207;	YES	Methylosome subunit pICln (Chloride channel, nucleotide sensitive 1A) (Chloride conductance regulatory protein ICln) (I(Cln)) (Chloride ion current inducer protein) (ClCI) (Reticulocyte pICln)	chloride channel, nucleotide-sensitive, 1A
E41L3	IF4A1	no	1	1	0.0025	0.3995	0.01	1/2	N/A	P60842	IF4A1_HUMAN	EIF4A1 DDX2A EIF4A	1973;	--	Eukaryotic initiation factor 4A-I (eIF-4A-I) (eIF4A-I) (EC 3.6.4.13) (ATP-dependent RNA helicase eIF4A-1)	eukaryotic translation initiation factor 4A1, small nucleolar RNA, H/ACA box 67, small nucleolar RNA, H/ACA box 48, small nucleolar RNA, C/D box 10
E41L3	ILF2	no	2	2	0.0055	0.3555	0.51	2/2	N/A	Q12905	ILF2_HUMAN	ILF2 NF45 PRO3063	3608;	--	Interleukin enhancer-binding factor 2 (Nuclear factor of activated T-cells 45 kDa)	interleukin enhancer binding factor 2
E41L3	IMA2	no	1	1	0.002	0.1655	0.91	2/2	N/A	P52292	IMA2_HUMAN	KPNA2 RCH1 SRP1	3838;	--	Importin subunit alpha-2 (Karyopherin subunit alpha-2) (RAG cohort protein 1) (SRP1-alpha)	karyopherin alpha 2 (RAG cohort 1, importin alpha 1)
E41L3	IMB1	no	1	1	0.0012	0.2365	0.01	1/2	N/A	Q14974	IMB1_HUMAN	KPNB1 NTF97	3837;	--	Importin subunit beta-1 (Importin-90) (Karyopherin subunit beta-1) (Nuclear factor p97) (Pore targeting complex 97 kDa subunit) (PTAC97)	karyopherin (importin) beta 1
E41L3	IRS4	no	4	4	0.0034	0.2856	0.13	2/2	N/A	O14654	IRS4_HUMAN	IRS4	8471;	--	Insulin receptor substrate 4 (IRS-4) (160 kDa phosphotyrosine protein) (py160) (Phosphoprotein of 160 kDa) (pp160)	insulin receptor substrate 4
E41L3	K1C10	no	26	35.5	0.0644	0.3439	0.38	2/2	N/A	P13645	K1C10_HUMAN	KRT10 KPP	3858;	--	Keratin, type I cytoskeletal 10 (Cytokeratin-10) (CK-10) (Keratin-10) (K10)	keratin 10
E41L3	K1C9	no	18	20.5	0.0352	0.2521	0.15	2/2	N/A	P35527	K1C9_HUMAN	KRT9	3857;	--	Keratin, type I cytoskeletal 9 (Cytokeratin-9) (CK-9) (Keratin-9) (K9)	keratin 9
E41L3	K22E	no	6.5	8	0.0134	0.1237	0.02	2/2	N/A	P35908	K22E_HUMAN	KRT2 KRT2A KRT2E	3849;	--	Keratin, type II cytoskeletal 2 epidermal (Cytokeratin-2e) (CK-2e) (Epithelial keratin-2e) (Keratin-2 epidermis) (Keratin-2e) (K2e) (Type-II keratin Kb2)	keratin 2
E41L3	K2C1	no	13	30.5	0.0507	0.2255	0.37	2/2	N/A	P04264	K2C1_HUMAN	KRT1 KRTA	3848;	--	Keratin, type II cytoskeletal 1 (67 kDa cytokeratin) (Cytokeratin-1) (CK-1) (Hair alpha protein) (Keratin-1) (K1) (Type-II keratin Kb1)	keratin 1
E41L3	K2C6B	no	3	3	0.0057	0.2083	0.03	2/2	N/A	P04259	K2C6B_HUMAN	KRT6B K6B KRTL1	3854;	--	Keratin, type II cytoskeletal 6B (Cytokeratin-6B) (CK-6B) (Keratin-6B) (K6B) (Type-II keratin Kb10)	keratin 6B
E41L3	KANK1	yes	2	2	0.0016	N/A	243.88	2/2	0.7	Q14678	KANK1_HUMAN	KANK1 ANKRD15 KANK KIAA0172	23189;	--	KN motif and ankyrin repeat domain-containing protein 1 (Ankyrin repeat domain-containing protein 15) (Kidney ankyrin repeat-containing protein)	KN motif and ankyrin repeat domains 1
E41L3	KT222	no	1	1	0.0036	N/A	60.97	2/2	0.7	Q8N1A0	KT222_HUMAN	KRT222 KA21 KRT222P	125113;	--	Keratin-like protein KRT222 (Keratin-222) (Keratin-222 pseudogene)	keratin 222
E41L3	LA	no	1	1	0.0026	1.8948	0.91	2/2	N/A	P05455	LA_HUMAN	SSB	6741;	--	Lupus La protein (La autoantigen) (La ribonucleoprotein) (Sjoegren syndrome type B antigen) (SS-B)	Sjogren syndrome antigen B (autoantigen La)
E41L3	LDHB	no	1	1	0.0033	0.1382	0	1/2	N/A	P07195	LDHB_HUMAN	LDHB	3945;	--	L-lactate dehydrogenase B chain (LDH-B) (EC 1.1.1.27) (LDH heart subunit) (LDH-H) (Renal carcinoma antigen NY-REN-46)	lactate dehydrogenase B
E41L3	LYAR	yes	1	1	0.0028	N/A	60.97	2/2	0.7	Q9NX58	LYAR_HUMAN	LYAR PNAS-5	55646;	--	Cell growth-regulating nucleolar protein	Ly1 antibody reactive
E41L3	MAEA	no	1	1	0.0026	N/A	0.26	1/2	N/A	Q7L5Y9	MAEA_HUMAN	MAEA EMP HLC10 PIG5	10296;	--	Macrophage erythroblast attacher (Cell proliferation-inducing gene 5 protein) (Erythroblast macrophage protein) (Human lung cancer oncogene 10 protein) (HLC-10)	macrophage erythroblast attacher
E41L3	MATR3	no	1	1	0.0013	0.0822	0.01	2/2	N/A	P43243	MATR3_HUMAN	MATR3 KIAA0723	9782;	--	Matrin-3	matrin 3, small nucleolar RNA host gene 4 (non-protein coding)
E41L3	MBB1A	no	3.5	3.5	0.0028	1.486	0.23	2/2	N/A	Q9BQG0	MBB1A_HUMAN	MYBBP1A P160	10514;	--	Myb-binding protein 1A	MYB binding protein (P160) 1a
E41L3	MCCA	no	1.5	1.5	0.0022	0.0719	0	2/2	N/A	Q96RQ3	MCCA_HUMAN	MCCC1 MCCA	56922;	--	Methylcrotonoyl-CoA carboxylase subunit alpha, mitochondrial (MCCase subunit alpha) (EC 6.4.1.4) (3-methylcrotonyl-CoA carboxylase 1) (3-methylcrotonyl-CoA carboxylase biotin-containing subunit) (3-methylcrotonyl-CoA:carbon dioxide ligase subunit alpha)	methylcrotonoyl-CoA carboxylase 1 (alpha)
E41L3	MCCB	no	2	2	0.0036	0.055	0	1/2	N/A	Q9HCC0	MCCB_HUMAN	MCCC2 MCCB	64087;	--	Methylcrotonoyl-CoA carboxylase beta chain, mitochondrial (MCCase subunit beta) (EC 6.4.1.4) (3-methylcrotonyl-CoA carboxylase 2) (3-methylcrotonyl-CoA carboxylase non-biotin-containing subunit) (3-methylcrotonyl-CoA:carbon dioxide ligase subunit beta)	methylcrotonoyl-CoA carboxylase 2 (beta)
E41L3	MEP50	yes	18	47	0.1465	N/A	32259.2	2/2	0.7	Q9BQA1	MEP50_HUMAN	WDR77 MEP50 HKMT1069 Nbla10071	79084;	--	Methylosome protein 50 (MEP-50) (Androgen receptor cofactor p44) (WD repeat-containing protein 77) (p44/Mep50)	WD repeat domain 77
E41L3	MMTA2	yes	1	1	0.0041	N/A	7.73	2/2	0.47	Q9BU76	MMTA2_HUMAN	MMTAG2 C1orf35	79169;	--	Multiple myeloma tumor-associated protein 2 (hMMTAG2)	chromosome 1 open reading frame 35
E41L3	NAF1	yes	2	2	0.0043	N/A	243.88	2/2	0.7	Q96HR8	NAF1_HUMAN	NAF1	92345;	--	H/ACA ribonucleoprotein complex non-core subunit NAF1 (hNAF1)	nuclear assembly factor 1 ribonucleoprotein
E41L3	NOC2L	no	1	1	0.0014	N/A	0.09	1/2	N/A	Q9Y3T9	NOC2L_HUMAN	NOC2L NIR	26155;	--	Nucleolar complex protein 2 homolog (Protein NOC2 homolog) (NOC2-like protein) (Novel INHAT repressor)	nucleolar complex associated 2 homolog (S. cerevisiae)
E41L3	NOLC1	no	5.5	8	0.0122	3.9215	71.48	2/2	N/A	Q14978	NOLC1_HUMAN	NOLC1 KIAA0035 NS5ATP13	9221;	--	Nucleolar and coiled-body phosphoprotein 1 (140 kDa nucleolar phosphoprotein) (Nopp140) (Hepatitis C virus NS5A-transactivated protein 13) (HCV NS5A-transactivated protein 13) (Nucleolar 130 kDa protein) (Nucleolar phosphoprotein p130)	nucleolar and coiled-body phosphoprotein 1
E41L3	NOP58	no	1	1	0.002	N/A	0.1	2/2	N/A	Q9Y2X3	NOP58_HUMAN	NOP58 NOL5 NOP5 HSPC120	51602;	--	Nucleolar protein 58 (Nucleolar protein 5)	NOP58 ribonucleoprotein
E41L3	NPM	no	1	1	0.0036	0.1057	0	2/2	N/A	P06748	NPM_HUMAN	NPM1 NPM	4869;	--	Nucleophosmin (NPM) (Nucleolar phosphoprotein B23) (Nucleolar protein NO38) (Numatrin)	nucleophosmin (nucleolar phosphoprotein B23, numatrin)
E41L3	NUCL	no	8	9	0.0135	0.3368	0.05	2/2	N/A	P19338	NUCL_HUMAN	NCL	4691;	--	Nucleolin (Protein C23)	nucleolin, uncharacterized LOC100996253
E41L3	NUFP2	no	1.5	1.5	0.0023	0.1381	0	2/2	N/A	Q7Z417	NUFP2_HUMAN	NUFIP2 KIAA1321 PIG1	57532;	--	Nuclear fragile X mental retardation-interacting protein 2 (82 kDa FMRP-interacting protein) (82-FIP) (Cell proliferation-inducing gene 1 protein) (FMRP-interacting protein 2)	nuclear fragile X mental retardation protein interacting protein 2
E41L3	NUMA1	yes	92.5	112	0.0566	N/A	44106.6	2/2	0.7	Q14980	NUMA1_HUMAN	NUMA1 NUMA	4926;	--	Nuclear mitotic apparatus protein 1 (NuMA protein) (SP-H antigen)	nuclear mitotic apparatus protein 1
E41L3	ODB2	no	24	96.5	0.2148	0.7655	1.87	2/2	N/A	P11182	ODB2_HUMAN	DBT BCATE2	1629;	--	Lipoamide acyltransferase component of branched-chain alpha-keto acid dehydrogenase complex, mitochondrial (EC 2.3.1.168) (Branched-chain alpha-keto acid dehydrogenase complex component E2) (BCKAD-E2) (BCKADE2) (Dihydrolipoamide acetyltransferase component of branched-chain alpha-keto acid dehydrogenase complex) (Dihydrolipoamide branched chain transacylase) (Dihydrolipoyllysine-residue (2-methyl…	dihydrolipoamide branched chain transacylase E2
E41L3	ODBA	no	6	6	0.0144	0.2633	0.02	2/2	N/A	P12694	ODBA_HUMAN	BCKDHA	593;	--	2-oxoisovalerate dehydrogenase subunit alpha, mitochondrial (EC 1.2.4.4) (Branched-chain alpha-keto acid dehydrogenase E1 component alpha chain) (BCKDE1A) (BCKDH E1-alpha)	branched chain keto acid dehydrogenase E1, alpha polypeptide
E41L3	ODBB	no	8	8	0.0219	1.0821	0.1	2/2	N/A	P21953	ODBB_HUMAN	BCKDHB	594;	--	2-oxoisovalerate dehydrogenase subunit beta, mitochondrial (EC 1.2.4.4) (Branched-chain alpha-keto acid dehydrogenase E1 component beta chain) (BCKDE1B) (BCKDH E1-beta)	branched chain keto acid dehydrogenase E1, beta polypeptide
E41L3	PABP1	no	2	2	0.0034	0.5778	0.12	2/2	N/A	P11940	PABP1_HUMAN	PABPC1 PAB1 PABP1 PABPC2	26986;	--	Polyadenylate-binding protein 1 (PABP-1) (Poly(A)-binding protein 1)	poly(A) binding protein, cytoplasmic 1
E41L3	PCCA	no	3	3	0.0043	0.0521	0	2/2	N/A	P05165	PCCA_HUMAN	PCCA	5095;	--	Propionyl-CoA carboxylase alpha chain, mitochondrial (PCCase subunit alpha) (EC 6.4.1.3) (Propanoyl-CoA:carbon dioxide ligase subunit alpha)	propionyl CoA carboxylase, alpha polypeptide
E41L3	PCCB	no	5.5	5.5	0.0109	0.1157	0.01	2/2	N/A	P05166	PCCB_HUMAN	PCCB	5096;	--	Propionyl-CoA carboxylase beta chain, mitochondrial (PCCase subunit beta) (EC 6.4.1.3) (Propanoyl-CoA:carbon dioxide ligase subunit beta)	propionyl CoA carboxylase, beta polypeptide
E41L3	PG12A	yes	2	2	0.0113	N/A	243.88	2/2	0.7	Q9BZM1	PG12A_HUMAN	PLA2G12A PLA2G12 FKSG38 UNQ2519/PRO6012	81579;	--	Group XIIA secretory phospholipase A2 (GXII sPLA2) (sPLA2-XII) (EC 3.1.1.4) (Phosphatidylcholine 2-acylhydrolase 12A)	phospholipase A2, group XIIA
E41L3	PGAM5	no	1	1	0.0037	4.2865	0.04	2/2	-0.04	Q96HS1	PGAM5_HUMAN	PGAM5	192111;	--	Serine/threonine-protein phosphatase PGAM5, mitochondrial (EC 3.1.3.16) (Bcl-XL-binding protein v68) (Phosphoglycerate mutase family member 5)	phosphoglycerate mutase family member 5
E41L3	PHB2	no	1	1	0.0036	0.4169	0.02	2/2	N/A	Q99623	PHB2_HUMAN	PHB2 BAP REA	11331;	--	Prohibitin-2 (B-cell receptor-associated protein BAP37) (D-prohibitin) (Repressor of estrogen receptor activity)	prohibitin 2
E41L3	PI42A	yes	1.5	1.5	0.0039	N/A	17.39	2/2	0.7	P48426	PI42A_HUMAN	PIP4K2A PIP5K2 PIP5K2A	5305;	--	Phosphatidylinositol 5-phosphate 4-kinase type-2 alpha (EC 2.7.1.149) (1-phosphatidylinositol 5-phosphate 4-kinase 2-alpha) (Diphosphoinositide kinase 2-alpha) (PIP5KIII) (Phosphatidylinositol 5-phosphate 4-kinase type II alpha) (PI(5)P 4-kinase type II alpha) (PIP4KII-alpha) (PtdIns(4)P-5-kinase B isoform) (PtdIns(4)P-5-kinase C isoform) (PtdIns(5)P-4-kinase isoform 2-alpha)	phosphatidylinositol-5-phosphate 4-kinase, type II, alpha
E41L3	PI42B	yes	1	1	0.0026	N/A	7.42	2/2	0.47	P78356	PI42B_HUMAN	PIP4K2B PIP5K2B	8396;	--	Phosphatidylinositol 5-phosphate 4-kinase type-2 beta (EC 2.7.1.149) (1-phosphatidylinositol 5-phosphate 4-kinase 2-beta) (Diphosphoinositide kinase 2-beta) (Phosphatidylinositol 5-phosphate 4-kinase type II beta) (PI(5)P 4-kinase type II beta) (PIP4KII-beta) (PtdIns(5)P-4-kinase isoform 2-beta)	phosphatidylinositol-5-phosphate 4-kinase, type II, beta
E41L3	PI42C	yes	2.5	2.5	0.0063	N/A	381.06	2/2	0.7	Q8TBX8	PI42C_HUMAN	PIP4K2C PIP5K2C	79837;	--	Phosphatidylinositol 5-phosphate 4-kinase type-2 gamma (EC 2.7.1.149) (Phosphatidylinositol 5-phosphate 4-kinase type II gamma) (PI(5)P 4-kinase type II gamma) (PIP4KII-gamma)	phosphatidylinositol-5-phosphate 4-kinase, type II, gamma
E41L3	PIMT	no	1	1	0.0047	0.0535	0	2/2	N/A	P22061	PIMT_HUMAN	PCMT1	5110;	--	Protein-L-isoaspartate(D-aspartate) O-methyltransferase (PIMT) (EC 2.1.1.77) (L-isoaspartyl protein carboxyl methyltransferase) (Protein L-isoaspartyl/D-aspartyl methyltransferase) (Protein-beta-aspartate methyltransferase)	protein-L-isoaspartate (D-aspartate) O-methyltransferase
E41L3	PININ	yes	21.5	28.5	0.0423	N/A	11547.7	2/2	0.7	Q9H307	PININ_HUMAN	PNN DRS MEMA	5411;	--	Pinin (140 kDa nuclear and cell adhesion-related phosphoprotein) (Desmosome-associated protein) (Domain-rich serine protein) (DRS protein) (DRSP) (Melanoma metastasis clone A protein) (Nuclear protein SDK3) (SR-like protein)	pinin, desmosome associated protein
E41L3	PIP	no	1	1	0.0073	N/A	0.02	2/2	N/A	P12273	PIP_HUMAN	PIP GCDFP15 GPIP4	5304;	--	Prolactin-inducible protein (Gross cystic disease fluid protein 15) (GCDFP-15) (Prolactin-induced protein) (Secretory actin-binding protein) (SABP) (gp17)	prolactin-induced protein
E41L3	PRP4B	yes	2	2	0.0021	N/A	243.88	2/2	0.7	Q13523	PRP4B_HUMAN	PRPF4B KIAA0536 PRP4 PRP4H PRP4K	8899;	--	Serine/threonine-protein kinase PRP4 homolog (EC 2.7.11.1) (PRP4 kinase) (PRP4 pre-mRNA-processing factor 4 homolog)	PRP4 pre-mRNA processing factor 4 homolog B (yeast)
E41L3	PYC	no	10.5	10.5	0.0095	0.118	0.03	2/2	N/A	P11498	PYC_HUMAN	PC	5091;	--	Pyruvate carboxylase, mitochondrial (EC 6.4.1.1) (Pyruvic carboxylase) (PCB)	pyruvate carboxylase
E41L3	RANB9	yes	1	1	0.0015	N/A	60.97	2/2	0.7	Q96S59	RANB9_HUMAN	RANBP9 RANBPM	10048;	--	Ran-binding protein 9 (RanBP9) (BPM-L) (BPM90) (Ran-binding protein M) (RanBPM) (RanBP7)	RAN binding protein 9
E41L3	RBFA	yes	2	2	0.0061	N/A	243.88	2/2	0.7	Q8N0V3	RBFA_HUMAN	RBFA C18orf22	79863;	--	Putative ribosome-binding factor A, mitochondrial	ribosome binding factor A (putative)
E41L3	RL10	no	1.5	1.5	0.0074	0.6288	0.04	2/2	N/A	P27635	RL10_HUMAN	RPL10 DXS648E QM	6134;	--	60S ribosomal protein L10 (Laminin receptor homolog) (Protein QM) (Tumor suppressor QM)	ribosomal protein L10, small nucleolar RNA, H/ACA box 70
E41L3	RL10A	no	1	1	0.0049	0.4805	0.01	2/2	N/A	P62906	RL10A_HUMAN	RPL10A NEDD6	4736;	--	60S ribosomal protein L10a (CSA-19) (Neural precursor cell expressed developmentally down-regulated protein 6) (NEDD-6)	ribosomal protein L10a
E41L3	RL11	no	1	1	0.006	0.2459	0	2/2	N/A	P62913	RL11_HUMAN	RPL11	6135;	--	60S ribosomal protein L11 (CLL-associated antigen KW-12)	ribosomal protein L11
E41L3	RL12	no	4.5	6.5	0.0411	0.8134	0.04	2/2	N/A	P30050	RL12_HUMAN	RPL12	6136;	--	60S ribosomal protein L12	ribosomal protein L12
E41L3	RL13	no	1	1	0.0053	0.129	0	1/2	N/A	P26373	RL13_HUMAN	RPL13 BBC1 OK/SW-cl.46	6137;	--	60S ribosomal protein L13 (Breast basic conserved protein 1)	ribosomal protein L13, small nucleolar RNA, C/D box 68
E41L3	RL14	no	5	5.5	0.0274	1.1621	0.05	2/2	N/A	P50914	RL14_HUMAN	RPL14	9045;	--	60S ribosomal protein L14 (CAG-ISL 7)	ribosomal protein L14
E41L3	RL15	no	2.5	2.5	0.0132	0.4198	0	2/2	N/A	P61313	RL15_HUMAN	RPL15 EC45 TCBAP0781	6138;	--	60S ribosomal protein L15	ribosomal protein L15
E41L3	RL17	no	2	2	0.0114	0.5255	0.01	2/2	N/A	P18621	RL17_HUMAN	RPL17	6139;	--	60S ribosomal protein L17 (60S ribosomal protein L23) (PD-1)	ribosomal protein L17, RPL17-C18orf32 readthrough, small nucleolar RNA, C/D box 58B, small nucleolar RNA, C/D box 58A, small nucleolar RNA, C/D box 58C
E41L3	RL18	no	3	3.5	0.0202	0.3901	0	2/2	N/A	Q07020	RL18_HUMAN	RPL18	6141;	--	60S ribosomal protein L18	ribosomal protein L18
E41L3	RL18A	no	2	2.5	0.0153	0.5328	0.02	2/2	N/A	Q02543	RL18A_HUMAN	RPL18A	6142;	--	60S ribosomal protein L18a	ribosomal protein L18a, small nucleolar RNA, H/ACA box 68
E41L3	RL19	no	1	1	0.0054	0.2921	0	2/2	N/A	P84098	RL19_HUMAN	RPL19	6143;	--	60S ribosomal protein L19	ribosomal protein L19
E41L3	RL1D1	no	1	1	0.0021	1.6047	0.01	1/2	N/A	O76021	RL1D1_HUMAN	RSL1D1 CATX11 CSIG PBK1 L12	26156;	--	Ribosomal L1 domain-containing protein 1 (CATX-11) (Cellular senescence-inhibited gene protein) (Protein PBK1)	ribosomal L1 domain containing 1
E41L3	RL21	no	1	1	0.0064	0.2969	0	1/2	N/A	P46778	RL21_HUMAN	RPL21	6144;	--	60S ribosomal protein L21	ribosomal protein L21, small nucleolar RNA, C/D box 102, small nucleolar RNA, H/ACA box 27
E41L3	RL22	no	4.5	5.5	0.0464	2.5285	0.25	2/2	N/A	P35268	RL22_HUMAN	RPL22	6146;	--	60S ribosomal protein L22 (EBER-associated protein) (EAP) (Epstein-Barr virus small RNA-associated protein) (Heparin-binding protein HBp15)	ribosomal protein L22
E41L3	RL23A	no	2.5	2.5	0.0176	0.4324	0.01	2/2	N/A	P62750	RL23A_HUMAN	RPL23A	6147;	--	60S ribosomal protein L23a	ribosomal protein L23a, small nucleolar RNA, C/D box 42A
E41L3	RL24	no	1	1	0.0071	0.2235	0	1/2	N/A	P83731	RL24_HUMAN	RPL24	6152;	--	60S ribosomal protein L24 (60S ribosomal protein L30)	ribosomal protein L24
E41L3	RL27	no	2.5	2.5	0.0198	0.6152	0	2/2	N/A	P61353	RL27_HUMAN	RPL27	6155;	--	60S ribosomal protein L27	ribosomal protein L27
E41L3	RL27A	no	2	2	0.0144	0.3634	0.01	2/2	N/A	P46776	RL27A_HUMAN	RPL27A	6157;	--	60S ribosomal protein L27a	ribosomal protein L27a, small nucleolar RNA, H/ACA box 3
E41L3	RL3	no	3	3.5	0.0094	0.7431	0.01	2/2	N/A	P39023	RL3_HUMAN	RPL3 OK/SW-cl.32	6122;	--	60S ribosomal protein L3 (HIV-1 TAR RNA-binding protein B) (TARBP-B)	ribosomal protein L3, RNA, U86 small nucleolar, small nucleolar RNA, C/D box 83B
E41L3	RL30	no	4.5	5	0.0464	1.5744	0.19	2/2	N/A	P62888	RL30_HUMAN	RPL30	6156;	--	60S ribosomal protein L30	ribosomal protein L30
E41L3	RL31	no	1	1	0.0085	0.3302	0	2/2	N/A	P62899	RL31_HUMAN	RPL31	6160;	--	60S ribosomal protein L31	ribosomal protein L31
E41L3	RL32	no	1	1	0.0076	0.3681	0	1/2	N/A	P62910	RL32_HUMAN	RPL32 PP9932	6161;	--	60S ribosomal protein L32	ribosomal protein L32
E41L3	RL36	no	1	1	0.0102	0.4654	0	2/2	N/A	Q9Y3U8	RL36_HUMAN	RPL36	25873;	--	60S ribosomal protein L36	ribosomal protein L36
E41L3	RL37A	no	1	1	0.0121	0.2747	0	1/2	N/A	P61513	RL37A_HUMAN	RPL37A	6168;	--	60S ribosomal protein L37a	ribosomal protein L37a
E41L3	RL4	no	6	6	0.0151	0.4165	0.05	2/2	N/A	P36578	RL4_HUMAN	RPL4 RPL1	6124;	--	60S ribosomal protein L4 (60S ribosomal protein L1)	ribosomal protein L4, small nucleolar RNA, C/D box 16, small nucleolar RNA, C/D box 18A, small nucleolar RNA, C/D box 18B, small nucleolar RNA, C/D box 18C
E41L3	RL5	no	3	3	0.0108	0.5365	0.03	2/2	N/A	P46777	RL5_HUMAN	RPL5 MSTP030	6125;	--	60S ribosomal protein L5	small nucleolar RNA, C/D box 21, ribosomal protein L5
E41L3	RL6	no	5.5	7	0.0261	0.6709	0.06	2/2	N/A	Q02878	RL6_HUMAN	RPL6 TXREB1	6128;	--	60S ribosomal protein L6 (Neoplasm-related protein C140) (Tax-responsive enhancer element-binding protein 107) (TaxREB107)	ribosomal protein L6
E41L3	RL7	no	2.5	2.5	0.0109	0.314	0.01	2/2	N/A	P18124	RL7_HUMAN	RPL7	6129;	--	60S ribosomal protein L7	ribosomal protein L7
E41L3	RL7A	no	6.5	6.5	0.0262	0.7252	0.02	2/2	N/A	P62424	RL7A_HUMAN	RPL7A SURF-3 SURF3	6130;	--	60S ribosomal protein L7a (PLA-X polypeptide) (Surfeit locus protein 3)	ribosomal protein L7a, small nucleolar RNA, C/D box 36B, small nucleolar RNA, C/D box 36A, small nucleolar RNA, C/D box 24
E41L3	RL8	no	1	1	0.0043	0.2118	0	1/2	N/A	P62917	RL8_HUMAN	RPL8	6132;	--	60S ribosomal protein L8	ribosomal protein L8
E41L3	RL9	no	1	1	0.0056	0.1854	0	2/2	N/A	P32969	RL9_HUMAN	RPL9 OK/SW-cl.103; RPL9P7; RPL9P8; RPL9P9	6133;	--	60S ribosomal protein L9	ribosomal protein L9
E41L3	RLA0	no	4.5	4.5	0.0151	0.515	0.03	2/2	N/A	P05388	RLA0_HUMAN	RPLP0	6175;	--	60S acidic ribosomal protein P0 (60S ribosomal protein L10E)	ribosomal protein, large, P0
E41L3	RLA1	no	1	1	0.0094	0.4071	0	2/2	N/A	P05386	RLA1_HUMAN	RPLP1 RRP1	6176;	--	60S acidic ribosomal protein P1	ribosomal protein, large, P1
E41L3	RLA2	no	4.5	5	0.0464	0.5603	0.03	2/2	N/A	P05387	RLA2_HUMAN	RPLP2 D11S2243E RPP2	6181;	--	60S acidic ribosomal protein P2 (Renal carcinoma antigen NY-REN-44)	ribosomal protein, large, P2, small nucleolar RNA, H/ACA box 52
E41L3	RNPS1	yes	5.5	10	0.0352	11.704	1265.48	2/2	0.7	Q15287	RNPS1_HUMAN	RNPS1 LDC2	10921;	--	RNA-binding protein with serine-rich domain 1 (SR-related protein LDC2)	RNA binding protein S1, serine-rich domain
E41L3	RS11	no	1	1	0.0068	0.2193	0.01	2/2	N/A	P62280	RS11_HUMAN	RPS11	6205;	--	40S ribosomal protein S11	ribosomal protein S11, small nucleolar RNA, C/D box 35B
E41L3	RS12	no	3	3	0.0243	1.0753	0.03	2/2	N/A	P25398	RS12_HUMAN	RPS12	6206;	--	40S ribosomal protein S12	ribosomal protein S12
E41L3	RS13	no	1.5	1.5	0.0108	0.6293	0.02	2/2	N/A	P62277	RS13_HUMAN	RPS13	6207;	--	40S ribosomal protein S13	ribosomal protein S13, small nucleolar RNA, C/D box 14B, uncharacterized LOC100508408
E41L3	RS14	no	1	1	0.0071	0.2036	0	2/2	N/A	P62263	RS14_HUMAN	RPS14 PRO2640	6208;	--	40S ribosomal protein S14	ribosomal protein S14
E41L3	RS15	yes	1	1	0.0074	N/A	2.14	2/2	0.7	P62841	RS15_HUMAN	RPS15 RIG	6209;	--	40S ribosomal protein S15 (RIG protein)	ribosomal protein S15
E41L3	RS16	no	1	1	0.0073	0.4092	0.01	2/2	N/A	P62249	RS16_HUMAN	RPS16	6217;	--	40S ribosomal protein S16	ribosomal protein S16
E41L3	RS18	no	1.5	1.5	0.0107	0.2037	0	2/2	N/A	P62269	RS18_HUMAN	RPS18 D6S218E	6222;	--	40S ribosomal protein S18 (Ke-3) (Ke3)	ribosomal protein S18
E41L3	RS19	no	1.5	1.5	0.0109	0.3311	0	2/2	N/A	P39019	RS19_HUMAN	RPS19	6223;	--	40S ribosomal protein S19	ribosomal protein S19
E41L3	RS2	no	2.5	2.5	0.0092	0.8804	0.03	2/2	N/A	P15880	RS2_HUMAN	RPS2 RPS4	6187;	--	40S ribosomal protein S2 (40S ribosomal protein S4) (Protein LLRep3)	ribosomal protein S2, small nucleolar RNA, H/ACA box 64
E41L3	RS23	no	1	1	0.0071	0.2538	0	1/2	N/A	P62266	RS23_HUMAN	RPS23	6228;	--	40S ribosomal protein S23	ribosomal protein S23
E41L3	RS24	no	2	2	0.0161	1.2282	0.01	2/2	N/A	P62847	RS24_HUMAN	RPS24	6229;	--	40S ribosomal protein S24	ribosomal protein S24
E41L3	RS25	no	2	2	0.0171	0.4307	0.02	2/2	N/A	P62851	RS25_HUMAN	RPS25	6230;	--	40S ribosomal protein S25	ribosomal protein S25
E41L3	RS26	no	1.5	1.5	0.0141	0.7478	0.02	2/2	N/A	P62854	RS26_HUMAN	RPS26	6231;	--	40S ribosomal protein S26	ribosomal protein S26, 40S ribosomal protein S26-like
E41L3	RS27	no	1	1	0.0127	0.2573	0	2/2	N/A	P42677	RS27_HUMAN	RPS27 MPS1	6232;	--	40S ribosomal protein S27 (Metallopan-stimulin 1) (MPS-1)	ribosomal protein S27
E41L3	RS27A	no	2.5	2.5	0.0173	0.1825	0	2/2	N/A	P62979	RS27A_HUMAN	RPS27A UBA80 UBCEP1	6233;	--	Ubiquitin-40S ribosomal protein S27a (Ubiquitin carboxyl extension protein 80) [Cleaved into: Ubiquitin; 40S ribosomal protein S27a]	ribosomal protein S27a
E41L3	RS28	no	1	1	0.0155	0.3877	0	2/2	N/A	P62857	RS28_HUMAN	RPS28	6234;	--	40S ribosomal protein S28	ribosomal protein S28
E41L3	RS3	no	2	2	0.0088	0.2976	0	2/2	N/A	P23396	RS3_HUMAN	RPS3 OK/SW-cl.26	6188;	--	40S ribosomal protein S3	ribosomal protein S3
E41L3	RS3A	no	1.5	1.5	0.006	0.3694	0.01	2/2	N/A	P61247	RS3A_HUMAN	RPS3A FTE1 MFTL	6189;	--	40S ribosomal protein S3a (v-fos transformation effector protein) (Fte-1)	ribosomal protein S3A, small nucleolar RNA, C/D box 73A
E41L3	RS4X	no	5	5.5	0.0224	1.0951	0.06	2/2	N/A	P62701	RS4X_HUMAN	RPS4X CCG2 RPS4 SCAR	6191;	--	40S ribosomal protein S4, X isoform (SCR10) (Single copy abundant mRNA protein)	ribosomal protein S4, X-linked
E41L3	RS5	no	1.5	1.5	0.008	1.3106	0.08	2/2	N/A	P46782	RS5_HUMAN	RPS5	6193;	--	40S ribosomal protein S5 [Cleaved into: 40S ribosomal protein S5, N-terminally processed]	ribosomal protein S5
E41L3	RS6	no	3	3	0.0134	0.7013	0.02	1/2	N/A	P62753	RS6_HUMAN	RPS6 OK/SW-cl.2	6194;	--	40S ribosomal protein S6 (Phosphoprotein NP33)	ribosomal protein S6
E41L3	RS7	no	4	4	0.022	1.1627	0.04	2/2	N/A	P62081	RS7_HUMAN	RPS7	6201;	--	40S ribosomal protein S7	ribosomal protein S7
E41L3	RS8	no	5	5	0.0257	0.5562	0.03	2/2	N/A	P62241	RS8_HUMAN	RPS8 OK/SW-cl.83	6202;	--	40S ribosomal protein S8	ribosomal protein S8, small nucleolar RNA, C/D box 55, small nucleolar RNA, C/D box 38B
E41L3	RS9	no	1	1	0.0055	0.3995	0.01	2/2	N/A	P46781	RS9_HUMAN	RPS9	6203;	--	40S ribosomal protein S9	ribosomal protein S9
E41L3	RSMB	yes	4.5	4.5	0.0199	N/A	3.31	2/2	0.7	P14678	RSMB_HUMAN	SNRPB COD SNRPB1	6628;	--	Small nuclear ribonucleoprotein-associated proteins B and B' (snRNP-B) (Sm protein B/B') (Sm-B/B') (SmB/B')	small nuclear ribonucleoprotein polypeptides B and B1
E41L3	RSSA	no	1	1	0.0038	0.2499	0	1/2	N/A	P08865	RSSA_HUMAN	RPSA LAMBR LAMR1	3921;	--	40S ribosomal protein SA (37 kDa laminin receptor precursor) (37LRP) (37/67 kDa laminin receptor) (LRP/LR) (67 kDa laminin receptor) (67LR) (Colon carcinoma laminin-binding protein) (Laminin receptor 1) (LamR) (Laminin-binding protein precursor p40) (LBP/p40) (Multidrug resistance-associated protein MGr1-Ag) (NEM/1CHD4)	ribosomal protein SA, small nucleolar RNA, H/ACA box 62, small nucleolar RNA, H/ACA box 6
E41L3	SAP18	yes	4	10	0.0698	N/A	6096.89	2/2	0.7	O00422	SAP18_HUMAN	SAP18 GIG38	10284;	--	Histone deacetylase complex subunit SAP18 (18 kDa Sin3-associated polypeptide) (2HOR0202) (Cell growth-inhibiting gene 38 protein) (Sin3-associated polypeptide p18)	Sin3A-associated protein, 18kDa
E41L3	SCML1	yes	12	12.5	0.0408	N/A	9526.39	2/2	0.7	Q9UN30	SCML1_HUMAN	SCML1	6322;	--	Sex comb on midleg-like protein 1	sex comb on midleg-like 1 (Drosophila)
E41L3	SCOC	yes	1.5	1.5	0.0099	N/A	137.18	2/2	0.7	Q9UIL1	SCOC_HUMAN	SCOC SCOCO HRIHFB2072	60592;	--	Short coiled-coil protein	short coiled-coil protein
E41L3	SET1A	yes	1	1	0.0006	N/A	60.97	2/2	0.7	O15047	SET1A_HUMAN	SETD1A KIAA0339 KMT2F SET1 SET1A	9739;	--	Histone-lysine N-methyltransferase SETD1A (EC 2.1.1.43) (Lysine N-methyltransferase 2F) (SET domain-containing protein 1A) (hSET1A) (Set1/Ash2 histone methyltransferase complex subunit SET1)	SET domain containing 1A
E41L3	SMD1	no	2	2.5	0.0222	1.0007	16.57	2/2	N/A	P62314	SMD1_HUMAN	SNRPD1	6632;	--	Small nuclear ribonucleoprotein Sm D1 (Sm-D1) (Sm-D autoantigen) (snRNP core protein D1)	small nuclear ribonucleoprotein D1 polypeptide 16kDa
E41L3	SMD3	no	1	1	0.0085	0.4556	0.03	2/2	N/A	P62318	SMD3_HUMAN	SNRPD3	6634;	--	Small nuclear ribonucleoprotein Sm D3 (Sm-D3) (snRNP core protein D3)	small nuclear ribonucleoprotein D3 polypeptide 18kDa
E41L3	SRRM1	yes	1	1	0.0012	N/A	7.42	2/2	0.7	Q8IYB3	SRRM1_HUMAN	SRRM1 SRM160	10250;	--	Serine/arginine repetitive matrix protein 1 (SR-related nuclear matrix protein of 160 kDa) (SRm160) (Ser/Arg-related nuclear matrix protein)	serine/arginine repetitive matrix 1
E41L3	SRRM2	yes	25	47.5	0.0186	57.1323	2191.88	2/2	0.47	Q9UQ35	SRRM2_HUMAN	SRRM2 KIAA0324 SRL300 SRM300 HSPC075	23524;	--	Serine/arginine repetitive matrix protein 2 (300 kDa nuclear matrix antigen) (Serine/arginine-rich splicing factor-related nuclear matrix protein of 300 kDa) (SR-related nuclear matrix protein of 300 kDa) (Ser/Arg-related nuclear matrix protein of 300 kDa) (Splicing coactivator subunit SRm300) (Tax-responsive enhancer element-binding protein 803) (TaxREB803)	serine/arginine repetitive matrix 2
E41L3	StrepHA-Tag	no	11.5	31.5	0.5779	0.1748	0	2/2	N/A	StrepHA-Tag	N/A	N/A	N/A	--	N/A	N/A
E41L3	Streptactin	no	1.5	1.5	0.0086	0.0497	0	2/2	N/A	Streptactin	N/A	N/A	N/A	--	N/A	N/A
E41L3	SYEP	no	1	1	0.0007	0.1915	0	1/2	N/A	P07814	SYEP_HUMAN	EPRS GLNS PARS QARS QPRS PIG32	2058;	--	Bifunctional glutamate/proline--tRNA ligase (Bifunctional aminoacyl-tRNA synthetase) (Cell proliferation-inducing gene 32 protein) [Includes: Glutamate--tRNA ligase (EC 6.1.1.17) (Glutamyl-tRNA synthetase) (GluRS); Proline--tRNA ligase (EC 6.1.1.15) (Prolyl-tRNA synthetase)]	glutamyl-prolyl-tRNA synthetase
E41L3	TAF2	yes	1	1	0.0009	N/A	7.42	2/2	0.7	Q6P1X5	TAF2_HUMAN	TAF2 CIF150 TAF2B	6873;	--	Transcription initiation factor TFIID subunit 2 (150 kDa cofactor of initiator function) (RNA polymerase II TBP-associated factor subunit B) (TBP-associated factor 150 kDa) (Transcription initiation factor TFIID 150 kDa subunit) (TAF(II)150) (TAFII-150) (TAFII150)	TAF2 RNA polymerase II, TATA box binding protein (TBP)-associated factor, 150kDa
E41L3	TBA1C	no	1	9.5	0.0225	N/A	0.42	2/2	-0.07	Q9BQE3	TBA1C_HUMAN	TUBA1C TUBA6	84790;	--	Tubulin alpha-1C chain (Alpha-tubulin 6) (Tubulin alpha-6 chain)	tubulin, alpha 1c
E41L3	TBB4B	no	1	1	0.0023	0.08	0	1/2	N/A	P68371	TBB4B_HUMAN	TUBB4B TUBB2C	10383;	--	Tubulin beta-4B chain (Tubulin beta-2 chain) (Tubulin beta-2C chain)	tubulin, beta 4B class IVb
E41L3	TBB5	no	6	10	0.0239	0.2026	0.08	2/2	N/A	P07437	TBB5_HUMAN	TUBB TUBB5 OK/SW-cl.56	203068;	--	Tubulin beta chain (Tubulin beta-5 chain)	tubulin, beta class I
E41L3	TCOF	no	1	1	0.0007	N/A	0.02	1/2	-0.04	Q13428	TCOF_HUMAN	TCOF1	6949;	--	Treacle protein (Treacher Collins syndrome protein)	Treacher Collins-Franceschetti syndrome 1
E41L3	TRYP_PIG	no	6	8	0.0372	0.1017	0.02	2/2	N/A	P00761	TRYP_PIG	N/A	N/A	--	Trypsin (EC 3.4.21.4)	0
E41L3	U520	no	1	1	0.0005	N/A	0.09	1/2	N/A	O75643	U520_HUMAN	SNRNP200 ASCC3L1 HELIC2 KIAA0788	23020;	--	U5 small nuclear ribonucleoprotein 200 kDa helicase (EC 3.6.4.13) (Activating signal cointegrator 1 complex subunit 3-like 1) (BRR2 homolog) (U5 snRNP-specific 200 kDa protein) (U5-200KD)	small nuclear ribonucleoprotein 200kDa (U5)
E41L3	UBR4	no	2.5	2.5	0.0005	0.6811	0.11	2/2	N/A	Q5T4S7	UBR4_HUMAN	UBR4 KIAA0462 KIAA1307 RBAF600 ZUBR1	23352;	--	E3 ubiquitin-protein ligase UBR4 (EC 6.3.2.-) (600 kDa retinoblastoma protein-associated factor) (N-recognin-4) (Retinoblastoma-associated factor of 600 kDa) (RBAF600) (p600) (Zinc finger UBR1-type protein 1)	ubiquitin protein ligase E3 component n-recognin 4
E41L3	VANG1	yes	1	1	0.002	N/A	2.92	2/2	0.37	Q8TAA9	VANG1_HUMAN	VANGL1 STB2	81839;	--	Vang-like protein 1 (Loop-tail protein 2 homolog) (LPP2) (Strabismus 2) (Van Gogh-like protein 1)	VANGL planar cell polarity protein 1
E41L3	VIME	no	1	1	0.0023	0.0383	0	2/2	N/A	P08670	VIME_HUMAN	VIM	7431;	--	Vimentin	vimentin
E41L3	VPRBP	yes	3	3	0.0021	N/A	84.35	2/2	0.7	Q9Y4B6	VPRBP_HUMAN	VPRBP DCAF1 KIAA0800 RIP	9730;	--	Protein VPRBP (DDB1- and CUL4-associated factor 1) (HIV-1 Vpr-binding protein) (VprBP) (Vpr-interacting protein)	Vpr (HIV-1) binding protein
E41L3	WDR26	yes	3	3	0.0049	N/A	548.72	2/2	0.7	Q9H7D7	WDR26_HUMAN	WDR26 CDW2 MIP2 PRO0852	80232;	--	WD repeat-containing protein 26 (CUL4- and DDB1-associated WDR protein 2) (Myocardial ischemic preconditioning up-regulated protein 2)	WD repeat domain 26
E41L3	ZCH18	yes	1	1	0.0011	N/A	7.42	2/2	0.7	Q86VM9	ZCH18_HUMAN	ZC3H18 NHN1	124245;	--	Zinc finger CCCH domain-containing protein 18 (Nuclear protein NHN1)	zinc finger CCCH-type containing 18
E41L3	ZRAB2	yes	2.5	2.5	0.008	N/A	381.06	2/2	0.7	O95218	ZRAB2_HUMAN	ZRANB2 ZIS ZNF265	9406;	--	Zinc finger Ran-binding domain-containing protein 2 (Zinc finger protein 265) (Zinc finger, splicing)	zinc finger, RAN-binding domain containing 2
FRMD3	1433E	no	1.5	1.5	0.078	0.4985	0.04	2/2	N/A	P62258	1433E_HUMAN	YWHAE	7531;	--	14-3-3 protein epsilon (14-3-3E)	tyrosine 3-monooxygenase/tryptophan 5-monooxygenase activation protein, epsilon polypeptide
FRMD3	1433Z	no	1	0.5	0.0271	0.2012	0	2/2	N/A	P63104	1433Z_HUMAN	YWHAZ	7534;	--	14-3-3 protein zeta/delta (Protein kinase C inhibitor protein 1) (KCIP-1)	tyrosine 3-monooxygenase/tryptophan 5-monooxygenase activation protein, zeta polypeptide
FRMD3	ACTB	no	4.5	4.5	0.1745	0.2254	0.01	2/2	N/A	P60709	ACTB_HUMAN	ACTB	60;	--	Actin, cytoplasmic 1 (Beta-actin) [Cleaved into: Actin, cytoplasmic 1, N-terminally processed]	actin, beta
FRMD3	ACTC	no	2	2	0.078	N/A	0.01	2/2	N/A	P68032	ACTC_HUMAN	ACTC1 ACTC	70;	--	Actin, alpha cardiac muscle 1 (Alpha-cardiac actin)	actin, alpha, cardiac muscle 1
FRMD3	ACTG	no	4.5	4.5	0.1745	0.1967	0.02	2/2	N/A	P63261	ACTG_HUMAN	ACTG1 ACTB ACTG	71;	--	Actin, cytoplasmic 2 (Gamma-actin) [Cleaved into: Actin, cytoplasmic 2, N-terminally processed]	actin, gamma 1
FRMD3	ADT2	no	3	3	0.148	0.2852	0.02	2/2	N/A	P05141	ADT2_HUMAN	SLC25A5 ANT2	292;	--	ADP/ATP translocase 2 (ADP,ATP carrier protein 2) (ADP,ATP carrier protein, fibroblast isoform) (Adenine nucleotide translocator 2) (ANT 2) (Solute carrier family 25 member 5)	solute carrier family 25 (mitochondrial carrier; adenine nucleotide translocator), member 5
FRMD3	ADT3	no	3	3	0.1336	0.7156	0.04	1/2	N/A	P12236	ADT3_HUMAN	SLC25A6 ANT3 CDABP0051	293;	--	ADP/ATP translocase 3 (ADP,ATP carrier protein 3) (ADP,ATP carrier protein, isoform T2) (ANT 2) (Adenine nucleotide translocator 3) (ANT 3) (Solute carrier family 25 member 6)	solute carrier family 25 (mitochondrial carrier; adenine nucleotide translocator), member 6
FRMD3	ALBU	no	2	2	0.0483	0.1015	0.01	2/2	N/A	P02768	ALBU_HUMAN	ALB GIG20 GIG42 PRO0903 PRO1708 PRO2044 PRO2619 PRO2675 UNQ696/PRO1341	213;	--	Serum albumin	albumin
FRMD3	ALDOA	no	2	2	0.0847	0.4862	0.06	2/2	N/A	P04075	ALDOA_HUMAN	ALDOA ALDA	226;	--	Fructose-bisphosphate aldolase A (EC 4.1.2.13) (Lung cancer antigen NY-LU-1) (Muscle-type aldolase)	aldolase A, fructose-bisphosphate
FRMD3	ANXA2	no	1	1	0.0476	1.8044	0.01	1/2	-0.03	P07355	ANXA2_HUMAN	ANXA2 ANX2 ANX2L4 CAL1H LPC2D	302;	--	Annexin A2 (Annexin II) (Annexin-2) (Calpactin I heavy chain) (Calpactin-1 heavy chain) (Chromobindin-8) (Lipocortin II) (Placental anticoagulant protein IV) (PAP-IV) (Protein I) (p36)	annexin A2
FRMD3	ARGI1	no	1	1	0.0501	N/A	0.02	1/2	N/A	P05089	ARGI1_HUMAN	ARG1	383;	--	Arginase-1 (EC 3.5.3.1) (Liver-type arginase) (Type I arginase)	arginase, liver
FRMD3	AT1A1	no	1	1	0.0158	4.0872	0.02	1/2	N/A	P05023	AT1A1_HUMAN	ATP1A1	476;	--	Sodium/potassium-transporting ATPase subunit alpha-1 (Na(+)/K(+) ATPase alpha-1 subunit) (EC 3.6.3.9) (Sodium pump subunit alpha-1)	ATPase, Na+/K+ transporting, alpha 1 polypeptide
FRMD3	ATD3A	no	2	2	0.0464	N/A	0.32	2/2	-0.03	Q9NVI7	ATD3A_HUMAN	ATAD3A	55210;	--	ATPase family AAA domain-containing protein 3A	ATPase family, AAA domain containing 3A
FRMD3	ATPA	no	12	12	0.3164	4.4189	1.26	2/2	N/A	P25705	ATPA_HUMAN	ATP5A1 ATP5A ATP5AL2 ATPM	498;	--	ATP synthase subunit alpha, mitochondrial	ATP synthase, H+ transporting, mitochondrial F1 complex, alpha subunit 1, cardiac muscle
FRMD3	ATPB	no	15.5	15.5	0.4185	3.4362	0.92	2/2	N/A	P06576	ATPB_HUMAN	ATP5B ATPMB ATPSB	506;	--	ATP synthase subunit beta, mitochondrial (EC 3.6.3.14)	ATP synthase, H+ transporting, mitochondrial F1 complex, beta polypeptide
FRMD3	ATPD	yes	2	2	0.1579	N/A	1.04	1/2	1	P30049	ATPD_HUMAN	ATP5D	513;	--	ATP synthase subunit delta, mitochondrial (F-ATPase delta subunit)	ATP synthase, H+ transporting, mitochondrial F1 complex, delta subunit
FRMD3	ATPG	no	1.5	1.5	0.0716	N/A	0.35	2/2	N/A	P36542	ATPG_HUMAN	ATP5C1 ATP5C ATP5CL1	509;	--	ATP synthase subunit gamma, mitochondrial (F-ATPase gamma subunit)	ATP synthase, H+ transporting, mitochondrial F1 complex, gamma polypeptide 1
FRMD3	ATPO	yes	3	3	0.2071	49.3439	25.9	2/2	1	P48047	ATPO_HUMAN	ATP5O ATPO	539;	--	ATP synthase subunit O, mitochondrial (Oligomycin sensitivity conferral protein) (OSCP)	ATP synthase, H+ transporting, mitochondrial F1 complex, O subunit
FRMD3	ATX2L	no	14	14.5	0.1976	0.4896	0.05	2/2	N/A	Q8WWM7	ATX2L_HUMAN	ATXN2L A2D A2LG A2LP A2RP	11273;	--	Ataxin-2-like protein (Ataxin-2 domain protein) (Ataxin-2-related protein)	ataxin 2-like
FRMD3	BCKD	no	15.5	15.5	0.5548	5.5345	0.3	2/2	N/A	O14874	BCKD_HUMAN	BCKDK	10295;	--	[3-methyl-2-oxobutanoate dehydrogenase [lipoamide]] kinase, mitochondrial (EC 2.7.11.4) (Branched-chain alpha-ketoacid dehydrogenase kinase) (BCKD-kinase) (BCKDHKIN)	branched chain ketoacid dehydrogenase kinase
FRMD3	C1QBP	no	1	1	0.0521	0.1787	0	2/2	N/A	Q07021	C1QBP_HUMAN	C1QBP GC1QBP HABP1 SF2P32	708;	--	Complement component 1 Q subcomponent-binding protein, mitochondrial (GC1q-R protein) (Glycoprotein gC1qBP) (C1qBP) (Hyaluronan-binding protein 1) (Mitochondrial matrix protein p32) (p33)	complement component 1, q subcomponent binding protein
FRMD3	C1TC	no	1	1	0.0173	N/A	0.03	1/2	N/A	P11586	C1TC_HUMAN	MTHFD1 MTHFC MTHFD	4522;	--	C-1-tetrahydrofolate synthase, cytoplasmic (C1-THF synthase) [Includes: Methylenetetrahydrofolate dehydrogenase (EC 1.5.1.5); Methenyltetrahydrofolate cyclohydrolase (EC 3.5.4.9); Formyltetrahydrofolate synthetase (EC 6.3.4.3)]	methylenetetrahydrofolate dehydrogenase (NADP+ dependent) 1, methenyltetrahydrofolate cyclohydrolase, formyltetrahydrofolate synthetase
FRMD3	CALL5	no	1	1	0.1105	0.2344	0	1/2	N/A	Q9NZT1	CALL5_HUMAN	CALML5 CLSP	51806;	--	Calmodulin-like protein 5 (Calmodulin-like skin protein)	calmodulin-like 5
FRMD3	CALM	no	2	2	0.1973	0.5321	0.01	2/2	N/A	P62158	CALM_HUMAN	CALM1 CALM CAM CAM1; CALM2 CAM2 CAMB; CALM3 CALML2 CAM3 CAMC CAMIII	801;805;808;	--	Calmodulin (CaM)	calmodulin 1 (phosphorylase kinase, delta), calmodulin 2 (phosphorylase kinase, delta), calmodulin 3 (phosphorylase kinase, delta)
FRMD3	CALX	no	6	6	0.1466	22.0654	0.98	2/2	N/A	P27824	CALX_HUMAN	CANX	821;	--	Calnexin (IP90) (Major histocompatibility complex class I antigen-binding protein p88) (p90)	calnexin
FRMD3	CASPE	no	1	1	0.0667	N/A	0	1/2	N/A	P31944	CASPE_HUMAN	CASP14	23581;	--	Caspase-14 (CASP-14) (EC 3.4.22.-) [Cleaved into: Caspase-14 subunit p19; Caspase-14 subunit p10]	caspase 14, apoptosis-related cysteine peptidase
FRMD3	CDON	no	1	2	0.0228	N/A	0.08	2/2	N/A	Q4KMG0	CDON_HUMAN	CDON CDO	50937;	--	Cell adhesion molecule-related/down-regulated by oncogenes	cell adhesion associated, oncogene regulated
FRMD3	CH10	no	2	2	0.2601	0.7075	0.01	1/2	N/A	P61604	CH10_HUMAN	HSPE1	3336;	--	10 kDa heat shock protein, mitochondrial (Hsp10) (10 kDa chaperonin) (Chaperonin 10) (CPN10) (Early-pregnancy factor) (EPF)	heat shock 10kDa protein 1 (chaperonin 10)
FRMD3	CH60	no	6	6	0.1489	0.8072	0.16	2/2	N/A	P10809	CH60_HUMAN	HSPD1 HSP60	3329;	--	60 kDa heat shock protein, mitochondrial (60 kDa chaperonin) (Chaperonin 60) (CPN60) (Heat shock protein 60) (HSP-60) (Hsp60) (HuCHA60) (Mitochondrial matrix protein P1) (P60 lymphocyte protein)	heat shock 60kDa protein 1 (chaperonin)
FRMD3	CKAP4	no	5	5	0.1197	4.394	1.06	2/2	N/A	Q07065	CKAP4_HUMAN	CKAP4	10970;	--	Cytoskeleton-associated protein 4 (63-kDa cytoskeleton-linking membrane protein) (Climp-63) (p63)	cytoskeleton-associated protein 4
FRMD3	CLH1	no	1	1	0.0079	0.3213	0	1/2	N/A	Q00610	CLH1_HUMAN	CLTC CLH17 CLTCL2 KIAA0034	1213;	--	Clathrin heavy chain 1 (Clathrin heavy chain on chromosome 17) (CLH-17)	clathrin, heavy chain (Hc)
FRMD3	COR1C	no	1	1	0.028	0.4237	0.02	1/2	N/A	Q9ULV4	COR1C_HUMAN	CORO1C CRNN4	23603;	--	Coronin-1C (Coronin-3) (hCRNN4)	coronin, actin binding protein, 1C
FRMD3	CYTA	no	2	2	0.3293	N/A	0.05	1/2	-0.04	P01040	CYTA_HUMAN	CSTA STF1 STFA	1475;	--	Cystatin-A (Cystatin-AS) (Stefin-A)	cystatin A (stefin A)
FRMD3	DCD	no	5.5	5.5	0.7285	0.9113	0.01	2/2	N/A	P81605	DCD_HUMAN	DCD AIDD DSEP	117159;	--	Dermcidin (EC 3.4.-.-) (Preproteolysin) [Cleaved into: Survival-promoting peptide; DCD-1]	dermcidin
FRMD3	DDX17	no	1	1	0.0221	0.2942	0	1/2	N/A	Q92841	DDX17_HUMAN	DDX17	10521;	--	Probable ATP-dependent RNA helicase DDX17 (EC 3.6.4.13) (DEAD box protein 17) (DEAD box protein p72) (RNA-dependent helicase p72)	DEAD (Asp-Glu-Ala-Asp) box helicase 17
FRMD3	DDX21	no	4.5	4.5	0.0854	0.7008	0.05	2/2	N/A	Q9NR30	DDX21_HUMAN	DDX21	9188;	--	Nucleolar RNA helicase 2 (EC 3.6.4.13) (DEAD box protein 21) (Gu-alpha) (Nucleolar RNA helicase Gu) (Nucleolar RNA helicase II) (RH II/Gu)	DEAD (Asp-Glu-Ala-Asp) box helicase 21
FRMD3	DDX6	no	2.5	2.5	0.0746	0.2582	0	2/2	N/A	P26196	DDX6_HUMAN	DDX6 HLR2 RCK	1656;	--	Probable ATP-dependent RNA helicase DDX6 (EC 3.6.4.13) (ATP-dependent RNA helicase p54) (DEAD box protein 6) (Oncogene RCK)	DEAD (Asp-Glu-Ala-Asp) box helicase 6
FRMD3	DESP	no	7	7	0.0373	2.0938	0.15	2/2	N/A	P15924	DESP_HUMAN	DSP	1832;	--	Desmoplakin (DP) (250/210 kDa paraneoplastic pemphigus antigen)	desmoplakin
FRMD3	DLDH	no	11	11	0.3149	1.6084	0.04	2/2	N/A	P09622	DLDH_HUMAN	DLD GCSL LAD PHE3	1738;	--	Dihydrolipoyl dehydrogenase, mitochondrial (EC 1.8.1.4) (Dihydrolipoamide dehydrogenase) (Glycine cleavage system L protein)	dihydrolipoamide dehydrogenase
FRMD3	DSC1	no	1	1	0.0164	N/A	0.02	2/2	N/A	Q08554	DSC1_HUMAN	DSC1 CDHF1	1823;	--	Desmocollin-1 (Cadherin family member 1) (Desmosomal glycoprotein 2/3) (DG2/DG3)	desmocollin 1
FRMD3	DSG1	no	4	4	0.0561	2.3117	0.02	2/2	N/A	Q02413	DSG1_HUMAN	DSG1 CDHF4	1828;	--	Desmoglein-1 (Cadherin family member 4) (Desmosomal glycoprotein 1) (DG1) (DGI) (Pemphigus foliaceus antigen)	desmoglein 1
FRMD3	EF1A1	no	5	5	0.1591	0.4925	0.01	2/2	N/A	P68104	EF1A1_HUMAN	EEF1A1 EEF1A EF1A LENG7	1915;	--	Elongation factor 1-alpha 1 (EF-1-alpha-1) (Elongation factor Tu) (EF-Tu) (Eukaryotic elongation factor 1 A-1) (eEF1A-1) (Leukocyte receptor cluster member 7)	eukaryotic translation elongation factor 1 alpha 1
FRMD3	EF1B	no	1	1	0.059	0.9884	0.01	1/2	N/A	P24534	EF1B_HUMAN	EEF1B2 EEF1B EF1B	1933;	--	Elongation factor 1-beta (EF-1-beta)	eukaryotic translation elongation factor 1 beta 2, small nucleolar RNA, H/ACA box 41
FRMD3	ENOA	no	8	8	0.2677	0.6233	0.12	2/2	N/A	P06733	ENOA_HUMAN	ENO1 ENO1L1 MBPB1 MPB1	2023;	--	Alpha-enolase (EC 4.2.1.11) (2-phospho-D-glycerate hydro-lyase) (C-myc promoter-binding protein) (Enolase 1) (MBP-1) (MPB-1) (Non-neural enolase) (NNE) (Phosphopyruvate hydratase) (Plasminogen-binding protein)	enolase 1, (alpha)
FRMD3	ENPL	no	1.5	1.5	0.0266	0.4609	0.12	2/2	N/A	P14625	ENPL_HUMAN	HSP90B1 GRP94 TRA1	7184;	--	Endoplasmin (94 kDa glucose-regulated protein) (GRP-94) (Heat shock protein 90 kDa beta member 1) (Tumor rejection antigen 1) (gp96 homolog)	heat shock protein 90kDa beta (Grp94), member 1, microRNA 3652
FRMD3	EPIPL	no	1	1	0.0032	1.6745	0.04	1/2	-0.03	P58107	EPIPL_HUMAN	EPPK1 EPIPL	83481;	--	Epiplakin (450 kDa epidermal antigen)	0
FRMD3	FABP5	no	1	1	0.1195	0.7597	0.01	1/2	N/A	Q01469	FABP5_HUMAN	FABP5	2171;	--	Fatty acid-binding protein, epidermal (Epidermal-type fatty acid-binding protein) (E-FABP) (Fatty acid-binding protein 5) (Psoriasis-associated fatty acid-binding protein homolog) (PA-FABP)	fatty acid binding protein 5 (psoriasis-associated), fatty acid-binding protein, epidermal-like
FRMD3	FILA2	no	2.5	2.5	0.0157	0.9338	0.01	2/2	N/A	Q5D862	FILA2_HUMAN	FLG2 IFPS	388698;	--	Filaggrin-2 (FLG-2) (Intermediate filament-associated and psoriasis-susceptibility protein) (Ifapsoriasin)	filaggrin family member 2
FRMD3	FRMD3	bait	38.5	41	1	N/A	0	2/2	0	A2A2Y4	FRMD3_HUMAN	FRMD3 EPB41L4O	257019;	--	FERM domain-containing protein 3 (Band 4.1-like protein 4O) (Ovary type protein 4.1) (4.1O)	FERM domain containing 3
FRMD3	G3P	no	8	8	0.3511	1.1758	0.04	2/2	N/A	P04406	G3P_HUMAN	GAPDH GAPD CDABP0047 OK/SW-cl.12	2597;	--	Glyceraldehyde-3-phosphate dehydrogenase (GAPDH) (EC 1.2.1.12) (Peptidyl-cysteine S-nitrosylase GAPDH) (EC 2.6.99.-)	glyceraldehyde-3-phosphate dehydrogenase
FRMD3	GRP75	no	6	6	0.1257	0.2865	0.02	2/2	N/A	P38646	GRP75_HUMAN	HSPA9 GRP75 HSPA9B	3313;	--	Stress-70 protein, mitochondrial (75 kDa glucose-regulated protein) (GRP-75) (Heat shock 70 kDa protein 9) (Mortalin) (MOT) (Peptide-binding protein 74) (PBP74)	heat shock 70kDa protein 9 (mortalin)
FRMD3	GRP78	no	8.5	9	0.2023	0.3652	0.03	2/2	N/A	P11021	GRP78_HUMAN	HSPA5 GRP78	3309;	--	78 kDa glucose-regulated protein (GRP-78) (Endoplasmic reticulum lumenal Ca(2+)-binding protein grp78) (Heat shock 70 kDa protein 5) (Immunoglobulin heavy chain-binding protein) (BiP)	heat shock 70kDa protein 5 (glucose-regulated protein, 78kDa)
FRMD3	GRPE1	no	3.5	3.5	0.2338	0.4064	0.01	2/2	N/A	Q9HAV7	GRPE1_HUMAN	GRPEL1 GREPEL1	80273;	--	GrpE protein homolog 1, mitochondrial (HMGE) (Mt-GrpE#1)	GrpE-like 1, mitochondrial (E. coli)
FRMD3	H12	no	2.5	2.5	0.1759	0.2007	0.01	2/2	N/A	P16403	H12_HUMAN	HIST1H1C H1F2	3006;	--	Histone H1.2 (Histone H1c) (Histone H1d) (Histone H1s-1)	histone cluster 1, H1c
FRMD3	H1X	no	1	1	0.0623	0.5074	0	1/2	N/A	Q92522	H1X_HUMAN	H1FX	8971;	--	Histone H1x	H1 histone family, member X
FRMD3	H2A1	no	1.5	1.5	0.1641	N/A	0	2/2	N/A	P0C0S8	H2A1_HUMAN	HIST1H2AG H2AFP; HIST1H2AI H2AFC; HIST1H2AK H2AFD; HIST1H2AL H2AFI; HIST1H2AM H2AFN	8329;8330;8332;8336;8969;	--	Histone H2A type 1 (H2A.1) (Histone H2A/p)	histone cluster 1, H2ai, histone cluster 1, H2ak, histone cluster 1, H2al, histone cluster 1, H2am, histone cluster 1, H2ag, histone cluster 1, H2ah
FRMD3	H2AX	no	1	1	0.1128	N/A	0	1/2	N/A	P16104	H2AX_HUMAN	H2AFX H2AX	3014;	--	Histone H2A.x (H2a/x)	H2A histone family, member X
FRMD3	H2B1K	no	4	4	0.4553	N/A	0.01	2/2	N/A	O60814	H2B1K_HUMAN	HIST1H2BK H2BFT HIRIP1	85236;	--	Histone H2B type 1-K (H2B K) (HIRA-interacting protein 1)	histone cluster 1, H2bk
FRMD3	H4	no	3.5	3.5	0.4787	0.9251	0.01	2/2	N/A	P62805	H4_HUMAN	HIST1H4A H4/A H4FA; HIST1H4B H4/I H4FI; HIST1H4C H4/G H4FG; HIST1H4D H4/B H4FB; HIST1H4E H4/J H4FJ; HIST1H4F H4/C H4FC; HIST1H4H H4/H H4FH; HIST1H4I H4/M H4FM; HIST1H4J H4/E H4FE; HIST1H4K H4/D H4FD; HIST1H4L H4/K H4FK; HIST2H4A H4/N H4F2 H4FN HIST2H4; HIST2H4B H4/O H4FO; HIST4H4	121504;554313;8294;8359;8360;8361;8362;8363;8364;8365;8366;8367;8368;8370;	--	Histone H4	histone cluster 1, H4i, histone cluster 1, H4a, histone cluster 1, H4d, histone cluster 1, H4f, histone cluster 1, H4k, histone cluster 1, H4j, histone cluster 1, H4c, histone cluster 1, H4h, histone cluster 1, H4b, histone cluster 1, H4e, histone cluster 1, H4l, histone cluster 2, H4a, histone cluster 4, H4, histone cluster 2, H4b
FRMD3	HBA	no	2	2	0.2273	0.7008	0.1	1/2	N/A	P69905	HBA_HUMAN	HBA1; HBA2	3039;3040;	--	Hemoglobin subunit alpha (Alpha-globin) (Hemoglobin alpha chain)	hemoglobin, alpha 1, hemoglobin, alpha 2
FRMD3	HBB	no	1	1	0.1098	0.2637	0.03	1/2	N/A	P68871	HBB_HUMAN	HBB	3043;	--	Hemoglobin subunit beta (Beta-globin) (Hemoglobin beta chain) [Cleaved into: LVV-hemorphin-7]	hemoglobin, beta
FRMD3	HNRPC	no	2	2	0.0867	0.1724	0.01	1/2	N/A	P07910	HNRPC_HUMAN	HNRNPC HNRPC	3183;	--	Heterogeneous nuclear ribonucleoproteins C1/C2 (hnRNP C1/C2)	heterogeneous nuclear ribonucleoprotein C (C1/C2)
FRMD3	HNRPD	no	1	1	0.0455	0.3228	0	1/2	N/A	Q14103	HNRPD_HUMAN	HNRNPD AUF1 HNRPD	3184;	--	Heterogeneous nuclear ribonucleoprotein D0 (hnRNP D0) (AU-rich element RNA-binding protein 1)	heterogeneous nuclear ribonucleoprotein D (AU-rich element RNA binding protein 1, 37kDa)
FRMD3	HNRPK	no	1	1	0.0348	0.1616	0	1/2	N/A	P61978	HNRPK_HUMAN	HNRNPK HNRPK	3190;	--	Heterogeneous nuclear ribonucleoprotein K (hnRNP K) (Transformation up-regulated nuclear protein) (TUNP)	heterogeneous nuclear ribonucleoprotein K
FRMD3	HNRPL	no	1	1	0.0225	0.1186	0	1/2	N/A	P14866	HNRPL_HUMAN	HNRNPL HNRPL P/OKcl.14	3191;	--	Heterogeneous nuclear ribonucleoprotein L (hnRNP L)	heterogeneous nuclear ribonucleoprotein L
FRMD3	HNRPQ	no	1	1	0.0213	0.3889	0	1/2	N/A	O60506	HNRPQ_HUMAN	SYNCRIP HNRPQ NSAP1	10492;	--	Heterogeneous nuclear ribonucleoprotein Q (hnRNP Q) (Glycine- and tyrosine-rich RNA-binding protein) (GRY-RBP) (NS1-associated protein 1) (Synaptotagmin-binding, cytoplasmic RNA-interacting protein)	synaptotagmin binding, cytoplasmic RNA interacting protein
FRMD3	HNRPR	no	1	1	0.021	0.1464	0	1/2	N/A	O43390	HNRPR_HUMAN	HNRNPR HNRPR	10236;	--	Heterogeneous nuclear ribonucleoprotein R (hnRNP R)	heterogeneous nuclear ribonucleoprotein R
FRMD3	HNRPU	no	1.5	1.5	0.0259	0.147	0	2/2	N/A	Q00839	HNRPU_HUMAN	HNRNPU HNRPU SAFA U21.1	3192;	--	Heterogeneous nuclear ribonucleoprotein U (hnRNP U) (Scaffold attachment factor A) (SAF-A) (p120) (pp120)	heterogeneous nuclear ribonucleoprotein U (scaffold attachment factor A)
FRMD3	HORN	no	3	3	0.0155	0.2305	0.01	2/2	N/A	Q86YZ3	HORN_HUMAN	HRNR S100A18	388697;	--	Hornerin	hornerin
FRMD3	HS90A	no	5.5	7.5	0.1536	0.6727	0.22	2/2	N/A	P07900	HS90A_HUMAN	HSP90AA1 HSP90A HSPC1 HSPCA	3320;	--	Heat shock protein HSP 90-alpha (Heat shock 86 kDa) (HSP 86) (HSP86) (Renal carcinoma antigen NY-REN-38)	heat shock protein 90kDa alpha (cytosolic), class A member 1
FRMD3	HS90B	no	5.5	8	0.1565	0.8887	0.24	2/2	N/A	P08238	HS90B_HUMAN	HSP90AB1 HSP90B HSPC2 HSPCB	3326;	--	Heat shock protein HSP 90-beta (HSP 90) (Heat shock 84 kDa) (HSP 84) (HSP84)	heat shock protein 90kDa alpha (cytosolic), class B member 1
FRMD3	HSP71	no	19.5	21.5	0.492	0.1875	0.18	2/2	N/A	P08107	HSP71_HUMAN	HSPA1A HSPA1; HSPA1B	3303;3304;	--	Heat shock 70 kDa protein 1A/1B (Heat shock 70 kDa protein 1/2) (HSP70-1/HSP70-2) (HSP70.1/HSP70.2)	heat shock 70kDa protein 1A, heat shock 70kDa protein 1B
FRMD3	HSP7C	no	10.5	11	0.2414	0.1393	0.05	2/2	N/A	P11142	HSP7C_HUMAN	HSPA8 HSC70 HSP73 HSPA10	3312;	--	Heat shock cognate 71 kDa protein (Heat shock 70 kDa protein 8)	heat shock 70kDa protein 8, small nucleolar RNA, C/D box 14C, small nucleolar RNA, C/D box 14D
FRMD3	ILF3	no	1	1	0.0148	0.3798	0.01	1/2	N/A	Q12906	ILF3_HUMAN	ILF3 DRBF MPHOSPH4 NF90	3609;	--	Interleukin enhancer-binding factor 3 (Double-stranded RNA-binding protein 76) (DRBP76) (M-phase phosphoprotein 4) (MPP4) (Nuclear factor associated with dsRNA) (NFAR) (Nuclear factor of activated T-cells 90 kDa) (NF-AT-90) (Translational control protein 80) (TCP80)	interleukin enhancer binding factor 3, 90kDa
FRMD3	K1C10	no	48	60.5	1.5217	1.0223	1.12	2/2	N/A	P13645	K1C10_HUMAN	KRT10 KPP	3858;	--	Keratin, type I cytoskeletal 10 (Cytokeratin-10) (CK-10) (Keratin-10) (K10)	keratin 10
FRMD3	K1C14	no	5.5	8	0.2431	0.8685	0.05	2/2	N/A	P02533	K1C14_HUMAN	KRT14	3861;	--	Keratin, type I cytoskeletal 14 (Cytokeratin-14) (CK-14) (Keratin-14) (K14)	keratin 14
FRMD3	K1C16	no	4.5	6.5	0.2126	0.4544	0.08	2/2	N/A	P08779	K1C16_HUMAN	KRT16 KRT16A	3868;	--	Keratin, type I cytoskeletal 16 (Cytokeratin-16) (CK-16) (Keratin-16) (K16)	keratin 16
FRMD3	K1C17	no	2	2	0.0681	0.5052	0.03	2/2	N/A	Q04695	K1C17_HUMAN	KRT17	3872;	--	Keratin, type I cytoskeletal 17 (39.1) (Cytokeratin-17) (CK-17) (Keratin-17) (K17)	keratin 17
FRMD3	K1C9	no	45.5	47.5	1.1358	1.0229	0.8	2/2	N/A	P35527	K1C9_HUMAN	KRT9	3857;	--	Keratin, type I cytoskeletal 9 (Cytokeratin-9) (CK-9) (Keratin-9) (K9)	keratin 9
FRMD3	K22E	no	29.5	35	0.8075	0.944	0.37	2/2	N/A	P35908	K22E_HUMAN	KRT2 KRT2A KRT2E	3849;	--	Keratin, type II cytoskeletal 2 epidermal (Cytokeratin-2e) (CK-2e) (Epithelial keratin-2e) (Keratin-2 epidermis) (Keratin-2e) (K2e) (Type-II keratin Kb2)	keratin 2
FRMD3	K2C1	no	43	59	1.3602	0.763	1.38	2/2	N/A	P04264	K2C1_HUMAN	KRT1 KRTA	3848;	--	Keratin, type II cytoskeletal 1 (67 kDa cytokeratin) (Cytokeratin-1) (CK-1) (Hair alpha protein) (Keratin-1) (K1) (Type-II keratin Kb1)	keratin 1
FRMD3	K2C1B	no	2	2	0.0459	2.5749	0.01	1/2	N/A	Q7Z794	K2C1B_HUMAN	KRT77 KRT1B	374454;	--	Keratin, type II cytoskeletal 1b (Cytokeratin-1B) (CK-1B) (Keratin-77) (K77) (Type-II keratin Kb39)	keratin 77
FRMD3	K2C5	no	12	15.5	0.3899	1.1412	0.15	2/2	N/A	P13647	K2C5_HUMAN	KRT5	3852;	--	Keratin, type II cytoskeletal 5 (58 kDa cytokeratin) (Cytokeratin-5) (CK-5) (Keratin-5) (K5) (Type-II keratin Kb5)	keratin 5
FRMD3	K2C6A	no	3	7.5	0.1968	0.6219	0.03	2/2	N/A	P02538	K2C6A_HUMAN	KRT6A K6A KRT6D	3853;	--	Keratin, type II cytoskeletal 6A (Cytokeratin-6A) (CK-6A) (Cytokeratin-6D) (CK-6D) (Keratin-6A) (K6A) (Type-II keratin Kb6) (allergen Hom s 5)	keratin 6A
FRMD3	K2C6B	no	2	2	0.0521	0.2419	0.01	2/2	N/A	P04259	K2C6B_HUMAN	KRT6B K6B KRTL1	3854;	--	Keratin, type II cytoskeletal 6B (Cytokeratin-6B) (CK-6B) (Keratin-6B) (K6B) (Type-II keratin Kb10)	keratin 6B
FRMD3	K2C78	no	1	1	0.0283	N/A	0.02	2/2	N/A	Q8N1N4	K2C78_HUMAN	KRT78 K5B KB40	196374;	--	Keratin, type II cytoskeletal 78 (Cytokeratin-78) (CK-78) (Keratin-5b) (Keratin-78) (K78) (Type-II keratin Kb40)	keratin 78
FRMD3	KCRB	no	5.5	5.5	0.2066	1.2393	0.34	2/2	N/A	P12277	KCRB_HUMAN	CKB CKBB	1152;	--	Creatine kinase B-type (EC 2.7.3.2) (B-CK) (Creatine kinase B chain)	creatine kinase, brain
FRMD3	KPRP	no	2	2	0.0557	N/A	0.01	1/2	N/A	Q5T749	KPRP_HUMAN	KPRP C1orf45	448834;	--	Keratinocyte proline-rich protein (hKPRP)	keratinocyte proline-rich protein
FRMD3	LDHA	no	1	1	0.04	0.2927	0.01	1/2	N/A	P00338	LDHA_HUMAN	LDHA PIG19	3939;	--	L-lactate dehydrogenase A chain (LDH-A) (EC 1.1.1.27) (Cell proliferation-inducing gene 19 protein) (LDH muscle subunit) (LDH-M) (Renal carcinoma antigen NY-REN-59)	lactate dehydrogenase A
FRMD3	LDHB	no	1	1	0.0397	0.2267	0	1/2	N/A	P07195	LDHB_HUMAN	LDHB	3945;	--	L-lactate dehydrogenase B chain (LDH-B) (EC 1.1.1.27) (LDH heart subunit) (LDH-H) (Renal carcinoma antigen NY-REN-46)	lactate dehydrogenase B
FRMD3	LSM12	no	1	1	0.0827	0.2799	0	1/2	N/A	Q3MHD2	LSM12_HUMAN	LSM12	124801;	--	Protein LSM12 homolog	LSM12 homolog (S. cerevisiae)
FRMD3	MBB1A	no	1	1	0.0111	0.7406	0.02	2/2	N/A	Q9BQG0	MBB1A_HUMAN	MYBBP1A P160	10514;	--	Myb-binding protein 1A	MYB binding protein (P160) 1a
FRMD3	MCCA	no	19	19	0.3694	1.5606	0.26	2/2	N/A	Q96RQ3	MCCA_HUMAN	MCCC1 MCCA	56922;	--	Methylcrotonoyl-CoA carboxylase subunit alpha, mitochondrial (MCCase subunit alpha) (EC 6.4.1.4) (3-methylcrotonyl-CoA carboxylase 1) (3-methylcrotonyl-CoA carboxylase biotin-containing subunit) (3-methylcrotonyl-CoA:carbon dioxide ligase subunit alpha)	methylcrotonoyl-CoA carboxylase 1 (alpha)
FRMD3	MCCB	no	26	26	0.6585	1.2395	0.21	2/2	N/A	Q9HCC0	MCCB_HUMAN	MCCC2 MCCB	64087;	--	Methylcrotonoyl-CoA carboxylase beta chain, mitochondrial (MCCase subunit beta) (EC 6.4.1.4) (3-methylcrotonyl-CoA carboxylase 2) (3-methylcrotonyl-CoA carboxylase non-biotin-containing subunit) (3-methylcrotonyl-CoA:carbon dioxide ligase subunit beta)	methylcrotonoyl-CoA carboxylase 2 (beta)
FRMD3	MDHM	no	2	2	0.087	0.5602	0.03	2/2	N/A	P40926	MDHM_HUMAN	MDH2	4191;	--	Malate dehydrogenase, mitochondrial (EC 1.1.1.37)	malate dehydrogenase 2, NAD (mitochondrial)
FRMD3	MPCP	no	1	1	0.0406	0.5135	0	2/2	N/A	Q00325	MPCP_HUMAN	SLC25A3 PHC OK/SW-cl.48	5250;	--	Phosphate carrier protein, mitochondrial (Phosphate transport protein) (PTP) (Solute carrier family 25 member 3)	solute carrier family 25 (mitochondrial carrier; phosphate carrier), member 3
FRMD3	NOP2	no	1	1	0.0199	4.6214	0.01	1/2	N/A	P46087	NOP2_HUMAN	NOP2 NOL1	4839;	--	Putative ribosomal RNA methyltransferase NOP2 (EC 2.1.1.-) (Nucleolar protein 1) (Nucleolar protein 2 homolog) (Proliferating-cell nucleolar antigen p120) (Proliferation-associated nucleolar protein p120)	NOP2 nucleolar protein
FRMD3	NOP58	no	1	1	0.0278	N/A	0.1	2/2	N/A	Q9Y2X3	NOP58_HUMAN	NOP58 NOL5 NOP5 HSPC120	51602;	--	Nucleolar protein 58 (Nucleolar protein 5)	NOP58 ribonucleoprotein
FRMD3	NUCL	no	7.5	7.5	0.1563	0.491	0.04	2/2	N/A	P19338	NUCL_HUMAN	NCL	4691;	--	Nucleolin (Protein C23)	nucleolin, uncharacterized LOC100996253
FRMD3	NUFP2	no	1	1	0.0232	0.1673	0	1/2	N/A	Q7Z417	NUFP2_HUMAN	NUFIP2 KIAA1321 PIG1	57532;	--	Nuclear fragile X mental retardation-interacting protein 2 (82 kDa FMRP-interacting protein) (82-FIP) (Cell proliferation-inducing gene 1 protein) (FMRP-interacting protein 2)	nuclear fragile X mental retardation protein interacting protein 2
FRMD3	ODB2	no	48.5	67.5	2.0424	0.9278	0.92	2/2	N/A	P11182	ODB2_HUMAN	DBT BCATE2	1629;	--	Lipoamide acyltransferase component of branched-chain alpha-keto acid dehydrogenase complex, mitochondrial (EC 2.3.1.168) (Branched-chain alpha-keto acid dehydrogenase complex component E2) (BCKAD-E2) (BCKADE2) (Dihydrolipoamide acetyltransferase component of branched-chain alpha-keto acid dehydrogenase complex) (Dihydrolipoamide branched chain transacylase) (Dihydrolipoyllysine-residue (2-methyl…	dihydrolipoamide branched chain transacylase E2
FRMD3	ODBA	no	20	20	0.6704	1.5392	0.22	2/2	N/A	P12694	ODBA_HUMAN	BCKDHA	593;	--	2-oxoisovalerate dehydrogenase subunit alpha, mitochondrial (EC 1.2.4.4) (Branched-chain alpha-keto acid dehydrogenase E1 component alpha chain) (BCKDE1A) (BCKDH E1-alpha)	branched chain keto acid dehydrogenase E1, alpha polypeptide
FRMD3	ODBB	no	9	9	0.3375	2.1172	0.13	2/2	N/A	P21953	ODBB_HUMAN	BCKDHB	594;	--	2-oxoisovalerate dehydrogenase subunit beta, mitochondrial (EC 1.2.4.4) (Branched-chain alpha-keto acid dehydrogenase E1 component beta chain) (BCKDE1B) (BCKDH E1-beta)	branched chain keto acid dehydrogenase E1, beta polypeptide
FRMD3	ODO1	no	1.5	1.5	0.0209	1.4987	0.04	2/2	N/A	Q02218	ODO1_HUMAN	OGDH	4967;	--	2-oxoglutarate dehydrogenase, mitochondrial (EC 1.2.4.2) (2-oxoglutarate dehydrogenase complex component E1) (OGDC-E1) (Alpha-ketoglutarate dehydrogenase)	oxoglutarate (alpha-ketoglutarate) dehydrogenase (lipoamide)
FRMD3	ODO2	no	4	4	0.1266	2.0138	0.07	2/2	N/A	P36957	ODO2_HUMAN	DLST DLTS	1743;	--	Dihydrolipoyllysine-residue succinyltransferase component of 2-oxoglutarate dehydrogenase complex, mitochondrial (EC 2.3.1.61) (2-oxoglutarate dehydrogenase complex component E2) (OGDC-E2) (Dihydrolipoamide succinyltransferase component of 2-oxoglutarate dehydrogenase complex) (E2K)	dihydrolipoamide S-succinyltransferase (E2 component of 2-oxo-glutarate complex)
FRMD3	ODP2	no	3	3	0.0748	3.4773	0.07	1/2	N/A	P10515	ODP2_HUMAN	DLAT DLTA	1737;	--	Dihydrolipoyllysine-residue acetyltransferase component of pyruvate dehydrogenase complex, mitochondrial (EC 2.3.1.12) (70 kDa mitochondrial autoantigen of primary biliary cirrhosis) (PBC) (Dihydrolipoamide acetyltransferase component of pyruvate dehydrogenase complex) (M2 antigen complex 70 kDa subunit) (Pyruvate dehydrogenase complex component E2) (PDC-E2) (PDCE2)	dihydrolipoamide S-acetyltransferase
FRMD3	OXA1L	yes	6.5	6.5	0.218	N/A	2575.94	2/2	1	Q15070	OXA1L_HUMAN	OXA1L	5018;	--	Mitochondrial inner membrane protein OXA1L (Hsa) (OXA1Hs) (Oxidase assembly 1-like protein) (OXA1-like protein)	oxidase (cytochrome c) assembly 1-like
FRMD3	PCCA	no	28.5	28.5	0.5568	0.8553	0.36	2/2	N/A	P05165	PCCA_HUMAN	PCCA	5095;	--	Propionyl-CoA carboxylase alpha chain, mitochondrial (PCCase subunit alpha) (EC 6.4.1.3) (Propanoyl-CoA:carbon dioxide ligase subunit alpha)	propionyl CoA carboxylase, alpha polypeptide
FRMD3	PCCB	no	26.5	26.5	0.7108	0.9638	0.29	2/2	N/A	P05166	PCCB_HUMAN	PCCB	5096;	--	Propionyl-CoA carboxylase beta chain, mitochondrial (PCCase subunit beta) (EC 6.4.1.3) (Propanoyl-CoA:carbon dioxide ligase subunit beta)	propionyl CoA carboxylase, beta polypeptide
FRMD3	PDIA3	no	1	1	0.032	0.3575	0.01	1/2	N/A	P30101	PDIA3_HUMAN	PDIA3 ERP57 ERP60 GRP58	2923;	--	Protein disulfide-isomerase A3 (EC 5.3.4.1) (58 kDa glucose-regulated protein) (58 kDa microsomal protein) (p58) (Disulfide isomerase ER-60) (Endoplasmic reticulum resident protein 57) (ER protein 57) (ERp57) (Endoplasmic reticulum resident protein 60) (ER protein 60) (ERp60)	protein disulfide isomerase family A, member 3
FRMD3	PGAM1	no	1	1	0.0579	0.5164	0.02	2/2	N/A	P18669	PGAM1_HUMAN	PGAM1 PGAMA CDABP0006	5223;	--	Phosphoglycerate mutase 1 (EC 3.1.3.13) (EC 5.4.2.1) (EC 5.4.2.4) (BPG-dependent PGAM 1) (Phosphoglycerate mutase isozyme B) (PGAM-B)	phosphoglycerate mutase 1 (brain)
FRMD3	PGAM5	no	1.5	1.5	0.0788	11.3745	0.1	2/2	-0.03	Q96HS1	PGAM5_HUMAN	PGAM5	192111;	--	Serine/threonine-protein phosphatase PGAM5, mitochondrial (EC 3.1.3.16) (Bcl-XL-binding protein v68) (Phosphoglycerate mutase family member 5)	phosphoglycerate mutase family member 5
FRMD3	PHB2	no	1	1	0.054	0.7605	0	1/2	N/A	Q99623	PHB2_HUMAN	PHB2 BAP REA	11331;	--	Prohibitin-2 (B-cell receptor-associated protein BAP37) (D-prohibitin) (Repressor of estrogen receptor activity)	prohibitin 2
FRMD3	PIMT	no	3	3	0.188	0.2751	0.01	2/2	N/A	P22061	PIMT_HUMAN	PCMT1	5110;	--	Protein-L-isoaspartate(D-aspartate) O-methyltransferase (PIMT) (EC 2.1.1.77) (L-isoaspartyl protein carboxyl methyltransferase) (Protein L-isoaspartyl/D-aspartyl methyltransferase) (Protein-beta-aspartate methyltransferase)	protein-L-isoaspartate (D-aspartate) O-methyltransferase
FRMD3	PIP	no	2.5	2.5	0.2468	N/A	0.15	2/2	N/A	P12273	PIP_HUMAN	PIP GCDFP15 GPIP4	5304;	--	Prolactin-inducible protein (Gross cystic disease fluid protein 15) (GCDFP-15) (Prolactin-induced protein) (Secretory actin-binding protein) (SABP) (gp17)	prolactin-induced protein
FRMD3	PLAK	no	3.5	3.5	0.072	2.9957	0.06	2/2	N/A	P14923	PLAK_HUMAN	JUP CTNNG DP3	3728;	--	Junction plakoglobin (Catenin gamma) (Desmoplakin III) (Desmoplakin-3)	junction plakoglobin
FRMD3	PPIA	no	4.5	4.5	0.4053	0.5748	0.11	2/2	N/A	P62937	PPIA_HUMAN	PPIA CYPA	5478;	--	Peptidyl-prolyl cis-trans isomerase A (PPIase A) (EC 5.2.1.8) (Cyclophilin A) (Cyclosporin A-binding protein) (Rotamase A)	peptidylprolyl isomerase A (cyclophilin A), peptidyl-prolyl cis-trans isomerase A-like
FRMD3	PRDX1	no	1	1	0.0739	0.2333	0	2/2	N/A	Q06830	PRDX1_HUMAN	PRDX1 PAGA PAGB TDPX2	5052;	--	Peroxiredoxin-1 (EC 1.11.1.15) (Natural killer cell-enhancing factor A) (NKEF-A) (Proliferation-associated gene protein) (PAG) (Thioredoxin peroxidase 2) (Thioredoxin-dependent peroxide reductase 2)	peroxiredoxin 1
FRMD3	PRDX6	no	1.5	1.5	0.0952	1.6499	0.03	2/2	N/A	P30041	PRDX6_HUMAN	PRDX6 AOP2 KIAA0106	9588;	--	Peroxiredoxin-6 (EC 1.11.1.15) (1-Cys peroxiredoxin) (1-Cys PRX) (24 kDa protein) (Acidic calcium-independent phospholipase A2) (aiPLA2) (EC 3.1.1.-) (Antioxidant protein 2) (Liver 2D page spot 40) (Non-selenium glutathione peroxidase) (NSGPx) (EC 1.11.1.9) (Red blood cells page spot 12)	peroxiredoxin 6
FRMD3	PROF1	no	1	1	0.0948	0.2718	0	1/2	N/A	P07737	PROF1_HUMAN	PFN1	5216;	--	Profilin-1 (Epididymis tissue protein Li 184a) (Profilin I)	profilin 1
FRMD3	PTMA	no	1	1	0.1324	0.4181	0.01	2/2	N/A	P06454	PTMA_HUMAN	PTMA TMSA	5757;	--	Prothymosin alpha [Cleaved into: Thymosin alpha-1]	prothymosin, alpha, prothymosin alpha-like, microRNA 1244-1, microRNA 1244-3, microRNA 1244-2
FRMD3	PYC	no	49.5	49.5	0.6123	0.9644	0.69	2/2	N/A	P11498	PYC_HUMAN	PC	5091;	--	Pyruvate carboxylase, mitochondrial (EC 6.4.1.1) (Pyruvic carboxylase) (PCB)	pyruvate carboxylase
FRMD3	RAN	no	2	2	0.1361	0.7527	0.02	2/2	N/A	P62826	RAN_HUMAN	RAN ARA24 OK/SW-cl.81	5901;	--	GTP-binding nuclear protein Ran (Androgen receptor-associated protein 24) (GTPase Ran) (Ras-like protein TC4) (Ras-related nuclear protein)	RAN, member RAS oncogene family
FRMD3	RBBP7	no	1	1	0.038	2.964	0.01	1/2	N/A	Q16576	RBBP7_HUMAN	RBBP7 RBAP46	5931;	--	Histone-binding protein RBBP7 (Histone acetyltransferase type B subunit 2) (Nucleosome-remodeling factor subunit RBAP46) (Retinoblastoma-binding protein 7) (RBBP-7) (Retinoblastoma-binding protein p46)	retinoblastoma binding protein 7
FRMD3	RCN2	no	2	2	0.1018	9.867	0.03	1/2	-0.03	Q14257	RCN2_HUMAN	RCN2 ERC55	5955;	--	Reticulocalbin-2 (Calcium-binding protein ERC-55) (E6-binding protein) (E6BP)	reticulocalbin 2, EF-hand calcium binding domain
FRMD3	RL10	no	4	4	0.248	2.792	0.07	1/2	N/A	P27635	RL10_HUMAN	RPL10 DXS648E QM	6134;	--	60S ribosomal protein L10 (Laminin receptor homolog) (Protein QM) (Tumor suppressor QM)	ribosomal protein L10, small nucleolar RNA, H/ACA box 70
FRMD3	RL10A	no	3	3	0.2032	2.5101	0.07	2/2	N/A	P62906	RL10A_HUMAN	RPL10A NEDD6	4736;	--	60S ribosomal protein L10a (CSA-19) (Neural precursor cell expressed developmentally down-regulated protein 6) (NEDD-6)	ribosomal protein L10a
FRMD3	RL11	no	2	2	0.1652	0.8566	0.01	2/2	N/A	P62913	RL11_HUMAN	RPL11	6135;	--	60S ribosomal protein L11 (CLL-associated antigen KW-12)	ribosomal protein L11
FRMD3	RL12	no	7	7	0.6237	1.5345	0.05	2/2	N/A	P30050	RL12_HUMAN	RPL12	6136;	--	60S ribosomal protein L12	ribosomal protein L12
FRMD3	RL13	no	5	5	0.3416	1.1002	0.02	2/2	N/A	P26373	RL13_HUMAN	RPL13 BBC1 OK/SW-cl.46	6137;	--	60S ribosomal protein L13 (Breast basic conserved protein 1)	ribosomal protein L13, small nucleolar RNA, C/D box 68
FRMD3	RL13A	no	2	2	0.1448	0.7552	0	2/2	N/A	P40429	RL13A_HUMAN	RPL13A	23521;	--	60S ribosomal protein L13a (23 kDa highly basic protein)	ribosomal protein L13a, small nucleolar RNA, C/D box 35A, small nucleolar RNA, C/D box 34, small nucleolar RNA, C/D box 33, small nucleolar RNA, C/D box 32A
FRMD3	RL14	no	3	3	0.2051	1.1028	0.01	2/2	N/A	P50914	RL14_HUMAN	RPL14	9045;	--	60S ribosomal protein L14 (CAG-ISL 7)	ribosomal protein L14
FRMD3	RL15	no	5.5	5.5	0.3928	1.5979	0.02	2/2	N/A	P61313	RL15_HUMAN	RPL15 EC45 TCBAP0781	6138;	--	60S ribosomal protein L15	ribosomal protein L15
FRMD3	RL17	no	2.5	2.5	0.2036	1.1612	0.01	2/2	N/A	P18621	RL17_HUMAN	RPL17	6139;	--	60S ribosomal protein L17 (60S ribosomal protein L23) (PD-1)	ribosomal protein L17, RPL17-C18orf32 readthrough, small nucleolar RNA, C/D box 58B, small nucleolar RNA, C/D box 58A, small nucleolar RNA, C/D box 58C
FRMD3	RL18	no	3.5	3.5	0.2699	0.6717	0	2/2	N/A	Q07020	RL18_HUMAN	RPL18	6141;	--	60S ribosomal protein L18	ribosomal protein L18
FRMD3	RL18A	no	4.5	4.5	0.3799	1.6755	0.05	2/2	N/A	Q02543	RL18A_HUMAN	RPL18A	6142;	--	60S ribosomal protein L18a	ribosomal protein L18a, small nucleolar RNA, H/ACA box 68
FRMD3	RL19	no	2	2	0.15	1.0174	0	2/2	N/A	P84098	RL19_HUMAN	RPL19	6143;	--	60S ribosomal protein L19	ribosomal protein L19
FRMD3	RL1D1	no	1	1	0.0271	2.6916	0.01	1/2	N/A	O76021	RL1D1_HUMAN	RSL1D1 CATX11 CSIG PBK1 L12	26156;	--	Ribosomal L1 domain-containing protein 1 (CATX-11) (Cellular senescence-inhibited gene protein) (Protein PBK1)	ribosomal L1 domain containing 1
FRMD3	RL21	no	2	2	0.1927	1.0704	0.01	2/2	N/A	P46778	RL21_HUMAN	RPL21	6144;	--	60S ribosomal protein L21	ribosomal protein L21, small nucleolar RNA, C/D box 102, small nucleolar RNA, H/ACA box 27
FRMD3	RL22	no	1	1	0.1036	0.7604	0	1/2	N/A	P35268	RL22_HUMAN	RPL22	6146;	--	60S ribosomal protein L22 (EBER-associated protein) (EAP) (Epstein-Barr virus small RNA-associated protein) (Heparin-binding protein HBp15)	ribosomal protein L22
FRMD3	RL23	no	2.5	2.5	0.2574	0.622	0	2/2	N/A	P62829	RL23_HUMAN	RPL23	9349;	--	60S ribosomal protein L23 (60S ribosomal protein L17)	ribosomal protein L23, small nucleolar RNA, H/ACA box 21
FRMD3	RL23A	no	3.5	3.5	0.3252	1.0403	0.01	2/2	N/A	P62750	RL23A_HUMAN	RPL23A	6147;	--	60S ribosomal protein L23a	ribosomal protein L23a, small nucleolar RNA, C/D box 42A
FRMD3	RL24	no	2	2	0.1964	0.7883	0	2/2	N/A	P83731	RL24_HUMAN	RPL24	6152;	--	60S ribosomal protein L24 (60S ribosomal protein L30)	ribosomal protein L24
FRMD3	RL26	no	3	3	0.3042	1.164	0.01	2/2	N/A	P61254	RL26_HUMAN	RPL26	6154;	--	60S ribosomal protein L26	ribosomal protein L26
FRMD3	RL27	no	3	3	0.3243	1.2828	0	2/2	N/A	P61353	RL27_HUMAN	RPL27	6155;	--	60S ribosomal protein L27	ribosomal protein L27
FRMD3	RL27A	no	3	3	0.298	0.9494	0.01	2/2	N/A	P46776	RL27A_HUMAN	RPL27A	6157;	--	60S ribosomal protein L27a	ribosomal protein L27a, small nucleolar RNA, H/ACA box 3
FRMD3	RL28	no	2	2	0.2041	0.8411	0.02	2/2	N/A	P46779	RL28_HUMAN	RPL28	6158;	--	60S ribosomal protein L28	ribosomal protein L28
FRMD3	RL29	no	1.5	1.5	0.1342	0.7134	0	2/2	N/A	P47914	RL29_HUMAN	RPL29	6159;	--	60S ribosomal protein L29 (Cell surface heparin-binding protein HIP)	ribosomal protein L29
FRMD3	RL3	no	4.5	4.5	0.1588	1.6299	0.02	2/2	N/A	P39023	RL3_HUMAN	RPL3 OK/SW-cl.32	6122;	--	60S ribosomal protein L3 (HIV-1 TAR RNA-binding protein B) (TARBP-B)	ribosomal protein L3, RNA, U86 small nucleolar, small nucleolar RNA, C/D box 83B
FRMD3	RL30	no	2	2	0.2557	1.0968	0.03	2/2	N/A	P62888	RL30_HUMAN	RPL30	6156;	--	60S ribosomal protein L30	ribosomal protein L30
FRMD3	RL31	no	2.5	2.5	0.2883	1.4239	0.01	2/2	N/A	P62899	RL31_HUMAN	RPL31	6160;	--	60S ribosomal protein L31	ribosomal protein L31
FRMD3	RL32	no	1.5	1.5	0.158	0.957	0.02	2/2	N/A	P62910	RL32_HUMAN	RPL32 PP9932	6161;	--	60S ribosomal protein L32	ribosomal protein L32
FRMD3	RL34	no	1	1	0.1256	1.4535	0	2/2	N/A	P49207	RL34_HUMAN	RPL34	6164;	--	60S ribosomal protein L34	ribosomal protein L34
FRMD3	RL35	no	2	2	0.239	0.5093	0.04	2/2	N/A	P42766	RL35_HUMAN	RPL35	11224;	--	60S ribosomal protein L35	ribosomal protein L35
FRMD3	RL35A	no	1	1	0.1336	N/A	0.01	2/2	N/A	P18077	RL35A_HUMAN	RPL35A GIG33	6165;	--	60S ribosomal protein L35a (Cell growth-inhibiting gene 33 protein)	ribosomal protein L35a
FRMD3	RL36	no	2	2	0.28	1.6211	0.01	2/2	N/A	Q9Y3U8	RL36_HUMAN	RPL36	25873;	--	60S ribosomal protein L36	ribosomal protein L36
FRMD3	RL36A	no	1.5	1.5	0.2148	0.561	0.05	2/2	N/A	P83881	RL36A_HUMAN	RPL36A RPL44 GIG15 MIG6	6173;	--	60S ribosomal protein L36a (60S ribosomal protein L44) (Cell growth-inhibiting gene 15 protein) (Cell migration-inducing gene 6 protein)	ribosomal protein L36a, RPL36A-HNRNPH2 readthrough
FRMD3	RL37A	no	1	1	0.1598	0.4733	0.02	2/2	N/A	P61513	RL37A_HUMAN	RPL37A	6168;	--	60S ribosomal protein L37a	ribosomal protein L37a
FRMD3	RL38	no	1	1	0.21	0.4272	0	2/2	N/A	P63173	RL38_HUMAN	RPL38	6169;	--	60S ribosomal protein L38	ribosomal protein L38
FRMD3	RL4	no	13.5	13.5	0.4631	1.6261	0.23	2/2	N/A	P36578	RL4_HUMAN	RPL4 RPL1	6124;	--	60S ribosomal protein L4 (60S ribosomal protein L1)	ribosomal protein L4, small nucleolar RNA, C/D box 16, small nucleolar RNA, C/D box 18A, small nucleolar RNA, C/D box 18B, small nucleolar RNA, C/D box 18C
FRMD3	RL5	no	2.5	2.5	0.1262	0.7859	0.02	2/2	N/A	P46777	RL5_HUMAN	RPL5 MSTP030	6125;	--	60S ribosomal protein L5	small nucleolar RNA, C/D box 21, ribosomal protein L5
FRMD3	RL6	no	6	6	0.3013	0.9921	0.04	2/2	N/A	Q02878	RL6_HUMAN	RPL6 TXREB1	6128;	--	60S ribosomal protein L6 (Neoplasm-related protein C140) (Tax-responsive enhancer element-binding protein 107) (TaxREB107)	ribosomal protein L6
FRMD3	RL7	no	7.5	7.5	0.4475	1.6422	0.06	2/2	N/A	P18124	RL7_HUMAN	RPL7	6129;	--	60S ribosomal protein L7	ribosomal protein L7
FRMD3	RL7A	no	5	5	0.2763	0.9706	0.01	2/2	N/A	P62424	RL7A_HUMAN	RPL7A SURF-3 SURF3	6130;	--	60S ribosomal protein L7a (PLA-X polypeptide) (Surfeit locus protein 3)	ribosomal protein L7a, small nucleolar RNA, C/D box 36B, small nucleolar RNA, C/D box 36A, small nucleolar RNA, C/D box 24
FRMD3	RL8	no	3	3	0.1716	1.0944	0.01	2/2	N/A	P62917	RL8_HUMAN	RPL8	6132;	--	60S ribosomal protein L8	ribosomal protein L8
FRMD3	RL9	no	2	2	0.1531	0.6457	0.01	2/2	N/A	P32969	RL9_HUMAN	RPL9 OK/SW-cl.103; RPL9P7; RPL9P8; RPL9P9	6133;	--	60S ribosomal protein L9	ribosomal protein L9
FRMD3	RLA0	no	8	8	0.3665	1.5871	0.08	2/2	N/A	P05388	RLA0_HUMAN	RPLP0	6175;	--	60S acidic ribosomal protein P0 (60S ribosomal protein L10E)	ribosomal protein, large, P0
FRMD3	RLA1	no	2	2	0.2327	1.3507	0.01	1/2	N/A	P05386	RLA1_HUMAN	RPLP1 RRP1	6176;	--	60S acidic ribosomal protein P1	ribosomal protein, large, P1
FRMD3	RLA2	no	3	3	0.371	0.5762	0.01	2/2	N/A	P05387	RLA2_HUMAN	RPLP2 D11S2243E RPP2	6181;	--	60S acidic ribosomal protein P2 (Renal carcinoma antigen NY-REN-44)	ribosomal protein, large, P2, small nucleolar RNA, H/ACA box 52
FRMD3	ROA1	no	1.5	1.5	0.0612	0.1232	0	2/2	N/A	P09651	ROA1_HUMAN	HNRNPA1 HNRPA1	3178;	--	Heterogeneous nuclear ribonucleoprotein A1 (hnRNP A1) (Helix-destabilizing protein) (Single-strand RNA-binding protein) (hnRNP core protein A1)	heterogeneous nuclear ribonucleoprotein A1
FRMD3	ROA2	no	3	3	0.1209	0.17	0.01	2/2	N/A	P22626	ROA2_HUMAN	HNRNPA2B1 HNRPA2B1	3181;	--	Heterogeneous nuclear ribonucleoproteins A2/B1 (hnRNP A2/B1)	heterogeneous nuclear ribonucleoprotein A2/B1
FRMD3	RS11	no	2	2	0.1952	0.782	0.02	2/2	N/A	P62280	RS11_HUMAN	RPS11	6205;	--	40S ribosomal protein S11	ribosomal protein S11, small nucleolar RNA, C/D box 35B
FRMD3	RS12	no	1	1	0.1114	0.6242	0	2/2	N/A	P25398	RS12_HUMAN	RPS12	6206;	--	40S ribosomal protein S12	ribosomal protein S12
FRMD3	RS13	no	1	1	0.0879	0.6934	0	1/2	N/A	P62277	RS13_HUMAN	RPS13	6207;	--	40S ribosomal protein S13	ribosomal protein S13, small nucleolar RNA, C/D box 14B, uncharacterized LOC100508408
FRMD3	RS14	no	2	2	0.1947	0.7091	0.01	2/2	N/A	P62263	RS14_HUMAN	RPS14 PRO2640	6208;	--	40S ribosomal protein S14	ribosomal protein S14
FRMD3	RS15A	no	1	1	0.1131	0.8698	0.03	2/2	N/A	P62244	RS15A_HUMAN	RPS15A OK/SW-cl.82	6210;	--	40S ribosomal protein S15a	ribosomal protein S15a
FRMD3	RS16	no	1	1	0.1007	0.7126	0.01	2/2	N/A	P62249	RS16_HUMAN	RPS16	6217;	--	40S ribosomal protein S16	ribosomal protein S16
FRMD3	RS18	no	2.5	2.5	0.2371	0.5836	0.01	2/2	N/A	P62269	RS18_HUMAN	RPS18 D6S218E	6222;	--	40S ribosomal protein S18 (Ke-3) (Ke3)	ribosomal protein S18
FRMD3	RS19	no	2	2	0.2028	0.7717	0.01	2/2	N/A	P39019	RS19_HUMAN	RPS19	6223;	--	40S ribosomal protein S19	ribosomal protein S19
FRMD3	RS2	no	2	2	0.0906	1.1659	0.01	1/2	N/A	P15880	RS2_HUMAN	RPS2 RPS4	6187;	--	40S ribosomal protein S2 (40S ribosomal protein S4) (Protein LLRep3)	ribosomal protein S2, small nucleolar RNA, H/ACA box 64
FRMD3	RS23	no	2	2	0.2156	0.9151	0.01	2/2	N/A	P62266	RS23_HUMAN	RPS23	6228;	--	40S ribosomal protein S23	ribosomal protein S23
FRMD3	RS24	no	1	1	0.1105	1.0694	0	2/2	N/A	P62847	RS24_HUMAN	RPS24	6229;	--	40S ribosomal protein S24	ribosomal protein S24
FRMD3	RS25	no	2.5	2.5	0.2998	0.9464	0.02	2/2	N/A	P62851	RS25_HUMAN	RPS25	6230;	--	40S ribosomal protein S25	ribosomal protein S25
FRMD3	RS26	no	1	1	0.1278	0.865	0.01	2/2	N/A	P62854	RS26_HUMAN	RPS26	6231;	--	40S ribosomal protein S26	ribosomal protein S26, 40S ribosomal protein S26-like
FRMD3	RS27	no	1.5	1.5	0.254	0.6615	0	2/2	N/A	P42677	RS27_HUMAN	RPS27 MPS1	6232;	--	40S ribosomal protein S27 (Metallopan-stimulin 1) (MPS-1)	ribosomal protein S27
FRMD3	RS27A	no	3	3	0.2827	0.3806	0	2/2	N/A	P62979	RS27A_HUMAN	RPS27A UBA80 UBCEP1	6233;	--	Ubiquitin-40S ribosomal protein S27a (Ubiquitin carboxyl extension protein 80) [Cleaved into: Ubiquitin; 40S ribosomal protein S27a]	ribosomal protein S27a
FRMD3	RS28	no	1	1	0.2131	0.6752	0	2/2	N/A	P62857	RS28_HUMAN	RPS28	6234;	--	40S ribosomal protein S28	ribosomal protein S28
FRMD3	RS3	no	5	5	0.2966	1.2836	0.02	2/2	N/A	P23396	RS3_HUMAN	RPS3 OK/SW-cl.26	6188;	--	40S ribosomal protein S3	ribosomal protein S3
FRMD3	RS30	no	1	1	0.2492	N/A	0	2/2	N/A	P62861	RS30_HUMAN	FAU	N/A	--	40S ribosomal protein S30	Finkel-Biskis-Reilly murine sarcoma virus (FBR-MuSV) ubiquitously expressed
FRMD3	RS3A	no	1	1	0.0557	0.4304	0.01	2/2	N/A	P61247	RS3A_HUMAN	RPS3A FTE1 MFTL	6189;	--	40S ribosomal protein S3a (v-fos transformation effector protein) (Fte-1)	ribosomal protein S3A, small nucleolar RNA, C/D box 73A
FRMD3	RS4X	no	4	4	0.2181	1.3692	0.03	2/2	N/A	P62701	RS4X_HUMAN	RPS4X CCG2 RPS4 SCAR	6191;	--	40S ribosomal protein S4, X isoform (SCR10) (Single copy abundant mRNA protein)	ribosomal protein S4, X-linked
FRMD3	RS5	no	1	1	0.065	1.4442	0.01	1/2	N/A	P46782	RS5_HUMAN	RPS5	6193;	--	40S ribosomal protein S5 [Cleaved into: 40S ribosomal protein S5, N-terminally processed]	ribosomal protein S5
FRMD3	RS6	no	3.5	3.5	0.2095	1.4189	0.04	2/2	N/A	P62753	RS6_HUMAN	RPS6 OK/SW-cl.2	6194;	--	40S ribosomal protein S6 (Phosphoprotein NP33)	ribosomal protein S6
FRMD3	RS7	no	2	2	0.1663	1.0604	0.01	1/2	N/A	P62081	RS7_HUMAN	RPS7	6201;	--	40S ribosomal protein S7	ribosomal protein S7
FRMD3	RS8	no	7.5	7.5	0.5266	1.4483	0.06	2/2	N/A	P62241	RS8_HUMAN	RPS8 OK/SW-cl.83	6202;	--	40S ribosomal protein S8	ribosomal protein S8, small nucleolar RNA, C/D box 55, small nucleolar RNA, C/D box 38B
FRMD3	RS9	no	1.5	1.5	0.11	1.027	0.01	2/2	N/A	P46781	RS9_HUMAN	RPS9	6203;	--	40S ribosomal protein S9	ribosomal protein S9
FRMD3	RSSA	no	1	1	0.0547	0.451	0	1/2	N/A	P08865	RSSA_HUMAN	RPSA LAMBR LAMR1	3921;	--	40S ribosomal protein SA (37 kDa laminin receptor precursor) (37LRP) (37/67 kDa laminin receptor) (LRP/LR) (67 kDa laminin receptor) (67LR) (Colon carcinoma laminin-binding protein) (Laminin receptor 1) (LamR) (Laminin-binding protein precursor p40) (LBP/p40) (Multidrug resistance-associated protein MGr1-Ag) (NEM/1CHD4)	ribosomal protein SA, small nucleolar RNA, H/ACA box 62, small nucleolar RNA, H/ACA box 6
FRMD3	RT22	no	1	1	0.0448	N/A	0.03	1/2	N/A	P82650	RT22_HUMAN	MRPS22 C3orf5 RPMS22 GK002	56945;	--	28S ribosomal protein S22, mitochondrial (MRP-S22) (S22mt)	mitochondrial ribosomal protein S22
FRMD3	S10A9	no	1.5	1.5	0.1871	0.622	0.13	2/2	N/A	P06702	S10A9_HUMAN	S100A9 CAGB CFAG MRP14	6280;	--	Protein S100-A9 (Calgranulin-B) (Calprotectin L1H subunit) (Leukocyte L1 complex heavy chain) (Migration inhibitory factor-related protein 14) (MRP-14) (p14) (S100 calcium-binding protein A9)	S100 calcium binding protein A9
FRMD3	SAHH	no	1	1	0.0373	0.6036	0.01	1/2	N/A	P23526	SAHH_HUMAN	AHCY SAHH	191;	--	Adenosylhomocysteinase (AdoHcyase) (EC 3.3.1.1) (S-adenosyl-L-homocysteine hydrolase)	adenosylhomocysteinase
FRMD3	SFPQ	no	1	1	0.0188	0.2258	0	1/2	N/A	P23246	SFPQ_HUMAN	SFPQ PSF	6421;	--	Splicing factor, proline- and glutamine-rich (100 kDa DNA-pairing protein) (hPOMp100) (DNA-binding p52/p100 complex, 100 kDa subunit) (Polypyrimidine tract-binding protein-associated-splicing factor) (PSF) (PTB-associated-splicing factor)	splicing factor proline/glutamine-rich, uncharacterized LOC100996496
FRMD3	SNP23	no	1	1	0.0629	0.5311	0	1/2	N/A	O00161	SNP23_HUMAN	SNAP23	8773;	--	Synaptosomal-associated protein 23 (SNAP-23) (Vesicle-membrane fusion protein SNAP-23)	synaptosomal-associated protein, 23kDa
FRMD3	SRS10	no	1	1	0.0616	1.0679	0.05	1/2	N/A	O75494	SRS10_HUMAN	SRSF10 FUSIP1 FUSIP2 SFRS13A TASR	100996657;10772;	--	Serine/arginine-rich splicing factor 10 (40 kDa SR-repressor protein) (SRrp40) (FUS-interacting serine-arginine-rich protein 1) (Splicing factor SRp38) (Splicing factor, arginine/serine-rich 13A) (TLS-associated protein with Ser-Arg repeats) (TASR) (TLS-associated protein with SR repeats) (TLS-associated serine-arginine protein) (TLS-associated SR protein)	serine/arginine-rich splicing factor 10, serine/arginine-rich splicing factor 10-like
FRMD3	SRSF3	no	1	1	0.0896	0.3514	0	2/2	N/A	P84103	SRSF3_HUMAN	SRSF3 SFRS3 SRP20	6428;	--	Serine/arginine-rich splicing factor 3 (Pre-mRNA-splicing factor SRP20) (Splicing factor, arginine/serine-rich 3)	serine/arginine-rich splicing factor 3
FRMD3	SRSF7	no	1	1	0.0618	0.5343	0.01	2/2	N/A	Q16629	SRSF7_HUMAN	SRSF7 SFRS7	6432;	--	Serine/arginine-rich splicing factor 7 (Splicing factor 9G8) (Splicing factor, arginine/serine-rich 7)	serine/arginine-rich splicing factor 7
FRMD3	STAT	no	2	2	0.5205	4.0605	0.04	1/2	N/A	P02808	STAT_HUMAN	STATH	6779;	--	Statherin	statherin
FRMD3	StrepHA-Tag	no	7	7	1.7742	0.0677	0	2/2	N/A	StrepHA-Tag	N/A	N/A	N/A	--	N/A	N/A
FRMD3	Streptactin	no	5.5	5.5	0.4457	0.32	0	2/2	N/A	Streptactin	N/A	N/A	N/A	--	N/A	N/A
FRMD3	SYLC	no	1	1	0.0137	0.4734	0	1/2	N/A	Q9P2J5	SYLC_HUMAN	LARS KIAA1352	51520;	--	Leucine--tRNA ligase, cytoplasmic (EC 6.1.1.4) (Leucyl-tRNA synthetase) (LeuRS)	leucyl-tRNA synthetase
FRMD3	TBA1C	no	1	12	0.4312	N/A	0.33	1/2	-0.05	Q9BQE3	TBA1C_HUMAN	TUBA1C TUBA6	84790;	--	Tubulin alpha-1C chain (Alpha-tubulin 6) (Tubulin alpha-6 chain)	tubulin, alpha 1c
FRMD3	TBB4B	no	2	2	0.0596	0.2684	0.01	1/2	N/A	P68371	TBB4B_HUMAN	TUBB4B TUBB2C	10383;	--	Tubulin beta-4B chain (Tubulin beta-2 chain) (Tubulin beta-2C chain)	tubulin, beta 4B class IVb
FRMD3	TBB5	no	8	14	0.4571	0.4911	0.17	2/2	N/A	P07437	TBB5_HUMAN	TUBB TUBB5 OK/SW-cl.56	203068;	--	Tubulin beta chain (Tubulin beta-5 chain)	tubulin, beta class I
FRMD3	TERA	no	1	1	0.0165	0.2565	0.01	1/2	N/A	P55072	TERA_HUMAN	VCP	7415;	--	Transitional endoplasmic reticulum ATPase (TER ATPase) (15S Mg(2+)-ATPase p97 subunit) (Valosin-containing protein) (VCP)	valosin containing protein
FRMD3	TRY3	no	1	1	0.0484	N/A	0	2/2	N/A	P35030	TRY3_HUMAN	PRSS3 PRSS4 TRY3 TRY4	5646;	--	Trypsin-3 (EC 3.4.21.4) (Brain trypsinogen) (Mesotrypsinogen) (Serine protease 3) (Serine protease 4) (Trypsin III) (Trypsin IV)	protease, serine, 2 (trypsin 2), protease, serine, 3
FRMD3	TRYP_PIG	no	9.5	12	0.7575	0.2643	0.04	2/2	N/A	P00761	TRYP_PIG	N/A	N/A	--	Trypsin (EC 3.4.21.4)	0
FRMD3	UBR4	no	1	1	0.0028	0.4755	0.02	2/2	N/A	Q5T4S7	UBR4_HUMAN	UBR4 KIAA0462 KIAA1307 RBAF600 ZUBR1	23352;	--	E3 ubiquitin-protein ligase UBR4 (EC 6.3.2.-) (600 kDa retinoblastoma protein-associated factor) (N-recognin-4) (Retinoblastoma-associated factor of 600 kDa) (RBAF600) (p600) (Zinc finger UBR1-type protein 1)	ubiquitin protein ligase E3 component n-recognin 4
FRMD3	VIME	no	4.5	4.5	0.1435	0.302	0.04	2/2	N/A	P08670	VIME_HUMAN	VIM	7431;	--	Vimentin	vimentin
FRMD3	YBOX1	no	4	4	0.1815	0.8896	0.03	2/2	N/A	P67809	YBOX1_HUMAN	YBX1 NSEP1 YB1	4904;	--	Nuclease-sensitive element-binding protein 1 (CCAAT-binding transcription factor I subunit A) (CBF-A) (DNA-binding protein B) (DBPB) (Enhancer factor I subunit A) (EFI-A) (Y-box transcription factor) (Y-box-binding protein 1) (YB-1)	Y box binding protein 1
FRMD3	ZA2G	no	2	2	0.089	N/A	0.03	1/2	-0.04	P25311	ZA2G_HUMAN	AZGP1 ZAG ZNGP1	563;	--	Zinc-alpha-2-glycoprotein (Zn-alpha-2-GP) (Zn-alpha-2-glycoprotein)	alpha-2-glycoprotein 1, zinc-binding
FRMD5	1433B	yes	9.5	13	0.2779	11.678	5.63	2/2	N/A	P31946	1433B_HUMAN	YWHAB	7529;	--	14-3-3 protein beta/alpha (Protein 1054) (Protein kinase C inhibitor protein 1) (KCIP-1) [Cleaved into: 14-3-3 protein beta/alpha, N-terminally processed]	tyrosine 3-monooxygenase/tryptophan 5-monooxygenase activation protein, beta polypeptide
FRMD5	1433E	no	26.5	30	0.62	6.955	13.62	2/2	N/A	P62258	1433E_HUMAN	YWHAE	7531;	--	14-3-3 protein epsilon (14-3-3E)	tyrosine 3-monooxygenase/tryptophan 5-monooxygenase activation protein, epsilon polypeptide
FRMD5	1433F	yes	11	11	0.2358	46.7334	24.89	2/2	N/A	Q04917	1433F_HUMAN	YWHAH YWHA1	7533;	--	14-3-3 protein eta (Protein AS1)	tyrosine 3-monooxygenase/tryptophan 5-monooxygenase activation protein, eta polypeptide
FRMD5	1433G	yes	8	8	0.1703	11.569	3.26	2/2	N/A	P61981	1433G_HUMAN	YWHAG	7532;	--	14-3-3 protein gamma (Protein kinase C inhibitor protein 1) (KCIP-1) [Cleaved into: 14-3-3 protein gamma, N-terminally processed]	tyrosine 3-monooxygenase/tryptophan 5-monooxygenase activation protein, gamma polypeptide
FRMD5	1433T	yes	8	8	0.171	16.4556	5.82	2/2	N/A	P27348	1433T_HUMAN	YWHAQ	10971;	--	14-3-3 protein theta (14-3-3 protein T-cell) (14-3-3 protein tau) (Protein HS1)	tyrosine 3-monooxygenase/tryptophan 5-monooxygenase activation protein, theta polypeptide
FRMD5	1433Z	no	14.5	15.5	0.3344	4.3768	3.15	2/2	N/A	P63104	1433Z_HUMAN	YWHAZ	7534;	--	14-3-3 protein zeta/delta (Protein kinase C inhibitor protein 1) (KCIP-1)	tyrosine 3-monooxygenase/tryptophan 5-monooxygenase activation protein, zeta polypeptide
FRMD5	ACTB	no	4	4	0.0556	0.1311	0.01	2/2	N/A	P60709	ACTB_HUMAN	ACTB	60;	--	Actin, cytoplasmic 1 (Beta-actin) [Cleaved into: Actin, cytoplasmic 1, N-terminally processed]	actin, beta
FRMD5	ACTC	no	1.5	1.5	0.0211	N/A	0	2/2	N/A	P68032	ACTC_HUMAN	ACTC1 ACTC	70;	--	Actin, alpha cardiac muscle 1 (Alpha-cardiac actin)	actin, alpha, cardiac muscle 1
FRMD5	ACTG	no	4	4	0.0556	0.1145	0.01	2/2	N/A	P63261	ACTG_HUMAN	ACTG1 ACTB ACTG	71;	--	Actin, cytoplasmic 2 (Gamma-actin) [Cleaved into: Actin, cytoplasmic 2, N-terminally processed]	actin, gamma 1
FRMD5	ADT2	no	4.5	4.5	0.0803	0.289	0.06	2/2	N/A	P05141	ADT2_HUMAN	SLC25A5 ANT2	292;	--	ADP/ATP translocase 2 (ADP,ATP carrier protein 2) (ADP,ATP carrier protein, fibroblast isoform) (Adenine nucleotide translocator 2) (ANT 2) (Solute carrier family 25 member 5)	solute carrier family 25 (mitochondrial carrier; adenine nucleotide translocator), member 5
FRMD5	AIFM1	no	1	1	0.0083	0.3312	0.01	1/2	N/A	O95831	AIFM1_HUMAN	AIFM1 AIF PDCD8	9131;	--	Apoptosis-inducing factor 1, mitochondrial (EC 1.-.-.-) (Programmed cell death protein 8)	apoptosis-inducing factor, mitochondrion-associated, 1
FRMD5	ALBU	no	1.5	1.5	0.0131	0.0514	0	2/2	N/A	P02768	ALBU_HUMAN	ALB GIG20 GIG42 PRO0903 PRO1708 PRO2044 PRO2619 PRO2675 UNQ696/PRO1341	213;	--	Serum albumin	albumin
FRMD5	ATD3A	no	2	2	0.0166	N/A	0.32	2/2	-0.03	Q9NVI7	ATD3A_HUMAN	ATAD3A	55210;	--	ATPase family AAA domain-containing protein 3A	ATPase family, AAA domain containing 3A
FRMD5	ATPA	no	1.5	1.5	0.0141	0.3592	0.02	2/2	N/A	P25705	ATPA_HUMAN	ATP5A1 ATP5A ATP5AL2 ATPM	498;	--	ATP synthase subunit alpha, mitochondrial	ATP synthase, H+ transporting, mitochondrial F1 complex, alpha subunit 1, cardiac muscle
FRMD5	ATPB	no	1	1	0.0096	0.1393	0	1/2	N/A	P06576	ATPB_HUMAN	ATP5B ATPMB ATPSB	506;	--	ATP synthase subunit beta, mitochondrial (EC 3.6.3.14)	ATP synthase, H+ transporting, mitochondrial F1 complex, beta polypeptide
FRMD5	ATPG	no	1	1	0.0171	N/A	0.01	1/2	N/A	P36542	ATPG_HUMAN	ATP5C1 ATP5C ATP5CL1	509;	--	ATP synthase subunit gamma, mitochondrial (F-ATPase gamma subunit)	ATP synthase, H+ transporting, mitochondrial F1 complex, gamma polypeptide 1
FRMD5	ATPO	no	1	1	0.0239	10.1916	0.06	1/2	-0.03	P48047	ATPO_HUMAN	ATP5O ATPO	539;	--	ATP synthase subunit O, mitochondrial (Oligomycin sensitivity conferral protein) (OSCP)	ATP synthase, H+ transporting, mitochondrial F1 complex, O subunit
FRMD5	ATX2L	no	8	8	0.039	0.1776	0.02	2/2	N/A	Q8WWM7	ATX2L_HUMAN	ATXN2L A2D A2LG A2LP A2RP	11273;	--	Ataxin-2-like protein (Ataxin-2 domain protein) (Ataxin-2-related protein)	ataxin 2-like
FRMD5	BAG2	no	13.5	13.5	0.3385	2.6716	14.38	2/2	N/A	O95816	BAG2_HUMAN	BAG2	9532;	--	BAG family molecular chaperone regulator 2 (BAG-2) (Bcl-2-associated athanogene 2)	BCL2-associated athanogene 2
FRMD5	BAG5	yes	1	1	0.0118	N/A	2.49	2/2	0.56	Q9UL15	BAG5_HUMAN	BAG5 KIAA0873	9529;	--	BAG family molecular chaperone regulator 5 (BAG-5) (Bcl-2-associated athanogene 5)	BCL2-associated athanogene 5
FRMD5	BCKD	no	9	9	0.1136	2.0781	0.1	2/2	N/A	O14874	BCKD_HUMAN	BCKDK	10295;	--	[3-methyl-2-oxobutanoate dehydrogenase [lipoamide]] kinase, mitochondrial (EC 2.7.11.4) (Branched-chain alpha-ketoacid dehydrogenase kinase) (BCKD-kinase) (BCKDHKIN)	branched chain ketoacid dehydrogenase kinase
FRMD5	BRX1	no	3	3	0.0433	4.7409	0.33	1/2	N/A	Q8TDN6	BRX1_HUMAN	BRIX1 BRIX BXDC2	55299;	--	Ribosome biogenesis protein BRX1 homolog (Brix domain-containing protein 2)	BRX1, biogenesis of ribosomes, homolog (S. cerevisiae)
FRMD5	C1QBP	no	2	2	0.0373	0.2364	0.02	2/2	N/A	Q07021	C1QBP_HUMAN	C1QBP GC1QBP HABP1 SF2P32	708;	--	Complement component 1 Q subcomponent-binding protein, mitochondrial (GC1q-R protein) (Glycoprotein gC1qBP) (C1qBP) (Hyaluronan-binding protein 1) (Mitochondrial matrix protein p32) (p33)	complement component 1, q subcomponent binding protein
FRMD5	CALL5	no	1	1	0.0372	0.1575	0	1/2	N/A	Q9NZT1	CALL5_HUMAN	CALML5 CLSP	51806;	--	Calmodulin-like protein 5 (Calmodulin-like skin protein)	calmodulin-like 5
FRMD5	CALM	no	1	1	0.0342	0.1649	0	1/2	N/A	P62158	CALM_HUMAN	CALM1 CALM CAM CAM1; CALM2 CAM2 CAMB; CALM3 CALML2 CAM3 CAMC CAMIII	801;805;808;	--	Calmodulin (CaM)	calmodulin 1 (phosphorylase kinase, delta), calmodulin 2 (phosphorylase kinase, delta), calmodulin 3 (phosphorylase kinase, delta)
FRMD5	CALX	no	2.5	2.5	0.0221	6.0538	0.17	2/2	N/A	P27824	CALX_HUMAN	CANX	821;	--	Calnexin (IP90) (Major histocompatibility complex class I antigen-binding protein p88) (p90)	calnexin
FRMD5	CASPE	no	1	1	0.0224	N/A	0	1/2	N/A	P31944	CASPE_HUMAN	CASP14	23581;	--	Caspase-14 (CASP-14) (EC 3.4.22.-) [Cleaved into: Caspase-14 subunit p19; Caspase-14 subunit p10]	caspase 14, apoptosis-related cysteine peptidase
FRMD5	CATD	no	1	1	0.0128	10.8829	0.37	2/2	-0.04	P07339	CATD_HUMAN	CTSD CPSD	1509;	--	Cathepsin D (EC 3.4.23.5) [Cleaved into: Cathepsin D light chain; Cathepsin D heavy chain]	cathepsin D
FRMD5	CC85C	no	1	1	0.013	N/A	0.02	1/2	-0.06	A6NKD9	CC85C_HUMAN	CCDC85C	317762;	--	Coiled-coil domain-containing protein 85C	coiled-coil domain containing 85C
FRMD5	CDON	no	1	2	0.0082	N/A	0.08	2/2	N/A	Q4KMG0	CDON_HUMAN	CDON CDO	50937;	--	Cell adhesion molecule-related/down-regulated by oncogenes	cell adhesion associated, oncogene regulated
FRMD5	CH60	no	2	2	0.0178	0.1694	0.01	1/2	N/A	P10809	CH60_HUMAN	HSPD1 HSP60	3329;	--	60 kDa heat shock protein, mitochondrial (60 kDa chaperonin) (Chaperonin 60) (CPN60) (Heat shock protein 60) (HSP-60) (Hsp60) (HuCHA60) (Mitochondrial matrix protein P1) (P60 lymphocyte protein)	heat shock 60kDa protein 1 (chaperonin)
FRMD5	CKAP4	no	7	7	0.06	3.96	2.08	2/2	N/A	Q07065	CKAP4_HUMAN	CKAP4	10970;	--	Cytoskeleton-associated protein 4 (63-kDa cytoskeleton-linking membrane protein) (Climp-63) (p63)	cytoskeleton-associated protein 4
FRMD5	COF1	no	1	1	0.0327	0.1553	0	1/2	N/A	P23528	COF1_HUMAN	CFL1 CFL	1072;	--	Cofilin-1 (18 kDa phosphoprotein) (p18) (Cofilin, non-muscle isoform)	cofilin 1 (non-muscle)
FRMD5	CYBP	yes	11	11	0.2537	N/A	287.12	2/2	1	Q9HB71	CYBP_HUMAN	CACYBP S100A6BP SIP PNAS-107	27101;	--	Calcyclin-binding protein (CacyBP) (hCacyBP) (S100A6-binding protein) (Siah-interacting protein)	calcyclin binding protein
FRMD5	DCD	no	5	5	0.239	0.5505	0.01	2/2	N/A	P81605	DCD_HUMAN	DCD AIDD DSEP	117159;	--	Dermcidin (EC 3.4.-.-) (Preproteolysin) [Cleaved into: Survival-promoting peptide; DCD-1]	dermcidin
FRMD5	DDX21	no	9	9	0.0602	0.916	0.21	2/2	N/A	Q9NR30	DDX21_HUMAN	DDX21	9188;	--	Nucleolar RNA helicase 2 (EC 3.6.4.13) (DEAD box protein 21) (Gu-alpha) (Nucleolar RNA helicase Gu) (Nucleolar RNA helicase II) (RH II/Gu)	DEAD (Asp-Glu-Ala-Asp) box helicase 21
FRMD5	DDX56	no	1	1	0.0093	N/A	0.26	1/2	N/A	Q9NY93	DDX56_HUMAN	DDX56 DDX21 NOH61	54606;	--	Probable ATP-dependent RNA helicase DDX56 (EC 3.6.4.13) (ATP-dependent 61 kDa nucleolar RNA helicase) (DEAD box protein 21) (DEAD box protein 56)	DEAD (Asp-Glu-Ala-Asp) box helicase 56
FRMD5	DDX6	no	2	2	0.0211	0.1292	0	1/2	N/A	P26196	DDX6_HUMAN	DDX6 HLR2 RCK	1656;	--	Probable ATP-dependent RNA helicase DDX6 (EC 3.6.4.13) (ATP-dependent RNA helicase p54) (DEAD box protein 6) (Oncogene RCK)	DEAD (Asp-Glu-Ala-Asp) box helicase 6
FRMD5	DESP	no	2	2	0.0038	0.4126	0.01	1/2	N/A	P15924	DESP_HUMAN	DSP	1832;	--	Desmoplakin (DP) (250/210 kDa paraneoplastic pemphigus antigen)	desmoplakin
FRMD5	DHB12	no	1	1	0.0174	N/A	0.05	1/2	N/A	Q53GQ0	DHB12_HUMAN	HSD17B12	51144;	--	Estradiol 17-beta-dehydrogenase 12 (EC 1.1.1.62) (17-beta-hydroxysteroid dehydrogenase 12) (17-beta-HSD 12) (3-ketoacyl-CoA reductase) (KAR) (EC 1.3.1.-)	hydroxysteroid (17-beta) dehydrogenase 12
FRMD5	DHX9	no	1	1	0.004	0.0831	0.01	1/2	N/A	Q08211	DHX9_HUMAN	DHX9 DDX9 LKP NDH2	1660;	--	ATP-dependent RNA helicase A (RHA) (EC 3.6.4.13) (DEAH box protein 9) (Leukophysin) (LKP) (Nuclear DNA helicase II) (NDH II)	DEAH (Asp-Glu-Ala-His) box helicase 9
FRMD5	DKC1	no	1	1	0.0099	3.5337	0.06	1/2	-0.03	O60832	DKC1_HUMAN	DKC1 NOLA4	1736;	--	H/ACA ribonucleoprotein complex subunit 4 (EC 5.4.99.-) (CBF5 homolog) (Dyskerin) (Nopp140-associated protein of 57 kDa) (Nucleolar protein NAP57) (Nucleolar protein family A member 4) (snoRNP protein DKC1)	dyskeratosis congenita 1, dyskerin, small nucleolar RNA, H/ACA box 56, microRNA 644b
FRMD5	DLDH	no	11.5	11.5	0.1183	1.1081	0.04	2/2	N/A	P09622	DLDH_HUMAN	DLD GCSL LAD PHE3	1738;	--	Dihydrolipoyl dehydrogenase, mitochondrial (EC 1.8.1.4) (Dihydrolipoamide dehydrogenase) (Glycine cleavage system L protein)	dihydrolipoamide dehydrogenase
FRMD5	DNJA1	yes	3.5	3.5	0.0461	N/A	1.34	2/2	0.48	P31689	DNJA1_HUMAN	DNAJA1 DNAJ2 HDJ2 HSJ2 HSPF4	3301;	--	DnaJ homolog subfamily A member 1 (DnaJ protein homolog 2) (HSDJ) (Heat shock 40 kDa protein 4) (Heat shock protein J2) (HSJ-2) (Human DnaJ protein 2) (hDj-2)	DnaJ (Hsp40) homolog, subfamily A, member 1
FRMD5	DNJA2	no	1.5	1.5	0.0194	N/A	0.67	2/2	-0.06	O60884	DNJA2_HUMAN	DNAJA2 CPR3 HIRIP4	10294;	--	DnaJ homolog subfamily A member 2 (Cell cycle progression restoration gene 3 protein) (Dnj3) (Dj3) (HIRA-interacting protein 4) (Renal carcinoma antigen NY-REN-14)	DnaJ (Hsp40) homolog, subfamily A, member 2
FRMD5	DSG1	no	1	1	0.0049	0.3581	0	1/2	N/A	Q02413	DSG1_HUMAN	DSG1 CDHF4	1828;	--	Desmoglein-1 (Cadherin family member 4) (Desmosomal glycoprotein 1) (DG1) (DGI) (Pemphigus foliaceus antigen)	desmoglein 1
FRMD5	EF1A1	no	3	3	0.0338	0.1914	0.01	2/2	N/A	P68104	EF1A1_HUMAN	EEF1A1 EEF1A EF1A LENG7	1915;	--	Elongation factor 1-alpha 1 (EF-1-alpha-1) (Elongation factor Tu) (EF-Tu) (Eukaryotic elongation factor 1 A-1) (eEF1A-1) (Leukocyte receptor cluster member 7)	eukaryotic translation elongation factor 1 alpha 1
FRMD5	EMD	no	6	6	0.1249	6.4739	29.3	2/2	N/A	P50402	EMD_HUMAN	EMD EDMD STA	2010;	--	Emerin	emerin
FRMD5	ENPL	no	1	1	0.0063	0.1934	0.01	1/2	N/A	P14625	ENPL_HUMAN	HSP90B1 GRP94 TRA1	7184;	--	Endoplasmin (94 kDa glucose-regulated protein) (GRP-94) (Heat shock protein 90 kDa beta member 1) (Tumor rejection antigen 1) (gp96 homolog)	heat shock protein 90kDa beta (Grp94), member 1, microRNA 3652
FRMD5	FBRL	no	1.5	1.5	0.0243	2.2688	1.08	2/2	N/A	P22087	FBRL_HUMAN	FBL FIB1 FLRN	2091;	--	rRNA 2'-O-methyltransferase fibrillarin (EC 2.1.1.-) (34 kDa nucleolar scleroderma antigen)	fibrillarin
FRMD5	FILA2	no	2	2	0.0045	0.5207	0.01	1/2	N/A	Q5D862	FILA2_HUMAN	FLG2 IFPS	388698;	--	Filaggrin-2 (FLG-2) (Intermediate filament-associated and psoriasis-susceptibility protein) (Ifapsoriasin)	filaggrin family member 2
FRMD5	FRMD5	bait	82.5	108.5	1	N/A	0	2/2	0	Q7Z6J6	FRMD5_HUMAN	FRMD5	84978;	--	FERM domain-containing protein 5	FERM domain containing 5
FRMD5	G3P	no	3	3	0.0476	0.2979	0.01	2/2	N/A	P04406	G3P_HUMAN	GAPDH GAPD CDABP0047 OK/SW-cl.12	2597;	--	Glyceraldehyde-3-phosphate dehydrogenase (GAPDH) (EC 1.2.1.12) (Peptidyl-cysteine S-nitrosylase GAPDH) (EC 2.6.99.-)	glyceraldehyde-3-phosphate dehydrogenase
FRMD5	GRP75	no	9	9	0.0692	0.2848	0.04	2/2	N/A	P38646	GRP75_HUMAN	HSPA9 GRP75 HSPA9B	3313;	--	Stress-70 protein, mitochondrial (75 kDa glucose-regulated protein) (GRP-75) (Heat shock 70 kDa protein 9) (Mortalin) (MOT) (Peptide-binding protein 74) (PBP74)	heat shock 70kDa protein 9 (mortalin)
FRMD5	GRP78	no	12.5	12.5	0.1004	0.3348	0.05	2/2	N/A	P11021	GRP78_HUMAN	HSPA5 GRP78	3309;	--	78 kDa glucose-regulated protein (GRP-78) (Endoplasmic reticulum lumenal Ca(2+)-binding protein grp78) (Heat shock 70 kDa protein 5) (Immunoglobulin heavy chain-binding protein) (BiP)	heat shock 70kDa protein 5 (glucose-regulated protein, 78kDa)
FRMD5	GRPE1	no	2.5	2.5	0.0602	0.1909	0	2/2	N/A	Q9HAV7	GRPE1_HUMAN	GRPEL1 GREPEL1	80273;	--	GrpE protein homolog 1, mitochondrial (HMGE) (Mt-GrpE#1)	GrpE-like 1, mitochondrial (E. coli)
FRMD5	H12	no	4	4	0.0988	0.2104	0.01	2/2	N/A	P16403	H12_HUMAN	HIST1H1C H1F2	3006;	--	Histone H1.2 (Histone H1c) (Histone H1d) (Histone H1s-1)	histone cluster 1, H1c
FRMD5	H1X	no	1.5	1.5	0.0366	0.5174	0.01	2/2	N/A	Q92522	H1X_HUMAN	H1FX	8971;	--	Histone H1x	H1 histone family, member X
FRMD5	H2A1	no	2.5	3.5	0.1409	N/A	0	2/2	N/A	P0C0S8	H2A1_HUMAN	HIST1H2AG H2AFP; HIST1H2AI H2AFC; HIST1H2AK H2AFD; HIST1H2AL H2AFI; HIST1H2AM H2AFN	8329;8330;8332;8336;8969;	--	Histone H2A type 1 (H2A.1) (Histone H2A/p)	histone cluster 1, H2ai, histone cluster 1, H2ak, histone cluster 1, H2al, histone cluster 1, H2am, histone cluster 1, H2ag, histone cluster 1, H2ah
FRMD5	H2AX	no	1	1	0.0356	N/A	0	1/2	N/A	P16104	H2AX_HUMAN	H2AFX H2AX	3014;	--	Histone H2A.x (H2a/x)	H2A histone family, member X
FRMD5	H2B1K	no	3	3	0.1239	N/A	0.01	2/2	N/A	O60814	H2B1K_HUMAN	HIST1H2BK H2BFT HIRIP1	85236;	--	Histone H2B type 1-K (H2B K) (HIRA-interacting protein 1)	histone cluster 1, H2bk
FRMD5	H33	no	1	1	0.0387	N/A	0	2/2	N/A	P84243	H33_HUMAN	H3F3A H3.3A H3F3 PP781; H3F3B H3.3B	3020;3021;	--	Histone H3.3	H3 histone, family 3A, H3 histone, family 3B (H3.3B), microRNA 4738
FRMD5	H4	no	3.5	3.5	0.1779	0.6191	0.01	2/2	N/A	P62805	H4_HUMAN	HIST1H4A H4/A H4FA; HIST1H4B H4/I H4FI; HIST1H4C H4/G H4FG; HIST1H4D H4/B H4FB; HIST1H4E H4/J H4FJ; HIST1H4F H4/C H4FC; HIST1H4H H4/H H4FH; HIST1H4I H4/M H4FM; HIST1H4J H4/E H4FE; HIST1H4K H4/D H4FD; HIST1H4L H4/K H4FK; HIST2H4A H4/N H4F2 H4FN HIST2H4; HIST2H4B H4/O H4FO; HIST4H4	121504;554313;8294;8359;8360;8361;8362;8363;8364;8365;8366;8367;8368;8370;	--	Histone H4	histone cluster 1, H4i, histone cluster 1, H4a, histone cluster 1, H4d, histone cluster 1, H4f, histone cluster 1, H4k, histone cluster 1, H4j, histone cluster 1, H4c, histone cluster 1, H4h, histone cluster 1, H4b, histone cluster 1, H4e, histone cluster 1, H4l, histone cluster 2, H4a, histone cluster 4, H4, histone cluster 2, H4b
FRMD5	HACD3	no	1	1	0.0145	7.5466	0.89	2/2	N/A	Q9P035	HACD3_HUMAN	PTPLAD1 BIND1 HACD3	51495;	--	Very-long-chain (3R)-3-hydroxyacyl-[acyl-carrier protein] dehydratase 3 (EC 4.2.1.134) (3-hydroxyacyl-CoA dehydratase 3) (HACD3) (Butyrate-induced protein 1) (B-ind1) (hB-ind1) (Protein tyrosine phosphatase-like protein PTPLAD1) (Protein-tyrosine phosphatase-like A domain-containing protein 1)	protein tyrosine phosphatase-like A domain containing 1
FRMD5	HAX1	no	1	1	0.0182	N/A	0.02	1/2	-0.03	O00165	HAX1_HUMAN	HAX1 HS1BP1	10456;	--	HCLS1-associated protein X-1 (HS1-associating protein X-1) (HAX-1) (HS1-binding protein 1) (HSP1BP-1)	HCLS1 associated protein X-1
FRMD5	HNRPC	no	1	1	0.0177	0.0637	0	1/2	N/A	P07910	HNRPC_HUMAN	HNRNPC HNRPC	3183;	--	Heterogeneous nuclear ribonucleoproteins C1/C2 (hnRNP C1/C2)	heterogeneous nuclear ribonucleoprotein C (C1/C2)
FRMD5	HNRPM	no	1	1	0.0072	0.2403	0.01	2/2	N/A	P52272	HNRPM_HUMAN	HNRNPM HNRPM NAGR1	4670;	--	Heterogeneous nuclear ribonucleoprotein M (hnRNP M)	heterogeneous nuclear ribonucleoprotein M
FRMD5	HNRPR	no	1.5	1.5	0.0123	0.1493	0.02	2/2	N/A	O43390	HNRPR_HUMAN	HNRNPR HNRPR	10236;	--	Heterogeneous nuclear ribonucleoprotein R (hnRNP R)	heterogeneous nuclear ribonucleoprotein R
FRMD5	HNRPU	no	3.5	3.5	0.0222	0.2284	0.01	2/2	N/A	Q00839	HNRPU_HUMAN	HNRNPU HNRPU SAFA U21.1	3192;	--	Heterogeneous nuclear ribonucleoprotein U (hnRNP U) (Scaffold attachment factor A) (SAF-A) (p120) (pp120)	heterogeneous nuclear ribonucleoprotein U (scaffold attachment factor A)
FRMD5	HORN	no	2	2	0.0037	0.1049	0.01	2/2	N/A	Q86YZ3	HORN_HUMAN	HRNR S100A18	388697;	--	Hornerin	hornerin
FRMD5	HS105	no	3.5	3.5	0.021	4.6529	3.29	2/2	-0.04	Q92598	HS105_HUMAN	HSPH1 HSP105 HSP110 KIAA0201	10808;	--	Heat shock protein 105 kDa (Antigen NY-CO-25) (Heat shock 110 kDa protein)	heat shock 105kDa/110kDa protein 1
FRMD5	HS904	no	1	1	0.0122	N/A	0.26	1/2	N/A	Q58FG1	HS904_HUMAN	HSP90AA4P HSP90AD HSPCAL2	N/A	--	Putative heat shock protein HSP 90-alpha A4 (Heat shock 90 kDa protein 1 alpha-like 2) (Heat shock protein 90-alpha D) (Heat shock protein 90Ad)	0
FRMD5	HS90A	no	45.5	61	0.4338	3.515	14.25	2/2	N/A	P07900	HS90A_HUMAN	HSP90AA1 HSP90A HSPC1 HSPCA	3320;	--	Heat shock protein HSP 90-alpha (Heat shock 86 kDa) (HSP 86) (HSP86) (Renal carcinoma antigen NY-REN-38)	heat shock protein 90kDa alpha (cytosolic), class A member 1
FRMD5	HS90B	no	49.5	60	0.437	4.5136	13.36	2/2	N/A	P08238	HS90B_HUMAN	HSP90AB1 HSP90B HSPC2 HSPCB	3326;	--	Heat shock protein HSP 90-beta (HSP 90) (Heat shock 84 kDa) (HSP 84) (HSP84)	heat shock protein 90kDa alpha (cytosolic), class B member 1
FRMD5	HSP71	no	43	68	0.5576	0.3925	1.77	2/2	N/A	P08107	HSP71_HUMAN	HSPA1A HSPA1; HSPA1B	3303;3304;	--	Heat shock 70 kDa protein 1A/1B (Heat shock 70 kDa protein 1/2) (HSP70-1/HSP70-2) (HSP70.1/HSP70.2)	heat shock 70kDa protein 1A, heat shock 70kDa protein 1B
FRMD5	HSP74	no	2	2	0.0121	0.8674	0.03	1/2	-0.03	P34932	HSP74_HUMAN	HSPA4 APG2	3308;	--	Heat shock 70 kDa protein 4 (HSP70RY) (Heat shock 70-related protein APG-2)	heat shock 70kDa protein 4
FRMD5	HSP7C	no	53.5	63	0.5118	0.535	1.75	2/2	N/A	P11142	HSP7C_HUMAN	HSPA8 HSC70 HSP73 HSPA10	3312;	--	Heat shock cognate 71 kDa protein (Heat shock 70 kDa protein 8)	heat shock 70kDa protein 8, small nucleolar RNA, C/D box 14C, small nucleolar RNA, C/D box 14D
FRMD5	ILF2	no	1	1	0.013	0.1918	0.01	1/2	N/A	Q12905	ILF2_HUMAN	ILF2 NF45 PRO3063	3608;	--	Interleukin enhancer-binding factor 2 (Nuclear factor of activated T-cells 45 kDa)	interleukin enhancer binding factor 2
FRMD5	ILF3	no	1	1	0.0057	0.247	0.01	1/2	N/A	Q12906	ILF3_HUMAN	ILF3 DRBF MPHOSPH4 NF90	3609;	--	Interleukin enhancer-binding factor 3 (Double-stranded RNA-binding protein 76) (DRBP76) (M-phase phosphoprotein 4) (MPP4) (Nuclear factor associated with dsRNA) (NFAR) (Nuclear factor of activated T-cells 90 kDa) (NF-AT-90) (Translational control protein 80) (TCP80)	interleukin enhancer binding factor 3, 90kDa
FRMD5	IRS4	no	7	7	0.0296	0.5863	0.39	2/2	N/A	O14654	IRS4_HUMAN	IRS4	8471;	--	Insulin receptor substrate 4 (IRS-4) (160 kDa phosphotyrosine protein) (py160) (Phosphoprotein of 160 kDa) (pp160)	insulin receptor substrate 4
FRMD5	K1467	yes	3	3	0.0254	N/A	548.72	2/2	1	A2RU67	K1467_HUMAN	KIAA1467	57613;	--	Uncharacterized protein KIAA1467	KIAA1467
FRMD5	K1C10	no	42	49	0.4415	0.5488	0.73	2/2	N/A	P13645	K1C10_HUMAN	KRT10 KPP	3858;	--	Keratin, type I cytoskeletal 10 (Cytokeratin-10) (CK-10) (Keratin-10) (K10)	keratin 10
FRMD5	K1C13	no	4	4	0.0474	N/A	0.08	1/2	-0.03	P13646	K1C13_HUMAN	KRT13	3860;	--	Keratin, type I cytoskeletal 13 (Cytokeratin-13) (CK-13) (Keratin-13) (K13)	keratin 13
FRMD5	K1C14	no	6.5	7.5	0.0834	0.5429	0.04	2/2	N/A	P02533	K1C14_HUMAN	KRT14	3861;	--	Keratin, type I cytoskeletal 14 (Cytokeratin-14) (CK-14) (Keratin-14) (K14)	keratin 14
FRMD5	K1C16	no	1	1	0.0115	0.048	0	1/2	N/A	P08779	K1C16_HUMAN	KRT16 KRT16A	3868;	--	Keratin, type I cytoskeletal 16 (Cytokeratin-16) (CK-16) (Keratin-16) (K16)	keratin 16
FRMD5	K1C9	no	39	39.5	0.3333	0.5587	0.56	2/2	N/A	P35527	K1C9_HUMAN	KRT9	3857;	--	Keratin, type I cytoskeletal 9 (Cytokeratin-9) (CK-9) (Keratin-9) (K9)	keratin 9
FRMD5	K22E	no	21	25	0.2065	0.4489	0.19	2/2	N/A	P35908	K22E_HUMAN	KRT2 KRT2A KRT2E	3849;	--	Keratin, type II cytoskeletal 2 epidermal (Cytokeratin-2e) (CK-2e) (Epithelial keratin-2e) (Keratin-2 epidermis) (Keratin-2e) (K2e) (Type-II keratin Kb2)	keratin 2
FRMD5	K2C1	no	36.5	47.5	0.388	0.4048	0.89	2/2	N/A	P04264	K2C1_HUMAN	KRT1 KRTA	3848;	--	Keratin, type II cytoskeletal 1 (67 kDa cytokeratin) (Cytokeratin-1) (CK-1) (Hair alpha protein) (Keratin-1) (K1) (Type-II keratin Kb1)	keratin 1
FRMD5	K2C1B	no	2	2	0.0188	1.9021	0.01	1/2	N/A	Q7Z794	K2C1B_HUMAN	KRT77 KRT1B	374454;	--	Keratin, type II cytoskeletal 1b (Cytokeratin-1B) (CK-1B) (Keratin-77) (K77) (Type-II keratin Kb39)	keratin 77
FRMD5	K2C4	no	5	5	0.0508	N/A	0.15	1/2	-0.04	P19013	K2C4_HUMAN	KRT4 CYK4	N/A	--	Keratin, type II cytoskeletal 4 (Cytokeratin-4) (CK-4) (Keratin-4) (K4) (Type-II keratin Kb4)	keratin 4
FRMD5	K2C5	no	9.5	11	0.0978	0.5304	0.07	2/2	N/A	P13647	K2C5_HUMAN	KRT5	3852;	--	Keratin, type II cytoskeletal 5 (58 kDa cytokeratin) (Cytokeratin-5) (CK-5) (Keratin-5) (K5) (Type-II keratin Kb5)	keratin 5
FRMD5	K2C6A	no	1	4	0.0385	0.2327	0.01	1/2	N/A	P02538	K2C6A_HUMAN	KRT6A K6A KRT6D	3853;	--	Keratin, type II cytoskeletal 6A (Cytokeratin-6A) (CK-6A) (Cytokeratin-6D) (CK-6D) (Keratin-6A) (K6A) (Type-II keratin Kb6) (allergen Hom s 5)	keratin 6A
FRMD5	KAP0	yes	1	1	0.0138	N/A	7.42	2/2	1	P10644	KAP0_HUMAN	PRKAR1A PKR1 PRKAR1 TSE1	5573;	--	cAMP-dependent protein kinase type I-alpha regulatory subunit (Tissue-specific extinguisher 1) (TSE1)	protein kinase, cAMP-dependent, regulatory, type I, alpha
FRMD5	KCRB	no	1	1	0.0142	0.1606	0	1/2	N/A	P12277	KCRB_HUMAN	CKB CKBB	1152;	--	Creatine kinase B-type (EC 2.7.3.2) (B-CK) (Creatine kinase B chain)	creatine kinase, brain
FRMD5	KI67	no	1	1	0.0017	N/A	0.05	1/2	-0.03	P46013	KI67_HUMAN	MKI67	4288;	--	Antigen KI-67	antigen identified by monoclonal antibody Ki-67
FRMD5	LG3BP	no	1	1	0.0087	N/A	0.11	1/2	-0.03	Q08380	LG3BP_HUMAN	LGALS3BP M2BP	3959;	--	Galectin-3-binding protein (Basement membrane autoantigen p105) (Lectin galactoside-binding soluble 3-binding protein) (Mac-2-binding protein) (MAC2BP) (Mac-2 BP) (Tumor-associated antigen 90K)	lectin, galactoside-binding, soluble, 3 binding protein
FRMD5	LSM12	no	1	1	0.027	0.1768	0	2/2	N/A	Q3MHD2	LSM12_HUMAN	LSM12	124801;	--	Protein LSM12 homolog	LSM12 homolog (S. cerevisiae)
FRMD5	MBB1A	no	3.5	3.5	0.0137	1.6683	0.23	2/2	N/A	Q9BQG0	MBB1A_HUMAN	MYBBP1A P160	10514;	--	Myb-binding protein 1A	MYB binding protein (P160) 1a
FRMD5	MCCA	no	15	15	0.109	0.8353	0.16	2/2	N/A	Q96RQ3	MCCA_HUMAN	MCCC1 MCCA	56922;	--	Methylcrotonoyl-CoA carboxylase subunit alpha, mitochondrial (MCCase subunit alpha) (EC 6.4.1.4) (3-methylcrotonyl-CoA carboxylase 1) (3-methylcrotonyl-CoA carboxylase biotin-containing subunit) (3-methylcrotonyl-CoA:carbon dioxide ligase subunit alpha)	methylcrotonoyl-CoA carboxylase 1 (alpha)
FRMD5	MCCB	no	30.5	30.5	0.2857	0.9814	0.29	2/2	N/A	Q9HCC0	MCCB_HUMAN	MCCC2 MCCB	64087;	--	Methylcrotonoyl-CoA carboxylase beta chain, mitochondrial (MCCase subunit beta) (EC 6.4.1.4) (3-methylcrotonyl-CoA carboxylase 2) (3-methylcrotonyl-CoA carboxylase non-biotin-containing subunit) (3-methylcrotonyl-CoA:carbon dioxide ligase subunit beta)	methylcrotonoyl-CoA carboxylase 2 (beta)
FRMD5	MDHM	no	1	1	0.0161	0.1971	0	1/2	N/A	P40926	MDHM_HUMAN	MDH2	4191;	--	Malate dehydrogenase, mitochondrial (EC 1.1.1.37)	malate dehydrogenase 2, NAD (mitochondrial)
FRMD5	MPCP	no	1	1	0.0145	0.3397	0	2/2	N/A	Q00325	MPCP_HUMAN	SLC25A3 PHC OK/SW-cl.48	5250;	--	Phosphate carrier protein, mitochondrial (Phosphate transport protein) (PTP) (Solute carrier family 25 member 3)	solute carrier family 25 (mitochondrial carrier; phosphate carrier), member 3
FRMD5	MUCL1	no	1	1	0.0603	N/A	0	1/2	N/A	Q96DR8	MUCL1_HUMAN	MUCL1 SBEM UNQ590/PRO1160	118430;	--	Mucin-like protein 1 (Protein BS106) (Small breast epithelial mucin)	mucin-like 1
FRMD5	NOP2	no	1	1	0.0065	2.9193	0.11	2/2	N/A	P46087	NOP2_HUMAN	NOP2 NOL1	4839;	--	Putative ribosomal RNA methyltransferase NOP2 (EC 2.1.1.-) (Nucleolar protein 1) (Nucleolar protein 2 homolog) (Proliferating-cell nucleolar antigen p120) (Proliferation-associated nucleolar protein p120)	NOP2 nucleolar protein
FRMD5	NOP58	no	1	1	0.0099	N/A	0.1	2/2	N/A	Q9Y2X3	NOP58_HUMAN	NOP58 NOL5 NOP5 HSPC120	51602;	--	Nucleolar protein 58 (Nucleolar protein 5)	NOP58 ribonucleoprotein
FRMD5	NP1L1	no	1	1	0.013	1.4634	0.01	1/2	N/A	P55209	NP1L1_HUMAN	NAP1L1 NRP	4673;	--	Nucleosome assembly protein 1-like 1 (NAP-1-related protein) (hNRP)	nucleosome assembly protein 1-like 1
FRMD5	NPM	no	1	1	0.0185	0.1295	0	1/2	N/A	P06748	NPM_HUMAN	NPM1 NPM	4869;	--	Nucleophosmin (NPM) (Nucleolar phosphoprotein B23) (Nucleolar protein NO38) (Numatrin)	nucleophosmin (nucleolar phosphoprotein B23, numatrin)
FRMD5	NRCAM	yes	18	18	0.0718	N/A	19753.9	2/2	1	Q92823	NRCAM_HUMAN	NRCAM KIAA0343	4897;	--	Neuronal cell adhesion molecule (Nr-CAM) (Neuronal surface protein Bravo) (hBravo) (NgCAM-related cell adhesion molecule) (Ng-CAM-related)	neuronal cell adhesion molecule
FRMD5	NUCL	no	8.5	8.5	0.0619	0.3547	0.05	2/2	N/A	P19338	NUCL_HUMAN	NCL	4691;	--	Nucleolin (Protein C23)	nucleolin, uncharacterized LOC100996253
FRMD5	ODB2	no	45.5	58.5	0.6367	0.5315	0.69	2/2	N/A	P11182	ODB2_HUMAN	DBT BCATE2	1629;	--	Lipoamide acyltransferase component of branched-chain alpha-keto acid dehydrogenase complex, mitochondrial (EC 2.3.1.168) (Branched-chain alpha-keto acid dehydrogenase complex component E2) (BCKAD-E2) (BCKADE2) (Dihydrolipoamide acetyltransferase component of branched-chain alpha-keto acid dehydrogenase complex) (Dihydrolipoamide branched chain transacylase) (Dihydrolipoyllysine-residue (2-methyl…	dihydrolipoamide branched chain transacylase E2
FRMD5	ODBA	no	9.5	9.5	0.1106	0.4659	0.05	2/2	N/A	P12694	ODBA_HUMAN	BCKDHA	593;	--	2-oxoisovalerate dehydrogenase subunit alpha, mitochondrial (EC 1.2.4.4) (Branched-chain alpha-keto acid dehydrogenase E1 component alpha chain) (BCKDE1A) (BCKDH E1-alpha)	branched chain keto acid dehydrogenase E1, alpha polypeptide
FRMD5	ODBB	no	7	7	0.0909	1.0203	0.07	1/2	N/A	P21953	ODBB_HUMAN	BCKDHB	594;	--	2-oxoisovalerate dehydrogenase subunit beta, mitochondrial (EC 1.2.4.4) (Branched-chain alpha-keto acid dehydrogenase E1 component beta chain) (BCKDE1B) (BCKDH E1-beta)	branched chain keto acid dehydrogenase E1, beta polypeptide
FRMD5	ODO1	no	1	1	0.005	0.629	0	1/2	N/A	Q02218	ODO1_HUMAN	OGDH	4967;	--	2-oxoglutarate dehydrogenase, mitochondrial (EC 1.2.4.2) (2-oxoglutarate dehydrogenase complex component E1) (OGDC-E1) (Alpha-ketoglutarate dehydrogenase)	oxoglutarate (alpha-ketoglutarate) dehydrogenase (lipoamide)
FRMD5	ODO2	no	1	1	0.0112	0.3157	0	1/2	N/A	P36957	ODO2_HUMAN	DLST DLTS	1743;	--	Dihydrolipoyllysine-residue succinyltransferase component of 2-oxoglutarate dehydrogenase complex, mitochondrial (EC 2.3.1.61) (2-oxoglutarate dehydrogenase complex component E2) (OGDC-E2) (Dihydrolipoamide succinyltransferase component of 2-oxoglutarate dehydrogenase complex) (E2K)	dihydrolipoamide S-succinyltransferase (E2 component of 2-oxo-glutarate complex)
FRMD5	PCCA	no	35.5	35.5	0.2575	0.722	0.55	2/2	N/A	P05165	PCCA_HUMAN	PCCA	5095;	--	Propionyl-CoA carboxylase alpha chain, mitochondrial (PCCase subunit alpha) (EC 6.4.1.3) (Propanoyl-CoA:carbon dioxide ligase subunit alpha)	propionyl CoA carboxylase, alpha polypeptide
FRMD5	PCCB	no	31	31	0.3028	0.7536	0.4	2/2	N/A	P05166	PCCB_HUMAN	PCCB	5096;	--	Propionyl-CoA carboxylase beta chain, mitochondrial (PCCase subunit beta) (EC 6.4.1.3) (Propanoyl-CoA:carbon dioxide ligase subunit beta)	propionyl CoA carboxylase, beta polypeptide
FRMD5	PGAM5	no	1	1	0.0188	5.2529	0.01	1/2	-0.03	Q96HS1	PGAM5_HUMAN	PGAM5	192111;	--	Serine/threonine-protein phosphatase PGAM5, mitochondrial (EC 3.1.3.16) (Bcl-XL-binding protein v68) (Phosphoglycerate mutase family member 5)	phosphoglycerate mutase family member 5
FRMD5	PHB2	no	1	1	0.017	0.4499	0	1/2	N/A	Q99623	PHB2_HUMAN	PHB2 BAP REA	11331;	--	Prohibitin-2 (B-cell receptor-associated protein BAP37) (D-prohibitin) (Repressor of estrogen receptor activity)	prohibitin 2
FRMD5	PIMT	no	2	2	0.0463	0.1233	0	2/2	N/A	P22061	PIMT_HUMAN	PCMT1	5110;	--	Protein-L-isoaspartate(D-aspartate) O-methyltransferase (PIMT) (EC 2.1.1.77) (L-isoaspartyl protein carboxyl methyltransferase) (Protein L-isoaspartyl/D-aspartyl methyltransferase) (Protein-beta-aspartate methyltransferase)	protein-L-isoaspartate (D-aspartate) O-methyltransferase
FRMD5	PLAK	no	1	1	0.0071	0.555	0.01	2/2	N/A	P14923	PLAK_HUMAN	JUP CTNNG DP3	3728;	--	Junction plakoglobin (Catenin gamma) (Desmoplakin III) (Desmoplakin-3)	junction plakoglobin
FRMD5	PRDX6	no	1	1	0.0235	0.7395	0.01	2/2	N/A	P30041	PRDX6_HUMAN	PRDX6 AOP2 KIAA0106	9588;	--	Peroxiredoxin-6 (EC 1.11.1.15) (1-Cys peroxiredoxin) (1-Cys PRX) (24 kDa protein) (Acidic calcium-independent phospholipase A2) (aiPLA2) (EC 3.1.1.-) (Antioxidant protein 2) (Liver 2D page spot 40) (Non-selenium glutathione peroxidase) (NSGPx) (EC 1.11.1.9) (Red blood cells page spot 12)	peroxiredoxin 6
FRMD5	PYC	no	49	49	0.2195	0.6385	0.67	2/2	N/A	P11498	PYC_HUMAN	PC	5091;	--	Pyruvate carboxylase, mitochondrial (EC 6.4.1.1) (Pyruvic carboxylase) (PCB)	pyruvate carboxylase
FRMD5	RBMX	no	1	1	0.013	0.2112	0.01	1/2	N/A	P38159	RBMX_HUMAN	RBMX HNRPG RBMXP1	27316;	--	RNA-binding motif protein, X chromosome (Glycoprotein p43) (Heterogeneous nuclear ribonucleoprotein G) (hnRNP G) [Cleaved into: RNA-binding motif protein, X chromosome, N-terminally processed]	small nucleolar RNA, C/D box 61, RNA binding motif protein, X-linked
FRMD5	RCN2	yes	11	11	0.1825	34.2813	6.52	2/2	1	Q14257	RCN2_HUMAN	RCN2 ERC55	5955;	--	Reticulocalbin-2 (Calcium-binding protein ERC-55) (E6-binding protein) (E6BP)	reticulocalbin 2, EF-hand calcium binding domain
FRMD5	RL10	no	4.5	4.5	0.1094	2.1355	0.33	2/2	N/A	P27635	RL10_HUMAN	RPL10 DXS648E QM	6134;	--	60S ribosomal protein L10 (Laminin receptor homolog) (Protein QM) (Tumor suppressor QM)	ribosomal protein L10, small nucleolar RNA, H/ACA box 70
FRMD5	RL10A	no	4	4	0.0962	2.1793	0.12	2/2	N/A	P62906	RL10A_HUMAN	RPL10A NEDD6	4736;	--	60S ribosomal protein L10a (CSA-19) (Neural precursor cell expressed developmentally down-regulated protein 6) (NEDD-6)	ribosomal protein L10a
FRMD5	RL11	no	3.5	3.5	0.1029	0.9829	0.02	2/2	N/A	P62913	RL11_HUMAN	RPL11	6135;	--	60S ribosomal protein L11 (CLL-associated antigen KW-12)	ribosomal protein L11
FRMD5	RL12	no	7	7	0.2221	1.0061	0.05	2/2	N/A	P30050	RL12_HUMAN	RPL12	6136;	--	60S ribosomal protein L12	ribosomal protein L12
FRMD5	RL13	no	7	7	0.1745	1.0289	0.03	2/2	N/A	P26373	RL13_HUMAN	RPL13 BBC1 OK/SW-cl.46	6137;	--	60S ribosomal protein L13 (Breast basic conserved protein 1)	ribosomal protein L13, small nucleolar RNA, C/D box 68
FRMD5	RL13A	no	4	4	0.1028	0.9836	0.01	2/2	N/A	P40429	RL13A_HUMAN	RPL13A	23521;	--	60S ribosomal protein L13a (23 kDa highly basic protein)	ribosomal protein L13a, small nucleolar RNA, C/D box 35A, small nucleolar RNA, C/D box 34, small nucleolar RNA, C/D box 33, small nucleolar RNA, C/D box 32A
FRMD5	RL14	no	6	6	0.1468	1.4593	0.05	2/2	N/A	P50914	RL14_HUMAN	RPL14	9045;	--	60S ribosomal protein L14 (CAG-ISL 7)	ribosomal protein L14
FRMD5	RL15	no	8.5	8.5	0.2187	1.6349	0.05	2/2	N/A	P61313	RL15_HUMAN	RPL15 EC45 TCBAP0781	6138;	--	60S ribosomal protein L15	ribosomal protein L15
FRMD5	RL17	no	4.5	4.5	0.1282	1.3603	0.05	2/2	N/A	P18621	RL17_HUMAN	RPL17	6139;	--	60S ribosomal protein L17 (60S ribosomal protein L23) (PD-1)	ribosomal protein L17, RPL17-C18orf32 readthrough, small nucleolar RNA, C/D box 58B, small nucleolar RNA, C/D box 58A, small nucleolar RNA, C/D box 58C
FRMD5	RL18	no	6	6	0.166	0.7508	0.01	2/2	N/A	Q07020	RL18_HUMAN	RPL18	6141;	--	60S ribosomal protein L18	ribosomal protein L18
FRMD5	RL18A	no	6	6	0.1783	1.4548	0.09	2/2	N/A	Q02543	RL18A_HUMAN	RPL18A	6142;	--	60S ribosomal protein L18a	ribosomal protein L18a, small nucleolar RNA, H/ACA box 68
FRMD5	RL19	no	2.5	2.5	0.0666	0.8307	0	2/2	N/A	P84098	RL19_HUMAN	RPL19	6143;	--	60S ribosomal protein L19	ribosomal protein L19
FRMD5	RL1D1	no	3	3	0.0319	5.49	0.79	2/2	N/A	O76021	RL1D1_HUMAN	RSL1D1 CATX11 CSIG PBK1 L12	26156;	--	Ribosomal L1 domain-containing protein 1 (CATX-11) (Cellular senescence-inhibited gene protein) (Protein PBK1)	ribosomal L1 domain containing 1
FRMD5	RL21	no	3	3	0.0986	1.0377	0.01	2/2	N/A	P46778	RL21_HUMAN	RPL21	6144;	--	60S ribosomal protein L21	ribosomal protein L21, small nucleolar RNA, C/D box 102, small nucleolar RNA, H/ACA box 27
FRMD5	RL22	no	1	1	0.0398	0.4946	0	1/2	N/A	P35268	RL22_HUMAN	RPL22	6146;	--	60S ribosomal protein L22 (EBER-associated protein) (EAP) (Epstein-Barr virus small RNA-associated protein) (Heparin-binding protein HBp15)	ribosomal protein L22
FRMD5	RL23	no	5	5	0.1866	0.8204	0.01	2/2	N/A	P62829	RL23_HUMAN	RPL23	9349;	--	60S ribosomal protein L23 (60S ribosomal protein L17)	ribosomal protein L23, small nucleolar RNA, H/ACA box 21
FRMD5	RL23A	no	5.5	5.5	0.1849	1.0827	0.03	2/2	N/A	P62750	RL23A_HUMAN	RPL23A	6147;	--	60S ribosomal protein L23a	ribosomal protein L23a, small nucleolar RNA, C/D box 42A
FRMD5	RL24	no	3	3	0.1005	0.7642	0.01	2/2	N/A	P83731	RL24_HUMAN	RPL24	6152;	--	60S ribosomal protein L24 (60S ribosomal protein L30)	ribosomal protein L24
FRMD5	RL26	no	5.5	5.5	0.1989	1.4038	0.05	2/2	N/A	P61254	RL26_HUMAN	RPL26	6154;	--	60S ribosomal protein L26	ribosomal protein L26
FRMD5	RL27	no	3.5	3.5	0.136	0.9992	0.01	2/2	N/A	P61353	RL27_HUMAN	RPL27	6155;	--	60S ribosomal protein L27	ribosomal protein L27
FRMD5	RL27A	no	3.5	3.5	0.1238	0.7262	0.02	2/2	N/A	P46776	RL27A_HUMAN	RPL27A	6157;	--	60S ribosomal protein L27a	ribosomal protein L27a, small nucleolar RNA, H/ACA box 3
FRMD5	RL28	no	4	4	0.1535	1.14	0.06	2/2	N/A	P46779	RL28_HUMAN	RPL28	6158;	--	60S ribosomal protein L28	ribosomal protein L28
FRMD5	RL29	no	1.5	1.5	0.0501	0.4897	0	2/2	N/A	P47914	RL29_HUMAN	RPL29	6159;	--	60S ribosomal protein L29 (Cell surface heparin-binding protein HIP)	ribosomal protein L29
FRMD5	RL3	no	10	10	0.1297	2.4041	0.11	2/2	N/A	P39023	RL3_HUMAN	RPL3 OK/SW-cl.32	6122;	--	60S ribosomal protein L3 (HIV-1 TAR RNA-binding protein B) (TARBP-B)	ribosomal protein L3, RNA, U86 small nucleolar, small nucleolar RNA, C/D box 83B
FRMD5	RL30	no	3	3	0.1357	1.0655	0.07	2/2	N/A	P62888	RL30_HUMAN	RPL30	6156;	--	60S ribosomal protein L30	ribosomal protein L30
FRMD5	RL31	no	3	3	0.1262	1.1413	0.01	2/2	N/A	P62899	RL31_HUMAN	RPL31	6160;	--	60S ribosomal protein L31	ribosomal protein L31
FRMD5	RL32	no	2	2	0.0779	0.8578	0.04	2/2	N/A	P62910	RL32_HUMAN	RPL32 PP9932	6161;	--	60S ribosomal protein L32	ribosomal protein L32
FRMD5	RL34	no	1.5	1.5	0.0667	1.412	0	2/2	N/A	P49207	RL34_HUMAN	RPL34	6164;	--	60S ribosomal protein L34	ribosomal protein L34
FRMD5	RL35	no	3	3	0.1269	0.4948	0.08	2/2	N/A	P42766	RL35_HUMAN	RPL35	11224;	--	60S ribosomal protein L35	ribosomal protein L35
FRMD5	RL35A	no	3.5	3.5	0.1666	N/A	0.15	2/2	N/A	P18077	RL35A_HUMAN	RPL35A GIG33	6165;	--	60S ribosomal protein L35a (Cell growth-inhibiting gene 33 protein)	ribosomal protein L35a
FRMD5	RL36	no	3	3	0.1486	1.5748	0.02	2/2	N/A	Q9Y3U8	RL36_HUMAN	RPL36	25873;	--	60S ribosomal protein L36	ribosomal protein L36
FRMD5	RL36A	no	2	2	0.0992	0.4872	0.09	2/2	N/A	P83881	RL36A_HUMAN	RPL36A RPL44 GIG15 MIG6	6173;	--	60S ribosomal protein L36a (60S ribosomal protein L44) (Cell growth-inhibiting gene 15 protein) (Cell migration-inducing gene 6 protein)	ribosomal protein L36a, RPL36A-HNRNPH2 readthrough
FRMD5	RL37A	no	2	2	0.1143	0.6263	0.07	2/2	N/A	P61513	RL37A_HUMAN	RPL37A	6168;	--	60S ribosomal protein L37a	ribosomal protein L37a
FRMD5	RL4	no	17.5	17.5	0.2153	1.3946	0.39	2/2	N/A	P36578	RL4_HUMAN	RPL4 RPL1	6124;	--	60S ribosomal protein L4 (60S ribosomal protein L1)	ribosomal protein L4, small nucleolar RNA, C/D box 16, small nucleolar RNA, C/D box 18A, small nucleolar RNA, C/D box 18B, small nucleolar RNA, C/D box 18C
FRMD5	RL5	no	4.5	4.5	0.0783	0.8945	0.07	2/2	N/A	P46777	RL5_HUMAN	RPL5 MSTP030	6125;	--	60S ribosomal protein L5	small nucleolar RNA, C/D box 21, ribosomal protein L5
FRMD5	RL6	no	13	13	0.2356	1.4125	0.2	2/2	N/A	Q02878	RL6_HUMAN	RPL6 TXREB1	6128;	--	60S ribosomal protein L6 (Neoplasm-related protein C140) (Tax-responsive enhancer element-binding protein 107) (TaxREB107)	ribosomal protein L6
FRMD5	RL7	no	9	9	0.1902	1.2906	0.09	2/2	N/A	P18124	RL7_HUMAN	RPL7	6129;	--	60S ribosomal protein L7	ribosomal protein L7
FRMD5	RL7A	no	9	10	0.1983	1.2926	0.06	2/2	N/A	P62424	RL7A_HUMAN	RPL7A SURF-3 SURF3	6130;	--	60S ribosomal protein L7a (PLA-X polypeptide) (Surfeit locus protein 3)	ribosomal protein L7a, small nucleolar RNA, C/D box 36B, small nucleolar RNA, C/D box 36A, small nucleolar RNA, C/D box 24
FRMD5	RL8	no	5	5	0.1023	1.2068	0.02	2/2	N/A	P62917	RL8_HUMAN	RPL8	6132;	--	60S ribosomal protein L8	ribosomal protein L8
FRMD5	RL9	no	4.5	4.5	0.1219	0.9409	0.06	2/2	N/A	P32969	RL9_HUMAN	RPL9 OK/SW-cl.103; RPL9P7; RPL9P8; RPL9P9	6133;	--	60S ribosomal protein L9	ribosomal protein L9
FRMD5	RLA0	no	9	9	0.1488	1.18	0.1	2/2	N/A	P05388	RLA0_HUMAN	RPLP0	6175;	--	60S acidic ribosomal protein P0 (60S ribosomal protein L10E)	ribosomal protein, large, P0
FRMD5	RLA1	no	1	1	0.0446	0.4393	0	1/2	N/A	P05386	RLA1_HUMAN	RPLP1 RRP1	6176;	--	60S acidic ribosomal protein P1	ribosomal protein, large, P1
FRMD5	RLA2	no	6.5	6.5	0.2965	0.8352	0.05	2/2	N/A	P05387	RLA2_HUMAN	RPLP2 D11S2243E RPP2	6181;	--	60S acidic ribosomal protein P2 (Renal carcinoma antigen NY-REN-44)	ribosomal protein, large, P2, small nucleolar RNA, H/ACA box 52
FRMD5	ROA1	no	1	1	0.0137	0.0501	0	1/2	N/A	P09651	ROA1_HUMAN	HNRNPA1 HNRPA1	3178;	--	Heterogeneous nuclear ribonucleoprotein A1 (hnRNP A1) (Helix-destabilizing protein) (Single-strand RNA-binding protein) (hnRNP core protein A1)	heterogeneous nuclear ribonucleoprotein A1
FRMD5	ROA2	no	2.5	2.5	0.0365	0.0916	0	2/2	N/A	P22626	ROA2_HUMAN	HNRNPA2B1 HNRPA2B1	3181;	--	Heterogeneous nuclear ribonucleoproteins A2/B1 (hnRNP A2/B1)	heterogeneous nuclear ribonucleoprotein A2/B1
FRMD5	RRP12	no	1	1	0.0042	N/A	0.05	1/2	-0.03	Q5JTH9	RRP12_HUMAN	RRP12 KIAA0690	23223;	--	RRP12-like protein	ribosomal RNA processing 12 homolog (S. cerevisiae)
FRMD5	RS10	no	1.5	1.5	0.0483	0.9494	0.01	2/2	N/A	P46783	RS10_HUMAN	RPS10	6204;	--	40S ribosomal protein S10	ribosomal protein S10
FRMD5	RS11	no	6	6	0.1986	1.5002	0.2	2/2	N/A	P62280	RS11_HUMAN	RPS11	6205;	--	40S ribosomal protein S11	ribosomal protein S11, small nucleolar RNA, C/D box 35B
FRMD5	RS12	no	4.5	4.5	0.1786	1.8455	0.08	2/2	N/A	P25398	RS12_HUMAN	RPS12	6206;	--	40S ribosomal protein S12	ribosomal protein S12
FRMD5	RS13	no	4	4	0.1382	1.896	0.11	2/2	N/A	P62277	RS13_HUMAN	RPS13	6207;	--	40S ribosomal protein S13	ribosomal protein S13, small nucleolar RNA, C/D box 14B, uncharacterized LOC100508408
FRMD5	RS14	no	2	2	0.0697	0.4692	0.01	2/2	N/A	P62263	RS14_HUMAN	RPS14 PRO2640	6208;	--	40S ribosomal protein S14	ribosomal protein S14
FRMD5	RS15	no	1	1	0.0351	N/A	0.05	1/2	-0.03	P62841	RS15_HUMAN	RPS15 RIG	6209;	--	40S ribosomal protein S15 (RIG protein)	ribosomal protein S15
FRMD5	RS15A	no	1.5	1.5	0.06	0.845	0.06	2/2	N/A	P62244	RS15A_HUMAN	RPS15A OK/SW-cl.82	6210;	--	40S ribosomal protein S15a	ribosomal protein S15a
FRMD5	RS16	no	1.5	1.5	0.0546	0.7223	0.02	2/2	N/A	P62249	RS16_HUMAN	RPS16	6217;	--	40S ribosomal protein S16	ribosomal protein S16
FRMD5	RS17	yes	3.5	3.5	0.1332	11.6436	8.06	2/2	1	P08708	RS17_HUMAN	RPS17	100505503;6218;	--	40S ribosomal protein S17	ribosomal protein S17, ribosomal protein S17-like
FRMD5	RS18	no	6.5	6.5	0.2243	1.0086	0.06	2/2	N/A	P62269	RS18_HUMAN	RPS18 D6S218E	6222;	--	40S ribosomal protein S18 (Ke-3) (Ke3)	ribosomal protein S18
FRMD5	RS19	no	5.5	5.5	0.1989	1.396	0.04	2/2	N/A	P39019	RS19_HUMAN	RPS19	6223;	--	40S ribosomal protein S19	ribosomal protein S19
FRMD5	RS2	no	6.5	7	0.1251	2.8087	0.22	2/2	N/A	P15880	RS2_HUMAN	RPS2 RPS4	6187;	--	40S ribosomal protein S2 (40S ribosomal protein S4) (Protein LLRep3)	ribosomal protein S2, small nucleolar RNA, H/ACA box 64
FRMD5	RS20	no	1.5	1.5	0.067	0.9872	0.16	2/2	N/A	P60866	RS20_HUMAN	RPS20	6224;	--	40S ribosomal protein S20	ribosomal protein S20, small nucleolar RNA, C/D box 54
FRMD5	RS23	no	4	4	0.1471	1.1829	0.02	2/2	N/A	P62266	RS23_HUMAN	RPS23	6228;	--	40S ribosomal protein S23	ribosomal protein S23
FRMD5	RS24	no	4	4	0.1569	2.7854	0.05	2/2	N/A	P62847	RS24_HUMAN	RPS24	6229;	--	40S ribosomal protein S24	ribosomal protein S24
FRMD5	RS25	no	2.5	2.5	0.1059	0.6282	0.02	2/2	N/A	P62851	RS25_HUMAN	RPS25	6230;	--	40S ribosomal protein S25	ribosomal protein S25
FRMD5	RS26	no	2.5	2.5	0.1136	1.4126	0.05	2/2	N/A	P62854	RS26_HUMAN	RPS26	6231;	--	40S ribosomal protein S26	ribosomal protein S26, 40S ribosomal protein S26-like
FRMD5	RS27	no	4	4	0.2504	1.1859	0.02	2/2	N/A	P42677	RS27_HUMAN	RPS27 MPS1	6232;	--	40S ribosomal protein S27 (Metallopan-stimulin 1) (MPS-1)	ribosomal protein S27
FRMD5	RS27A	no	3	3	0.1	0.2465	0	2/2	N/A	P62979	RS27A_HUMAN	RPS27A UBA80 UBCEP1	6233;	--	Ubiquitin-40S ribosomal protein S27a (Ubiquitin carboxyl extension protein 80) [Cleaved into: Ubiquitin; 40S ribosomal protein S27a]	ribosomal protein S27a
FRMD5	RS28	no	2	2	0.1524	0.8935	0.01	2/2	N/A	P62857	RS28_HUMAN	RPS28	6234;	--	40S ribosomal protein S28	ribosomal protein S28
FRMD5	RS3	no	6.5	6.5	0.141	1.1201	0.03	2/2	N/A	P23396	RS3_HUMAN	RPS3 OK/SW-cl.26	6188;	--	40S ribosomal protein S3	ribosomal protein S3
FRMD5	RS30	no	1	1	0.0891	N/A	0	2/2	N/A	P62861	RS30_HUMAN	FAU	N/A	--	40S ribosomal protein S30	Finkel-Biskis-Reilly murine sarcoma virus (FBR-MuSV) ubiquitously expressed
FRMD5	RS3A	no	7	7	0.1394	1.9934	0.27	2/2	N/A	P61247	RS3A_HUMAN	RPS3A FTE1 MFTL	6189;	--	40S ribosomal protein S3a (v-fos transformation effector protein) (Fte-1)	ribosomal protein S3A, small nucleolar RNA, C/D box 73A
FRMD5	RS4X	no	12	12	0.24	2.7505	0.29	2/2	N/A	P62701	RS4X_HUMAN	RPS4X CCG2 RPS4 SCAR	6191;	--	40S ribosomal protein S4, X isoform (SCR10) (Single copy abundant mRNA protein)	ribosomal protein S4, X-linked
FRMD5	RS6	no	6	6	0.1267	1.5986	0.13	2/2	N/A	P62753	RS6_HUMAN	RPS6 OK/SW-cl.2	6194;	--	40S ribosomal protein S6 (Phosphoprotein NP33)	ribosomal protein S6
FRMD5	RS7	no	2	2	0.0542	0.6699	0.01	2/2	N/A	P62081	RS7_HUMAN	RPS7	6201;	--	40S ribosomal protein S7	ribosomal protein S7
FRMD5	RS8	no	9.5	9.5	0.2398	1.2136	0.09	2/2	N/A	P62241	RS8_HUMAN	RPS8 OK/SW-cl.83	6202;	--	40S ribosomal protein S8	ribosomal protein S8, small nucleolar RNA, C/D box 55, small nucleolar RNA, C/D box 38B
FRMD5	RS9	no	5	5	0.1347	2.2722	0.15	2/2	N/A	P46781	RS9_HUMAN	RPS9	6203;	--	40S ribosomal protein S9	ribosomal protein S9
FRMD5	RT22	no	1	1	0.0141	N/A	0.03	1/2	N/A	P82650	RT22_HUMAN	MRPS22 C3orf5 RPMS22 GK002	56945;	--	28S ribosomal protein S22, mitochondrial (MRP-S22) (S22mt)	mitochondrial ribosomal protein S22
FRMD5	RUVB1	no	1	1	0.0112	2.6655	0	1/2	N/A	Q9Y265	RUVB1_HUMAN	RUVBL1 INO80H NMP238 TIP49 TIP49A	8607;	--	RuvB-like 1 (EC 3.6.4.12) (49 kDa TATA box-binding protein-interacting protein) (49 kDa TBP-interacting protein) (54 kDa erythrocyte cytosolic protein) (ECP-54) (INO80 complex subunit H) (Nuclear matrix protein 238) (NMP 238) (Pontin 52) (TIP49a) (TIP60-associated protein 54-alpha) (TAP54-alpha)	RuvB-like 1 (E. coli)
FRMD5	RUVB2	no	1	1	0.011	N/A	0.01	1/2	-0.04	Q9Y230	RUVB2_HUMAN	RUVBL2 INO80J TIP48 TIP49B CGI-46	10856;	--	RuvB-like 2 (EC 3.6.4.12) (48 kDa TATA box-binding protein-interacting protein) (48 kDa TBP-interacting protein) (51 kDa erythrocyte cytosolic protein) (ECP-51) (INO80 complex subunit J) (Repressing pontin 52) (Reptin 52) (TIP49b) (TIP60-associated protein 54-beta) (TAP54-beta)	RuvB-like 2 (E. coli)
FRMD5	SNP23	no	2	2	0.0498	0.7378	0.04	2/2	N/A	O00161	SNP23_HUMAN	SNAP23	8773;	--	Synaptosomal-associated protein 23 (SNAP-23) (Vesicle-membrane fusion protein SNAP-23)	synaptosomal-associated protein, 23kDa
FRMD5	STAT	no	2	2	0.1751	2.7279	0.04	1/2	N/A	P02808	STAT_HUMAN	STATH	6779;	--	Statherin	statherin
FRMD5	STIP1	no	10.5	10.5	0.1015	9.5983	12.11	2/2	-0.03	P31948	STIP1_HUMAN	STIP1	10963;	--	Stress-induced-phosphoprotein 1 (STI1) (Hsc70/Hsp90-organizing protein) (Hop) (Renal carcinoma antigen NY-REN-11) (Transformation-sensitive protein IEF SSP 3521)	stress-induced-phosphoprotein 1
FRMD5	StrepHA-Tag	no	8	11	0.9945	0.07	0	2/2	N/A	StrepHA-Tag	N/A	N/A	N/A	--	N/A	N/A
FRMD5	Streptactin	no	6	6	0.1715	0.2275	0	2/2	N/A	Streptactin	N/A	N/A	N/A	--	N/A	N/A
FRMD5	SYEP	no	1	1	0.0034	0.2089	0	1/2	N/A	P07814	SYEP_HUMAN	EPRS GLNS PARS QARS QPRS PIG32	2058;	--	Bifunctional glutamate/proline--tRNA ligase (Bifunctional aminoacyl-tRNA synthetase) (Cell proliferation-inducing gene 32 protein) [Includes: Glutamate--tRNA ligase (EC 6.1.1.17) (Glutamyl-tRNA synthetase) (GluRS); Proline--tRNA ligase (EC 6.1.1.15) (Prolyl-tRNA synthetase)]	glutamyl-prolyl-tRNA synthetase
FRMD5	SYLC	no	2	2	0.0087	0.56	0.02	1/2	N/A	Q9P2J5	SYLC_HUMAN	LARS KIAA1352	51520;	--	Leucine--tRNA ligase, cytoplasmic (EC 6.1.1.4) (Leucyl-tRNA synthetase) (LeuRS)	leucyl-tRNA synthetase
FRMD5	TBA1C	yes	2	29.5	0.3453	N/A	4.09	2/2	0.56	Q9BQE3	TBA1C_HUMAN	TUBA1C TUBA6	84790;	--	Tubulin alpha-1C chain (Alpha-tubulin 6) (Tubulin alpha-6 chain)	tubulin, alpha 1c
FRMD5	TBB4B	no	1	5.5	0.0652	0.5157	0.07	2/2	N/A	P68371	TBB4B_HUMAN	TUBB4B TUBB2C	10383;	--	Tubulin beta-4B chain (Tubulin beta-2 chain) (Tubulin beta-2C chain)	tubulin, beta 4B class IVb
FRMD5	TBB5	no	7.5	38.5	0.457	0.9034	1.26	2/2	N/A	P07437	TBB5_HUMAN	TUBB TUBB5 OK/SW-cl.56	203068;	--	Tubulin beta chain (Tubulin beta-5 chain)	tubulin, beta class I
FRMD5	TEBP	yes	8.5	8.5	0.2767	14.2216	9.47	2/2	1	Q15185	TEBP_HUMAN	PTGES3 P23 TEBP	10728;	--	Prostaglandin E synthase 3 (EC 5.3.99.3) (Cytosolic prostaglandin E2 synthase) (cPGES) (Hsp90 co-chaperone) (Progesterone receptor complex p23) (Telomerase-binding protein p23)	prostaglandin E synthase 3 (cytosolic)
FRMD5	TRY3	no	1	1	0.0173	N/A	0	2/2	N/A	P35030	TRY3_HUMAN	PRSS3 PRSS4 TRY3 TRY4	5646;	--	Trypsin-3 (EC 3.4.21.4) (Brain trypsinogen) (Mesotrypsinogen) (Serine protease 3) (Serine protease 4) (Trypsin III) (Trypsin IV)	protease, serine, 2 (trypsin 2), protease, serine, 3
FRMD5	TRYP_PIG	no	8	11.5	0.2614	0.1678	0.03	2/2	N/A	P00761	TRYP_PIG	N/A	N/A	--	Trypsin (EC 3.4.21.4)	0
FRMD5	US6NL	no	1	1	0.0066	N/A	0.01	1/2	N/A	Q92738	US6NL_HUMAN	USP6NL KIAA0019	9712;	--	USP6 N-terminal-like protein (Related to the N-terminus of tre) (RN-tre)	USP6 N-terminal like, USP6NL intronic transcript 1 (non-protein coding)
FRMD5	VIME	no	4.5	4.5	0.0502	0.1946	0.04	2/2	N/A	P08670	VIME_HUMAN	VIM	7431;	--	Vimentin	vimentin
FRMD5	YBOX1	no	5.5	6.5	0.1058	0.9611	0.09	2/2	N/A	P67809	YBOX1_HUMAN	YBX1 NSEP1 YB1	4904;	--	Nuclease-sensitive element-binding protein 1 (CCAAT-binding transcription factor I subunit A) (CBF-A) (DNA-binding protein B) (DBPB) (Enhancer factor I subunit A) (EFI-A) (Y-box transcription factor) (Y-box-binding protein 1) (YB-1)	Y box binding protein 1
FRMD5	ZA2G	no	1	1	0.0182	N/A	0.01	1/2	-0.04	P25311	ZA2G_HUMAN	AZGP1 ZAG ZNGP1	563;	--	Zinc-alpha-2-glycoprotein (Zn-alpha-2-GP) (Zn-alpha-2-glycoprotein)	alpha-2-glycoprotein 1, zinc-binding
FRMD6	1433B	yes	7.8	10.5	0.4148	15.5322	3.67	4/4	N/A	P31946	1433B_HUMAN	YWHAB	7529;	YES	14-3-3 protein beta/alpha (Protein 1054) (Protein kinase C inhibitor protein 1) (KCIP-1) [Cleaved into: 14-3-3 protein beta/alpha, N-terminally processed]	tyrosine 3-monooxygenase/tryptophan 5-monooxygenase activation protein, beta polypeptide
FRMD6	1433E	no	21.2	23.8	0.8707	8.6073	8.59	4/4	N/A	P62258	1433E_HUMAN	YWHAE	7531;	--	14-3-3 protein epsilon (14-3-3E)	tyrosine 3-monooxygenase/tryptophan 5-monooxygenase activation protein, epsilon polypeptide
FRMD6	1433F	yes	7.5	7.7	0.281	50.5049	12.09	4/4	N/A	Q04917	1433F_HUMAN	YWHAH YWHA1	7533;	--	14-3-3 protein eta (Protein AS1)	tyrosine 3-monooxygenase/tryptophan 5-monooxygenase activation protein, eta polypeptide
FRMD6	1433G	yes	6	7	0.2947	17.1449	2.5	4/4	N/A	P61981	1433G_HUMAN	YWHAG	7532;	YES	14-3-3 protein gamma (Protein kinase C inhibitor protein 1) (KCIP-1) [Cleaved into: 14-3-3 protein gamma, N-terminally processed]	tyrosine 3-monooxygenase/tryptophan 5-monooxygenase activation protein, gamma polypeptide
FRMD6	1433T	yes	9.3	10.5	0.3955	33.7555	10.02	4/4	N/A	P27348	1433T_HUMAN	YWHAQ	10971;	--	14-3-3 protein theta (14-3-3 protein T-cell) (14-3-3 protein tau) (Protein HS1)	tyrosine 3-monooxygenase/tryptophan 5-monooxygenase activation protein, theta polypeptide
FRMD6	1433Z	no	9.7	9.7	0.3689	4.173	1.23	4/4	N/A	P63104	1433Z_HUMAN	YWHAZ	7534;	--	14-3-3 protein zeta/delta (Protein kinase C inhibitor protein 1) (KCIP-1)	tyrosine 3-monooxygenase/tryptophan 5-monooxygenase activation protein, zeta polypeptide
FRMD6	2ABA	no	1	1	0.0273	0.6263	0	1/4	N/A	P63151	2ABA_HUMAN	PPP2R2A	5520;	--	Serine/threonine-protein phosphatase 2A 55 kDa regulatory subunit B alpha isoform (PP2A subunit B isoform B55-alpha) (PP2A subunit B isoform PR55-alpha) (PP2A subunit B isoform R2-alpha) (PP2A subunit B isoform alpha)	protein phosphatase 2, regulatory subunit B, alpha
FRMD6	ABI1	no	1	1	0.0223	0.5048	0	1/4	N/A	Q8IZP0	ABI1_HUMAN	ABI1 SSH3BP1	10006;	--	Abl interactor 1 (Abelson interactor 1) (Abi-1) (Abl-binding protein 4) (AblBP4) (Eps8 SH3 domain-binding protein) (Eps8-binding protein) (Nap1-binding protein) (Nap1BP) (Spectrin SH3 domain-binding protein 1) (e3B1)	abl-interactor 1
FRMD6	ACACA	no	1	1	0.0053	0.0911	0	1/4	N/A	Q13085	ACACA_HUMAN	ACACA ACAC ACC1 ACCA	31;	--	Acetyl-CoA carboxylase 1 (ACC1) (EC 6.4.1.2) (ACC-alpha) [Includes: Biotin carboxylase (EC 6.3.4.14)]	acetyl-CoA carboxylase alpha
FRMD6	ACTB	no	2.8	3.2	0.0811	0.1597	0.01	4/4	N/A	P60709	ACTB_HUMAN	ACTB	60;	--	Actin, cytoplasmic 1 (Beta-actin) [Cleaved into: Actin, cytoplasmic 1, N-terminally processed]	actin, beta
FRMD6	ACTC	no	2.2	4	0.1306	N/A	0.02	4/4	N/A	P68032	ACTC_HUMAN	ACTC1 ACTC	70;	--	Actin, alpha cardiac muscle 1 (Alpha-cardiac actin)	actin, alpha, cardiac muscle 1
FRMD6	ACTG	no	2.8	3.2	0.0811	0.1394	0.01	4/4	N/A	P63261	ACTG_HUMAN	ACTG1 ACTB ACTG	71;	--	Actin, cytoplasmic 2 (Gamma-actin) [Cleaved into: Actin, cytoplasmic 2, N-terminally processed]	actin, gamma 1
FRMD6	ADT2	no	1.5	1.5	0.0658	0.2285	0	2/4	N/A	P05141	ADT2_HUMAN	SLC25A5 ANT2	292;	--	ADP/ATP translocase 2 (ADP,ATP carrier protein 2) (ADP,ATP carrier protein, fibroblast isoform) (Adenine nucleotide translocator 2) (ANT 2) (Solute carrier family 25 member 5)	solute carrier family 25 (mitochondrial carrier; adenine nucleotide translocator), member 5
FRMD6	ADT3	no	1.5	1.5	0.0658	0.6021	0.01	2/4	N/A	P12236	ADT3_HUMAN	SLC25A6 ANT3 CDABP0051	293;	--	ADP/ATP translocase 3 (ADP,ATP carrier protein 3) (ADP,ATP carrier protein, isoform T2) (ANT 2) (Adenine nucleotide translocator 3) (ANT 3) (Solute carrier family 25 member 6)	solute carrier family 25 (mitochondrial carrier; adenine nucleotide translocator), member 6
FRMD6	AIFM1	no	1	1	0.0142	0.4673	0	2/4	N/A	O95831	AIFM1_HUMAN	AIFM1 AIF PDCD8	9131;	--	Apoptosis-inducing factor 1, mitochondrial (EC 1.-.-.-) (Programmed cell death protein 8)	apoptosis-inducing factor, mitochondrion-associated, 1
FRMD6	AIMP1	no	2	2	0.0395	3.3279	0.01	1/4	N/A	Q12904	AIMP1_HUMAN	AIMP1 EMAP2 SCYE1	9255;	--	Aminoacyl tRNA synthase complex-interacting multifunctional protein 1 (Multisynthase complex auxiliary component p43) [Cleaved into: Endothelial monocyte-activating polypeptide 2 (EMAP-2) (Endothelial monocyte-activating polypeptide II) (EMAP-II) (Small inducible cytokine subfamily E member 1)]	aminoacyl tRNA synthetase complex-interacting multifunctional protein 1
FRMD6	ALBU	no	1	1	0.0183	0.0653	0	4/4	N/A	P02768	ALBU_HUMAN	ALB GIG20 GIG42 PRO0903 PRO1708 PRO2044 PRO2619 PRO2675 UNQ696/PRO1341	213;	--	Serum albumin	albumin
FRMD6	ALDOA	no	1.2	1.2	0.0333	0.2862	0.01	4/4	N/A	P04075	ALDOA_HUMAN	ALDOA ALDA	226;	--	Fructose-bisphosphate aldolase A (EC 4.1.2.13) (Lung cancer antigen NY-LU-1) (Muscle-type aldolase)	aldolase A, fructose-bisphosphate
FRMD6	ANXA2	no	6	6	0.2236	15.5474	0.12	2/4	-0.03	P07355	ANXA2_HUMAN	ANXA2 ANX2 ANX2L4 CAL1H LPC2D	302;	--	Annexin A2 (Annexin II) (Annexin-2) (Calpactin I heavy chain) (Calpactin-1 heavy chain) (Chromobindin-8) (Lipocortin II) (Placental anticoagulant protein IV) (PAP-IV) (Protein I) (p36)	annexin A2
FRMD6	API5	no	1	1	0.0233	N/A	0.01	1/4	N/A	Q9BZZ5	API5_HUMAN	API5 MIG8	8539;	--	Apoptosis inhibitor 5 (API-5) (Antiapoptosis clone 11 protein) (AAC-11) (Cell migration-inducing gene 8 protein) (Fibroblast growth factor 2-interacting factor) (FIF) (Protein XAGL)	apoptosis inhibitor 5
FRMD6	ARGI1	no	1	1	0.046	N/A	0	1/4	N/A	P05089	ARGI1_HUMAN	ARG1	383;	--	Arginase-1 (EC 3.5.3.1) (Liver-type arginase) (Type I arginase)	arginase, liver
FRMD6	ATPA	no	1.6	1.6	0.0317	0.657	0.02	4/4	N/A	P25705	ATPA_HUMAN	ATP5A1 ATP5A ATP5AL2 ATPM	498;	--	ATP synthase subunit alpha, mitochondrial	ATP synthase, H+ transporting, mitochondrial F1 complex, alpha subunit 1, cardiac muscle
FRMD6	ATPB	no	1	1	0.0155	0.1901	0	3/4	N/A	P06576	ATPB_HUMAN	ATP5B ATPMB ATPSB	506;	--	ATP synthase subunit beta, mitochondrial (EC 3.6.3.14)	ATP synthase, H+ transporting, mitochondrial F1 complex, beta polypeptide
FRMD6	ATX2L	no	19.2	20.2	0.1979	0.7807	0.11	4/4	N/A	Q8WWM7	ATX2L_HUMAN	ATXN2L A2D A2LG A2LP A2RP	11273;	--	Ataxin-2-like protein (Ataxin-2 domain protein) (Ataxin-2-related protein)	ataxin 2-like
FRMD6	BCKD	no	22.8	24.8	0.5354	7.9808	0.73	4/4	N/A	O14874	BCKD_HUMAN	BCKDK	10295;	--	[3-methyl-2-oxobutanoate dehydrogenase [lipoamide]] kinase, mitochondrial (EC 2.7.11.4) (Branched-chain alpha-ketoacid dehydrogenase kinase) (BCKD-kinase) (BCKDHKIN)	branched chain ketoacid dehydrogenase kinase
FRMD6	BRX1	no	1	1	0.0203	2.0106	0	1/4	N/A	Q8TDN6	BRX1_HUMAN	BRIX1 BRIX BXDC2	55299;	--	Ribosome biogenesis protein BRX1 homolog (Brix domain-containing protein 2)	BRX1, biogenesis of ribosomes, homolog (S. cerevisiae)
FRMD6	C1QBP	no	1.7	1.7	0.0628	0.3244	0.01	4/4	N/A	Q07021	C1QBP_HUMAN	C1QBP GC1QBP HABP1 SF2P32	708;	--	Complement component 1 Q subcomponent-binding protein, mitochondrial (GC1q-R protein) (Glycoprotein gC1qBP) (C1qBP) (Hyaluronan-binding protein 1) (Mitochondrial matrix protein p32) (p33)	complement component 1, q subcomponent binding protein
FRMD6	CALL5	no	2.6	2.6	0.2044	0.7692	0.02	4/4	N/A	Q9NZT1	CALL5_HUMAN	CALML5 CLSP	51806;	--	Calmodulin-like protein 5 (Calmodulin-like skin protein)	calmodulin-like 5
FRMD6	CALM	no	1.5	1.5	0.1058	0.4788	0	2/4	N/A	P62158	CALM_HUMAN	CALM1 CALM CAM CAM1; CALM2 CAM2 CAMB; CALM3 CALML2 CAM3 CAMC CAMIII	801;805;808;	--	Calmodulin (CaM)	calmodulin 1 (phosphorylase kinase, delta), calmodulin 2 (phosphorylase kinase, delta), calmodulin 3 (phosphorylase kinase, delta)
FRMD6	CASPE	no	1.5	1.5	0.0777	N/A	0.01	4/4	N/A	P31944	CASPE_HUMAN	CASP14	23581;	--	Caspase-14 (CASP-14) (EC 3.4.22.-) [Cleaved into: Caspase-14 subunit p19; Caspase-14 subunit p10]	caspase 14, apoptosis-related cysteine peptidase
FRMD6	CBX3	no	2	2	0.1333	3.9272	0.02	1/4	N/A	Q13185	CBX3_HUMAN	CBX3	11335;	--	Chromobox protein homolog 3 (HECH) (Heterochromatin protein 1 homolog gamma) (HP1 gamma) (Modifier 2 protein)	chromobox homolog 3
FRMD6	CDK1	no	2	2	0.0821	N/A	0.02	1/4	N/A	P06493	CDK1_HUMAN	CDK1 CDC2 CDC28A CDKN1 P34CDC2	983;	--	Cyclin-dependent kinase 1 (CDK1) (EC 2.7.11.22) (EC 2.7.11.23) (Cell division control protein 2 homolog) (Cell division protein kinase 1) (p34 protein kinase)	cyclin-dependent kinase 1
FRMD6	CDON	no	1	2	0.0144	N/A	0.03	4/4	N/A	Q4KMG0	CDON_HUMAN	CDON CDO	50937;	--	Cell adhesion molecule-related/down-regulated by oncogenes	cell adhesion associated, oncogene regulated
FRMD6	CDSN	no	1	1	0.0183	2.5639	0	2/4	N/A	Q15517	CDSN_HUMAN	CDSN	1041;	--	Corneodesmosin (S protein)	corneodesmosin
FRMD6	CH10	no	3	3	0.3587	1.5658	0.01	1/4	N/A	P61604	CH10_HUMAN	HSPE1	3336;	--	10 kDa heat shock protein, mitochondrial (Hsp10) (10 kDa chaperonin) (Chaperonin 10) (CPN10) (Early-pregnancy factor) (EPF)	heat shock 10kDa protein 1 (chaperonin 10)
FRMD6	CH60	no	2	2	0.0382	0.3421	0.01	2/4	N/A	P10809	CH60_HUMAN	HSPD1 HSP60	3329;	--	60 kDa heat shock protein, mitochondrial (60 kDa chaperonin) (Chaperonin 60) (CPN60) (Heat shock protein 60) (HSP-60) (Hsp60) (HuCHA60) (Mitochondrial matrix protein P1) (P60 lymphocyte protein)	heat shock 60kDa protein 1 (chaperonin)
FRMD6	CISY	no	3	3	0.0785	N/A	0.03	1/4	N/A	O75390	CISY_HUMAN	CS	1431;	--	Citrate synthase, mitochondrial (EC 2.3.3.1)	citrate synthase
FRMD6	CKAP4	no	2.8	2.8	0.0427	2.2351	0.1	4/4	N/A	Q07065	CKAP4_HUMAN	CKAP4	10970;	--	Cytoskeleton-associated protein 4 (63-kDa cytoskeleton-linking membrane protein) (Climp-63) (p63)	cytoskeleton-associated protein 4
FRMD6	CLH1	no	3.3	3.3	0.0192	1.043	0.07	4/4	N/A	Q00610	CLH1_HUMAN	CLTC CLH17 CLTCL2 KIAA0034	1213;	--	Clathrin heavy chain 1 (Clathrin heavy chain on chromosome 17) (CLH-17)	clathrin, heavy chain (Hc)
FRMD6	CLPB	no	1	1	0.016	N/A	0	1/4	N/A	Q9H078	CLPB_HUMAN	CLPB HSP78 SKD3	81570;	--	Caseinolytic peptidase B protein homolog (Suppressor of potassium transport defect 3)	ClpB caseinolytic peptidase B homolog (E. coli)
FRMD6	COF1	no	1.5	1.5	0.1001	0.3937	0.02	4/4	N/A	P23528	COF1_HUMAN	CFL1 CFL	1072;	--	Cofilin-1 (18 kDa phosphoprotein) (p18) (Cofilin, non-muscle isoform)	cofilin 1 (non-muscle)
FRMD6	COR1C	no	1	1	0.0239	0.4053	0	1/4	N/A	Q9ULV4	COR1C_HUMAN	CORO1C CRNN4	23603;	--	Coronin-1C (Coronin-3) (hCRNN4)	coronin, actin binding protein, 1C
FRMD6	CYFP1	no	1	1	0.0097	1.6947	0	1/4	N/A	Q7L576	CYFP1_HUMAN	CYFIP1 KIAA0068	23191;	--	Cytoplasmic FMR1-interacting protein 1 (Specifically Rac1-associated protein 1) (Sra-1) (p140sra-1)	cytoplasmic FMR1 interacting protein 1
FRMD6	CYTA	no	1	1	0.1244	N/A	0	1/4	-0.04	P01040	CYTA_HUMAN	CSTA STF1 STFA	1475;	--	Cystatin-A (Cystatin-AS) (Stefin-A)	cystatin A (stefin A)
FRMD6	DCD	no	4.3	4.3	0.3957	0.7954	0	4/4	N/A	P81605	DCD_HUMAN	DCD AIDD DSEP	117159;	--	Dermcidin (EC 3.4.-.-) (Preproteolysin) [Cleaved into: Survival-promoting peptide; DCD-1]	dermcidin
FRMD6	DCMC	no	1.5	1.5	0.0315	1.9096	0.02	2/4	N/A	O95822	DCMC_HUMAN	MLYCD	23417;	--	Malonyl-CoA decarboxylase, mitochondrial (MCD) (EC 4.1.1.9)	malonyl-CoA decarboxylase
FRMD6	DDX17	no	1	1	0.0136	0.2953	0	3/4	N/A	Q92841	DDX17_HUMAN	DDX17	10521;	--	Probable ATP-dependent RNA helicase DDX17 (EC 3.6.4.13) (DEAD box protein 17) (DEAD box protein p72) (RNA-dependent helicase p72)	DEAD (Asp-Glu-Ala-Asp) box helicase 17
FRMD6	DDX21	no	7	7	0.0874	1.0158	0.09	4/4	N/A	Q9NR30	DDX21_HUMAN	DDX21	9188;	--	Nucleolar RNA helicase 2 (EC 3.6.4.13) (DEAD box protein 21) (Gu-alpha) (Nucleolar RNA helicase Gu) (Nucleolar RNA helicase II) (RH II/Gu)	DEAD (Asp-Glu-Ala-Asp) box helicase 21
FRMD6	DDX6	no	3	3	0.0607	0.339	0.01	4/4	N/A	P26196	DDX6_HUMAN	DDX6 HLR2 RCK	1656;	--	Probable ATP-dependent RNA helicase DDX6 (EC 3.6.4.13) (ATP-dependent RNA helicase p54) (DEAD box protein 6) (Oncogene RCK)	DEAD (Asp-Glu-Ala-Asp) box helicase 6
FRMD6	DESP	no	3.6	3.6	0.0112	1.073	0.03	4/4	N/A	P15924	DESP_HUMAN	DSP	1832;	--	Desmoplakin (DP) (250/210 kDa paraneoplastic pemphigus antigen)	desmoplakin
FRMD6	DHB4	no	3	3	0.0497	23.1179	0.06	1/4	N/A	P51659	DHB4_HUMAN	HSD17B4 EDH17B4	3295;	--	Peroxisomal multifunctional enzyme type 2 (MFE-2) (17-beta-hydroxysteroid dehydrogenase 4) (17-beta-HSD 4) (D-bifunctional protein) (DBP) (Multifunctional protein 2) (MPF-2) [Cleaved into: (3R)-hydroxyacyl-CoA dehydrogenase (EC 1.1.1.n12); Enoyl-CoA hydratase 2 (EC 4.2.1.107) (EC 4.2.1.119) (3-alpha,7-alpha,12-alpha-trihydroxy-5-beta-cholest-24-enoyl-CoA hydratase)]	hydroxysteroid (17-beta) dehydrogenase 4
FRMD6	DHX9	no	1.7	1.7	0.011	0.1917	0.02	3/4	N/A	Q08211	DHX9_HUMAN	DHX9 DDX9 LKP NDH2	1660;	--	ATP-dependent RNA helicase A (RHA) (EC 3.6.4.13) (DEAH box protein 9) (Leukophysin) (LKP) (Nuclear DNA helicase II) (NDH II)	DEAH (Asp-Glu-Ala-His) box helicase 9
FRMD6	DLDH	no	10	10	0.1897	1.4614	0.03	4/4	N/A	P09622	DLDH_HUMAN	DLD GCSL LAD PHE3	1738;	--	Dihydrolipoyl dehydrogenase, mitochondrial (EC 1.8.1.4) (Dihydrolipoamide dehydrogenase) (Glycine cleavage system L protein)	dihydrolipoamide dehydrogenase
FRMD6	DSC1	no	1	1	0.0166	N/A	0	1/4	N/A	Q08554	DSC1_HUMAN	DSC1 CDHF1	1823;	--	Desmocollin-1 (Cadherin family member 1) (Desmosomal glycoprotein 2/3) (DG2/DG3)	desmocollin 1
FRMD6	DSG1	no	2.8	2.8	0.0303	2.0742	0.01	4/4	N/A	Q02413	DSG1_HUMAN	DSG1 CDHF4	1828;	--	Desmoglein-1 (Cadherin family member 4) (Desmosomal glycoprotein 1) (DG1) (DGI) (Pemphigus foliaceus antigen)	desmoglein 1
FRMD6	DX39B	no	2	2	0.0549	0.7479	0.01	2/4	N/A	Q13838	DX39B_HUMAN	DDX39B BAT1 UAP56	7919;	--	Spliceosome RNA helicase DDX39B (EC 3.6.4.13) (56 kDa U2AF65-associated protein) (ATP-dependent RNA helicase p47) (DEAD box protein UAP56) (HLA-B-associated transcript 1 protein)	DEAD (Asp-Glu-Ala-Asp) box polypeptide 39B, small nucleolar RNA, C/D box 84
FRMD6	ECHM	no	1	1	0.0421	23.118	0	1/4	N/A	P30084	ECHM_HUMAN	ECHS1	1892;	--	Enoyl-CoA hydratase, mitochondrial (EC 4.2.1.17) (Enoyl-CoA hydratase 1) (Short-chain enoyl-CoA hydratase) (SCEH)	enoyl CoA hydratase, short chain, 1, mitochondrial
FRMD6	EF1A1	no	4.3	4.3	0.1015	0.5111	0.01	4/4	N/A	P68104	EF1A1_HUMAN	EEF1A1 EEF1A EF1A LENG7	1915;	--	Elongation factor 1-alpha 1 (EF-1-alpha-1) (Elongation factor Tu) (EF-Tu) (Eukaryotic elongation factor 1 A-1) (eEF1A-1) (Leukocyte receptor cluster member 7)	eukaryotic translation elongation factor 1 alpha 1
FRMD6	EF1B	no	1	1	0.0318	0.818	0	1/4	N/A	P24534	EF1B_HUMAN	EEF1B2 EEF1B EF1B	1933;	--	Elongation factor 1-beta (EF-1-beta)	eukaryotic translation elongation factor 1 beta 2, small nucleolar RNA, H/ACA box 41
FRMD6	EF1G	no	1	1	0.0279	2.0847	0	1/4	N/A	P26641	EF1G_HUMAN	EEF1G EF1G PRO1608	1937;	--	Elongation factor 1-gamma (EF-1-gamma) (eEF-1B gamma)	eukaryotic translation elongation factor 1 gamma, microRNA 3654
FRMD6	EF2	no	9	9	0.1279	2.7685	0.14	1/4	N/A	P13639	EF2_HUMAN	EEF2 EF2	1938;	--	Elongation factor 2 (EF-2)	eukaryotic translation elongation factor 2
FRMD6	EFTU	no	4	4	0.1079	15.7732	0.04	1/4	N/A	P49411	EFTU_HUMAN	TUFM	7284;	--	Elongation factor Tu, mitochondrial (EF-Tu) (P43)	Tu translation elongation factor, mitochondrial
FRMD6	ENOA	no	5	5	0.1294	0.4786	0.04	4/4	N/A	P06733	ENOA_HUMAN	ENO1 ENO1L1 MBPB1 MPB1	2023;	--	Alpha-enolase (EC 4.2.1.11) (2-phospho-D-glycerate hydro-lyase) (C-myc promoter-binding protein) (Enolase 1) (MBP-1) (MPB-1) (Non-neural enolase) (NNE) (Phosphopyruvate hydratase) (Plasminogen-binding protein)	enolase 1, (alpha)
FRMD6	ENPL	no	8	8	0.1215	3.5101	0.14	1/4	N/A	P14625	ENPL_HUMAN	HSP90B1 GRP94 TRA1	7184;	--	Endoplasmin (94 kDa glucose-regulated protein) (GRP-94) (Heat shock protein 90 kDa beta member 1) (Tumor rejection antigen 1) (gp96 homolog)	heat shock protein 90kDa beta (Grp94), member 1, microRNA 3652
FRMD6	ENSA	no	1	1	0.1008	0.9763	0	1/4	N/A	O43768	ENSA_HUMAN	ENSA	2029;	--	Alpha-endosulfine (ARPP-19e)	endosulfine alpha
FRMD6	ERP29	no	2	2	0.0935	8.3818	0.02	1/4	N/A	P30040	ERP29_HUMAN	ERP29 C12orf8 ERP28	10961;	--	Endoplasmic reticulum resident protein 29 (ERp29) (Endoplasmic reticulum resident protein 28) (ERp28) (Endoplasmic reticulum resident protein 31) (ERp31)	endoplasmic reticulum protein 29
FRMD6	F195B	no	2.7	2.7	0.3177	0.828	0.01	4/4	N/A	C9JLW8	F195B_HUMAN	FAM195B	348262;	--	Protein FAM195B	family with sequence similarity 195, member B
FRMD6	FABP5	no	1	1	0.053	0.5718	0	1/4	N/A	Q01469	FABP5_HUMAN	FABP5	2171;	--	Fatty acid-binding protein, epidermal (Epidermal-type fatty acid-binding protein) (E-FABP) (Fatty acid-binding protein 5) (Psoriasis-associated fatty acid-binding protein homolog) (PA-FABP)	fatty acid binding protein 5 (psoriasis-associated), fatty acid-binding protein, epidermal-like
FRMD6	FBX3	no	1	1	0.0259	N/A	0	1/4	N/A	Q9UK99	FBX3_HUMAN	FBXO3 FBX3	26273;	--	F-box only protein 3	F-box protein 3
FRMD6	FILA	no	1	1	0.0036	2.1523	0	1/4	N/A	P20930	FILA_HUMAN	FLG	2312;	--	Filaggrin	filaggrin
FRMD6	FILA2	no	1.8	1.8	0.0064	0.6668	0	4/4	N/A	Q5D862	FILA2_HUMAN	FLG2 IFPS	388698;	--	Filaggrin-2 (FLG-2) (Intermediate filament-associated and psoriasis-susceptibility protein) (Ifapsoriasin)	filaggrin family member 2
FRMD6	FKBP4	no	3	3	0.0797	6.5662	0.03	1/4	N/A	Q02790	FKBP4_HUMAN	FKBP4 FKBP52	2288;	--	Peptidyl-prolyl cis-trans isomerase FKBP4 (PPIase FKBP4) (EC 5.2.1.8) (51 kDa FK506-binding protein) (FKBP51) (52 kDa FK506-binding protein) (52 kDa FKBP) (FKBP-52) (59 kDa immunophilin) (p59) (FK506-binding protein 4) (FKBP-4) (FKBP59) (HSP-binding immunophilin) (HBI) (Immunophilin FKBP52) (Rotamase) [Cleaved into: Peptidyl-prolyl cis-trans isomerase FKBP4, N-terminally processed]	FK506 binding protein 4, 59kDa
FRMD6	FLNA	no	1	1	0.0038	0.8123	0.01	3/4	N/A	P21333	FLNA_HUMAN	FLNA FLN FLN1	2316;	--	Filamin-A (FLN-A) (Actin-binding protein 280) (ABP-280) (Alpha-filamin) (Endothelial actin-binding protein) (Filamin-1) (Non-muscle filamin)	filamin A, alpha
FRMD6	FLNB	no	1	1	0.0038	2.5307	0.02	3/4	N/A	O75369	FLNB_HUMAN	FLNB FLN1L FLN3 TABP TAP	2317;	--	Filamin-B (FLN-B) (ABP-278) (ABP-280 homolog) (Actin-binding-like protein) (Beta-filamin) (Filamin homolog 1) (Fh1) (Filamin-3) (Thyroid autoantigen) (Truncated actin-binding protein) (Truncated ABP)	filamin B, beta
FRMD6	FRMD6	bait	60.2	64.3	1	N/A	0	4/4	0	Q96NE9	FRMD6_HUMAN	FRMD6 C14orf31	122786;	--	FERM domain-containing protein 6 (Willin)	FERM domain containing 6
FRMD6	G3P	no	5.5	5.5	0.1794	0.968	0.02	4/4	N/A	P04406	G3P_HUMAN	GAPDH GAPD CDABP0047 OK/SW-cl.12	2597;	--	Glyceraldehyde-3-phosphate dehydrogenase (GAPDH) (EC 1.2.1.12) (Peptidyl-cysteine S-nitrosylase GAPDH) (EC 2.6.99.-)	glyceraldehyde-3-phosphate dehydrogenase
FRMD6	GDIB	no	2	2	0.0548	N/A	0.01	1/4	-0.03	P50395	GDIB_HUMAN	GDI2 RABGDIB	2665;	--	Rab GDP dissociation inhibitor beta (Rab GDI beta) (Guanosine diphosphate dissociation inhibitor 2) (GDI-2)	GDP dissociation inhibitor 2
FRMD6	GDIR1	no	1	1	0.0598	N/A	0	1/4	N/A	P52565	GDIR1_HUMAN	ARHGDIA GDIA1	396;	--	Rho GDP-dissociation inhibitor 1 (Rho GDI 1) (Rho-GDI alpha)	Rho GDP dissociation inhibitor (GDI) alpha
FRMD6	GGCT	no	1	1	0.0788	N/A	0	1/4	-0.04	O75223	GGCT_HUMAN	GGCT C7orf24 CRF21	79017;	--	Gamma-glutamylcyclotransferase (EC 2.3.2.4) (Cytochrome c-releasing factor 21)	gamma-glutamylcyclotransferase
FRMD6	GLO2	no	2	2	0.0545	0.5568	0.01	4/4	N/A	Q16775	GLO2_HUMAN	HAGH GLO2 HAGH1	3029;	--	Hydroxyacylglutathione hydrolase, mitochondrial (EC 3.1.2.6) (Glyoxalase II) (Glx II)	hydroxyacylglutathione hydrolase
FRMD6	GLYC	no	2.5	2.5	0.0339	N/A	0.26	2/4	N/A	P34896	GLYC_HUMAN	SHMT1	6470;	--	Serine hydroxymethyltransferase, cytosolic (SHMT) (EC 2.1.2.1) (Glycine hydroxymethyltransferase) (Serine methylase)	serine hydroxymethyltransferase 1 (soluble)
FRMD6	GLYM	no	1.5	1.5	0.0354	1.3288	0.01	2/4	N/A	P34897	GLYM_HUMAN	SHMT2	6472;	--	Serine hydroxymethyltransferase, mitochondrial (SHMT) (EC 2.1.2.1) (Glycine hydroxymethyltransferase) (Serine methylase)	serine hydroxymethyltransferase 2 (mitochondrial)
FRMD6	GRP75	no	7.3	7.3	0.1176	0.4279	0.02	4/4	N/A	P38646	GRP75_HUMAN	HSPA9 GRP75 HSPA9B	3313;	--	Stress-70 protein, mitochondrial (75 kDa glucose-regulated protein) (GRP-75) (Heat shock 70 kDa protein 9) (Mortalin) (MOT) (Peptide-binding protein 74) (PBP74)	heat shock 70kDa protein 9 (mortalin)
FRMD6	GRP78	no	6.5	6.5	0.1053	0.3107	0.01	4/4	N/A	P11021	GRP78_HUMAN	HSPA5 GRP78	3309;	--	78 kDa glucose-regulated protein (GRP-78) (Endoplasmic reticulum lumenal Ca(2+)-binding protein grp78) (Heat shock 70 kDa protein 5) (Immunoglobulin heavy chain-binding protein) (BiP)	heat shock 70kDa protein 5 (glucose-regulated protein, 78kDa)
FRMD6	GRPE1	no	4.3	4.3	0.2233	0.638	0.01	4/4	N/A	Q9HAV7	GRPE1_HUMAN	GRPEL1 GREPEL1	80273;	--	GrpE protein homolog 1, mitochondrial (HMGE) (Mt-GrpE#1)	GrpE-like 1, mitochondrial (E. coli)
FRMD6	H12	no	2.6	2.6	0.1204	0.2042	0.01	4/4	N/A	P16403	H12_HUMAN	HIST1H1C H1F2	3006;	--	Histone H1.2 (Histone H1c) (Histone H1d) (Histone H1s-1)	histone cluster 1, H1c
FRMD6	H1X	no	1	1	0.0505	0.6651	0	3/4	N/A	Q92522	H1X_HUMAN	H1FX	8971;	--	Histone H1x	H1 histone family, member X
FRMD6	H2A1	no	2.3	2.3	0.2022	N/A	0	4/4	N/A	P0C0S8	H2A1_HUMAN	HIST1H2AG H2AFP; HIST1H2AI H2AFC; HIST1H2AK H2AFD; HIST1H2AL H2AFI; HIST1H2AM H2AFN	8329;8330;8332;8336;8969;	--	Histone H2A type 1 (H2A.1) (Histone H2A/p)	histone cluster 1, H2ai, histone cluster 1, H2ak, histone cluster 1, H2al, histone cluster 1, H2am, histone cluster 1, H2ag, histone cluster 1, H2ah
FRMD6	H2B1K	no	4	4	0.2629	N/A	0.01	4/4	N/A	O60814	H2B1K_HUMAN	HIST1H2BK H2BFT HIRIP1	85236;	--	Histone H2B type 1-K (H2B K) (HIRA-interacting protein 1)	histone cluster 1, H2bk
FRMD6	H33	no	1	1	0.0763	N/A	0	4/4	N/A	P84243	H33_HUMAN	H3F3A H3.3A H3F3 PP781; H3F3B H3.3B	3020;3021;	--	Histone H3.3	H3 histone, family 3A, H3 histone, family 3B (H3.3B), microRNA 4738
FRMD6	H4	no	3	3	0.3452	1.1547	0.01	4/4	N/A	P62805	H4_HUMAN	HIST1H4A H4/A H4FA; HIST1H4B H4/I H4FI; HIST1H4C H4/G H4FG; HIST1H4D H4/B H4FB; HIST1H4E H4/J H4FJ; HIST1H4F H4/C H4FC; HIST1H4H H4/H H4FH; HIST1H4I H4/M H4FM; HIST1H4J H4/E H4FE; HIST1H4K H4/D H4FD; HIST1H4L H4/K H4FK; HIST2H4A H4/N H4F2 H4FN HIST2H4; HIST2H4B H4/O H4FO; HIST4H4	121504;554313;8294;8359;8360;8361;8362;8363;8364;8365;8366;8367;8368;8370;	--	Histone H4	histone cluster 1, H4i, histone cluster 1, H4a, histone cluster 1, H4d, histone cluster 1, H4f, histone cluster 1, H4k, histone cluster 1, H4j, histone cluster 1, H4c, histone cluster 1, H4h, histone cluster 1, H4b, histone cluster 1, H4e, histone cluster 1, H4l, histone cluster 2, H4a, histone cluster 4, H4, histone cluster 2, H4b
FRMD6	HCD2	no	1	1	0.0467	N/A	0.01	1/4	N/A	Q99714	HCD2_HUMAN	HSD17B10 ERAB HADH2 MRPP2 SCHAD XH98G2	3028;	--	3-hydroxyacyl-CoA dehydrogenase type-2 (EC 1.1.1.35) (17-beta-hydroxysteroid dehydrogenase 10) (17-beta-HSD 10) (3-hydroxy-2-methylbutyryl-CoA dehydrogenase) (EC 1.1.1.178) (3-hydroxyacyl-CoA dehydrogenase type II) (Endoplasmic reticulum-associated amyloid beta-peptide-binding protein) (Mitochondrial ribonuclease P protein 2) (Mitochondrial RNase P protein 2) (Short-chain type dehydrogenase/reduc…	hydroxysteroid (17-beta) dehydrogenase 10
FRMD6	HDGF	no	2	2	0.1016	N/A	0.02	1/4	N/A	P51858	HDGF_HUMAN	HDGF HMG1L2	3068;	--	Hepatoma-derived growth factor (HDGF) (High mobility group protein 1-like 2) (HMG-1L2)	hepatoma-derived growth factor
FRMD6	HN1L	no	2	2	0.1284	N/A	0.02	1/4	N/A	Q9H910	HN1L_HUMAN	HN1L C16orf34 L11	90861;	--	Hematological and neurological expressed 1-like protein (HN1-like protein)	hematological and neurological expressed 1-like
FRMD6	HNRPC	no	2	2	0.0698	0.2041	0.01	4/4	N/A	P07910	HNRPC_HUMAN	HNRNPC HNRPC	3183;	--	Heterogeneous nuclear ribonucleoproteins C1/C2 (hnRNP C1/C2)	heterogeneous nuclear ribonucleoprotein C (C1/C2)
FRMD6	HNRPD	no	1.8	1.8	0.0549	0.5781	0.01	4/4	N/A	Q14103	HNRPD_HUMAN	HNRNPD AUF1 HNRPD	3184;	--	Heterogeneous nuclear ribonucleoprotein D0 (hnRNP D0) (AU-rich element RNA-binding protein 1)	heterogeneous nuclear ribonucleoprotein D (AU-rich element RNA binding protein 1, 37kDa)
FRMD6	HNRPK	no	2.3	2.3	0.0562	0.436	0.01	4/4	N/A	P61978	HNRPK_HUMAN	HNRNPK HNRPK	3190;	--	Heterogeneous nuclear ribonucleoprotein K (hnRNP K) (Transformation up-regulated nuclear protein) (TUNP)	heterogeneous nuclear ribonucleoprotein K
FRMD6	HNRPL	no	2	2	0.0365	0.2723	0.02	4/4	N/A	P14866	HNRPL_HUMAN	HNRNPL HNRPL P/OKcl.14	3191;	--	Heterogeneous nuclear ribonucleoprotein L (hnRNP L)	heterogeneous nuclear ribonucleoprotein L
FRMD6	HNRPQ	no	1	1	0.0149	0.3785	0	4/4	N/A	O60506	HNRPQ_HUMAN	SYNCRIP HNRPQ NSAP1	10492;	--	Heterogeneous nuclear ribonucleoprotein Q (hnRNP Q) (Glycine- and tyrosine-rich RNA-binding protein) (GRY-RBP) (NS1-associated protein 1) (Synaptotagmin-binding, cytoplasmic RNA-interacting protein)	synaptotagmin binding, cytoplasmic RNA interacting protein
FRMD6	HNRPR	no	1	1	0.0146	0.1425	0	4/4	N/A	O43390	HNRPR_HUMAN	HNRNPR HNRPR	10236;	--	Heterogeneous nuclear ribonucleoprotein R (hnRNP R)	heterogeneous nuclear ribonucleoprotein R
FRMD6	HNRPU	no	3.7	3.7	0.0448	0.3825	0.01	4/4	N/A	Q00839	HNRPU_HUMAN	HNRNPU HNRPU SAFA U21.1	3192;	--	Heterogeneous nuclear ribonucleoprotein U (hnRNP U) (Scaffold attachment factor A) (SAF-A) (p120) (pp120)	heterogeneous nuclear ribonucleoprotein U (scaffold attachment factor A)
FRMD6	HORN	no	1.3	1.3	0.0043	0.0937	0	4/4	N/A	Q86YZ3	HORN_HUMAN	HRNR S100A18	388697;	--	Hornerin	hornerin
FRMD6	HS90A	no	6.8	10.2	0.1302	0.9536	0.4	4/4	N/A	P07900	HS90A_HUMAN	HSP90AA1 HSP90A HSPC1 HSPCA	3320;	--	Heat shock protein HSP 90-alpha (Heat shock 86 kDa) (HSP 86) (HSP86) (Renal carcinoma antigen NY-REN-38)	heat shock protein 90kDa alpha (cytosolic), class A member 1
FRMD6	HS90B	no	6.2	7.4	0.089	0.8221	0.17	4/4	N/A	P08238	HS90B_HUMAN	HSP90AB1 HSP90B HSPC2 HSPCB	3326;	--	Heat shock protein HSP 90-beta (HSP 90) (Heat shock 84 kDa) (HSP 84) (HSP84)	heat shock protein 90kDa alpha (cytosolic), class B member 1
FRMD6	HSP71	no	21.8	24.3	0.3986	0.242	0.23	4/4	N/A	P08107	HSP71_HUMAN	HSPA1A HSPA1; HSPA1B	3303;3304;	--	Heat shock 70 kDa protein 1A/1B (Heat shock 70 kDa protein 1/2) (HSP70-1/HSP70-2) (HSP70.1/HSP70.2)	heat shock 70kDa protein 1A, heat shock 70kDa protein 1B
FRMD6	HSP7C	no	14.2	15.2	0.2419	0.2235	0.1	4/4	N/A	P11142	HSP7C_HUMAN	HSPA8 HSC70 HSP73 HSPA10	3312;	--	Heat shock cognate 71 kDa protein (Heat shock 70 kDa protein 8)	heat shock 70kDa protein 8, small nucleolar RNA, C/D box 14C, small nucleolar RNA, C/D box 14D
FRMD6	IF4A1	no	4	4	0.1202	3.9549	0.03	1/4	N/A	P60842	IF4A1_HUMAN	EIF4A1 DDX2A EIF4A	1973;	--	Eukaryotic initiation factor 4A-I (eIF-4A-I) (eIF4A-I) (EC 3.6.4.13) (ATP-dependent RNA helicase eIF4A-1)	eukaryotic translation initiation factor 4A1, small nucleolar RNA, H/ACA box 67, small nucleolar RNA, H/ACA box 48, small nucleolar RNA, C/D box 10
FRMD6	IF4H	no	1	1	0.0492	N/A	0.01	1/4	N/A	Q15056	IF4H_HUMAN	EIF4H KIAA0038 WBSCR1 WSCR1	7458;	--	Eukaryotic translation initiation factor 4H (eIF-4H) (Williams-Beuren syndrome chromosomal region 1 protein)	eukaryotic translation initiation factor 4H
FRMD6	IF5A1	no	10	10	0.792	17.6097	0.24	1/4	N/A	P63241	IF5A1_HUMAN	EIF5A	1984;	--	Eukaryotic translation initiation factor 5A-1 (eIF-5A-1) (eIF-5A1) (Eukaryotic initiation factor 5A isoform 1) (eIF-5A) (Rev-binding factor) (eIF-4D)	eukaryotic translation initiation factor 5A
FRMD6	ILF2	no	1	1	0.029	0.2821	0	1/4	N/A	Q12905	ILF2_HUMAN	ILF2 NF45 PRO3063	3608;	--	Interleukin enhancer-binding factor 2 (Nuclear factor of activated T-cells 45 kDa)	interleukin enhancer binding factor 2
FRMD6	IRS4	no	3.8	3.8	0.0281	0.5217	0.12	4/4	N/A	O14654	IRS4_HUMAN	IRS4	8471;	--	Insulin receptor substrate 4 (IRS-4) (160 kDa phosphotyrosine protein) (py160) (Phosphoprotein of 160 kDa) (pp160)	insulin receptor substrate 4
FRMD6	IVD	no	1	1	0.0146	N/A	0	1/4	N/A	P26440	IVD_HUMAN	IVD	3712;	--	Isovaleryl-CoA dehydrogenase, mitochondrial (IVD) (EC 1.3.8.4)	isovaleryl-CoA dehydrogenase
FRMD6	K1C10	no	36.2	42.7	0.7269	0.7763	0.56	4/4	N/A	P13645	K1C10_HUMAN	KRT10 KPP	3858;	--	Keratin, type I cytoskeletal 10 (Cytokeratin-10) (CK-10) (Keratin-10) (K10)	keratin 10
FRMD6	K1C14	no	6.3	8	0.1657	0.9408	0.05	4/4	N/A	P02533	K1C14_HUMAN	KRT14	3861;	--	Keratin, type I cytoskeletal 14 (Cytokeratin-14) (CK-14) (Keratin-14) (K14)	keratin 14
FRMD6	K1C16	no	8.5	10.3	0.1613	0.5787	0.17	4/4	N/A	P08779	K1C16_HUMAN	KRT16 KRT16A	3868;	--	Keratin, type I cytoskeletal 16 (Cytokeratin-16) (CK-16) (Keratin-16) (K16)	keratin 16
FRMD6	K1C17	no	8	8	0.1324	1.593	0.1	1/4	N/A	Q04695	K1C17_HUMAN	KRT17	3872;	--	Keratin, type I cytoskeletal 17 (39.1) (Cytokeratin-17) (CK-17) (Keratin-17) (K17)	keratin 17
FRMD6	K1C19	no	1	1	0.037	N/A	0	1/4	-0.04	P08727	K1C19_HUMAN	KRT19	3880;	--	Keratin, type I cytoskeletal 19 (Cytokeratin-19) (CK-19) (Keratin-19) (K19)	keratin 19
FRMD6	K1C9	no	31.7	33.3	0.5481	0.7902	0.4	4/4	N/A	P35527	K1C9_HUMAN	KRT9	3857;	--	Keratin, type I cytoskeletal 9 (Cytokeratin-9) (CK-9) (Keratin-9) (K9)	keratin 9
FRMD6	K22E	no	16	19.5	0.3262	0.6257	0.12	4/4	N/A	P35908	K22E_HUMAN	KRT2 KRT2A KRT2E	3849;	--	Keratin, type II cytoskeletal 2 epidermal (Cytokeratin-2e) (CK-2e) (Epithelial keratin-2e) (Keratin-2 epidermis) (Keratin-2e) (K2e) (Type-II keratin Kb2)	keratin 2
FRMD6	K2C1	no	31.8	40.7	0.6423	0.5761	0.66	4/4	N/A	P04264	K2C1_HUMAN	KRT1 KRTA	3848;	--	Keratin, type II cytoskeletal 1 (67 kDa cytokeratin) (Cytokeratin-1) (CK-1) (Hair alpha protein) (Keratin-1) (K1) (Type-II keratin Kb1)	keratin 1
FRMD6	K2C1B	no	1	1	0.0215	1.5832	0	1/4	N/A	Q7Z794	K2C1B_HUMAN	KRT77 KRT1B	374454;	--	Keratin, type II cytoskeletal 1b (Cytokeratin-1B) (CK-1B) (Keratin-77) (K77) (Type-II keratin Kb39)	keratin 77
FRMD6	K2C4	no	2	2	0.0268	N/A	0.01	1/4	-0.04	P19013	K2C4_HUMAN	KRT4 CYK4	N/A	--	Keratin, type II cytoskeletal 4 (Cytokeratin-4) (CK-4) (Keratin-4) (K4) (Type-II keratin Kb4)	keratin 4
FRMD6	K2C5	no	8.5	10.5	0.1814	0.8693	0.07	4/4	N/A	P13647	K2C5_HUMAN	KRT5	3852;	--	Keratin, type II cytoskeletal 5 (58 kDa cytokeratin) (Cytokeratin-5) (CK-5) (Keratin-5) (K5) (Type-II keratin Kb5)	keratin 5
FRMD6	K2C6A	no	3.2	4.8	0.0924	0.478	0.01	4/4	N/A	P02538	K2C6A_HUMAN	KRT6A K6A KRT6D	3853;	--	Keratin, type II cytoskeletal 6A (Cytokeratin-6A) (CK-6A) (Cytokeratin-6D) (CK-6D) (Keratin-6A) (K6A) (Type-II keratin Kb6) (allergen Hom s 5)	keratin 6A
FRMD6	K2C6B	no	3	11.5	0.1526	1.1696	0.22	2/4	N/A	P04259	K2C6B_HUMAN	KRT6B K6B KRTL1	3854;	--	Keratin, type II cytoskeletal 6B (Cytokeratin-6B) (CK-6B) (Keratin-6B) (K6B) (Type-II keratin Kb10)	keratin 6B
FRMD6	K2C78	no	1	1	0.0188	N/A	0	2/4	N/A	Q8N1N4	K2C78_HUMAN	KRT78 K5B KB40	196374;	--	Keratin, type II cytoskeletal 78 (Cytokeratin-78) (CK-78) (Keratin-5b) (Keratin-78) (K78) (Type-II keratin Kb40)	keratin 78
FRMD6	K2C79	no	1	1	0.0277	N/A	0.01	1/4	-0.03	Q5XKE5	K2C79_HUMAN	KRT79 K6L KB38 KRT6L	338785;	--	Keratin, type II cytoskeletal 79 (Cytokeratin-79) (CK-79) (Keratin-6-like) (Keratin-6L) (Keratin-79) (K79) (Type-II keratin Kb38)	keratin 79
FRMD6	K2C8	no	1	1	0.0307	0.8192	0	1/4	N/A	P05787	K2C8_HUMAN	KRT8 CYK8	3856;	--	Keratin, type II cytoskeletal 8 (Cytokeratin-8) (CK-8) (Keratin-8) (K8) (Type-II keratin Kb8)	keratin 8
FRMD6	KCRB	no	1.7	1.7	0.043	0.3656	0.01	3/4	N/A	P12277	KCRB_HUMAN	CKB CKBB	1152;	--	Creatine kinase B-type (EC 2.7.3.2) (B-CK) (Creatine kinase B chain)	creatine kinase, brain
FRMD6	KHDR1	no	1	1	0.0275	1.1591	0	1/4	N/A	Q07666	KHDR1_HUMAN	KHDRBS1 SAM68	10657;	--	KH domain-containing, RNA-binding, signal transduction-associated protein 1 (GAP-associated tyrosine phosphoprotein p62) (Src-associated in mitosis 68 kDa protein) (Sam68) (p21 Ras GTPase-activating protein-associated p62) (p68)	KH domain containing, RNA binding, signal transduction associated 1
FRMD6	KPRP	no	1.7	1.7	0.0352	N/A	0.01	3/4	N/A	Q5T749	KPRP_HUMAN	KPRP C1orf45	448834;	--	Keratinocyte proline-rich protein (hKPRP)	keratinocyte proline-rich protein
FRMD6	KPYM	no	1.5	1.5	0.0241	0.0856	0.01	2/4	N/A	P14618	KPYM_HUMAN	PKM OIP3 PK2 PK3 PKM2	5315;	--	Pyruvate kinase isozymes M1/M2 (EC 2.7.1.40) (Cytosolic thyroid hormone-binding protein) (CTHBP) (Opa-interacting protein 3) (OIP-3) (Pyruvate kinase 2/3) (Pyruvate kinase muscle isozyme) (Thyroid hormone-binding protein 1) (THBP1) (Tumor M2-PK) (p58)	pyruvate kinase, muscle
FRMD6	LANC1	no	1	1	0.0206	3.4756	0.02	3/4	N/A	O43813	LANC1_HUMAN	LANCL1 GPR69A	10314;	--	LanC-like protein 1 (40 kDa erythrocyte membrane protein) (p40)	LanC lantibiotic synthetase component C-like 1 (bacterial)
FRMD6	LAP2A	no	3	3	0.0527	14.3783	0.03	1/4	N/A	P42166	LAP2A_HUMAN	TMPO LAP2	7112;	--	Lamina-associated polypeptide 2, isoform alpha (Thymopoietin isoform alpha) (TP alpha) (Thymopoietin-related peptide isoform alpha) (TPRP isoform alpha) [Cleaved into: Thymopoietin (TP) (Splenin); Thymopentin (TP5)]	thymopoietin
FRMD6	LDHB	no	1	1	0.0443	0.4755	0	1/4	N/A	P07195	LDHB_HUMAN	LDHB	3945;	--	L-lactate dehydrogenase B chain (LDH-B) (EC 1.1.1.27) (LDH heart subunit) (LDH-H) (Renal carcinoma antigen NY-REN-46)	lactate dehydrogenase B
FRMD6	LSM12	no	1.2	1.2	0.0568	0.3181	0	4/4	N/A	Q3MHD2	LSM12_HUMAN	LSM12	124801;	--	Protein LSM12 homolog	LSM12 homolog (S. cerevisiae)
FRMD6	LYSC	no	1	1	0.0841	0.2997	0	1/4	N/A	P61626	LYSC_HUMAN	LYZ LZM	4069;	--	Lysozyme C (EC 3.2.1.17) (1,4-beta-N-acetylmuramidase C)	lysozyme
FRMD6	MARE1	no	3	3	0.1365	N/A	0.04	1/4	N/A	Q15691	MARE1_HUMAN	MAPRE1	22919;	--	Microtubule-associated protein RP/EB family member 1 (APC-binding protein EB1) (End-binding protein 1) (EB1)	microtubule-associated protein, RP/EB family, member 1
FRMD6	MATR3	no	1	1	0.0175	0.2859	0	1/4	N/A	P43243	MATR3_HUMAN	MATR3 KIAA0723	9782;	--	Matrin-3	matrin 3, small nucleolar RNA host gene 4 (non-protein coding)
FRMD6	MBB1A	no	2	2	0.0137	1.2708	0.02	3/4	N/A	Q9BQG0	MBB1A_HUMAN	MYBBP1A P160	10514;	--	Myb-binding protein 1A	MYB binding protein (P160) 1a
FRMD6	MCCA	no	24.5	24.5	0.3157	1.9251	0.44	4/4	N/A	Q96RQ3	MCCA_HUMAN	MCCC1 MCCA	56922;	--	Methylcrotonoyl-CoA carboxylase subunit alpha, mitochondrial (MCCase subunit alpha) (EC 6.4.1.4) (3-methylcrotonyl-CoA carboxylase 1) (3-methylcrotonyl-CoA carboxylase biotin-containing subunit) (3-methylcrotonyl-CoA:carbon dioxide ligase subunit alpha)	methylcrotonoyl-CoA carboxylase 1 (alpha)
FRMD6	MCCB	no	31.5	32.3	0.538	1.4962	0.32	4/4	N/A	Q9HCC0	MCCB_HUMAN	MCCC2 MCCB	64087;	--	Methylcrotonoyl-CoA carboxylase beta chain, mitochondrial (MCCase subunit beta) (EC 6.4.1.4) (3-methylcrotonyl-CoA carboxylase 2) (3-methylcrotonyl-CoA carboxylase non-biotin-containing subunit) (3-methylcrotonyl-CoA:carbon dioxide ligase subunit beta)	methylcrotonoyl-CoA carboxylase 2 (beta)
FRMD6	MDHM	no	2.8	2.8	0.0875	0.9287	0.04	4/4	N/A	P40926	MDHM_HUMAN	MDH2	4191;	--	Malate dehydrogenase, mitochondrial (EC 1.1.1.37)	malate dehydrogenase 2, NAD (mitochondrial)
FRMD6	MUCL1	no	1	1	0.1235	N/A	0	4/4	N/A	Q96DR8	MUCL1_HUMAN	MUCL1 SBEM UNQ590/PRO1160	118430;	--	Mucin-like protein 1 (Protein BS106) (Small breast epithelial mucin)	mucin-like 1
FRMD6	NDKB	no	3	3	0.2407	N/A	0.02	1/4	N/A	P22392	NDKB_HUMAN	NME2 NM23B	4831;654364;	--	Nucleoside diphosphate kinase B (NDK B) (NDP kinase B) (EC 2.7.4.6) (C-myc purine-binding transcription factor PUF) (Histidine protein kinase NDKB) (EC 2.7.13.3) (nm23-H2)	NME/NM23 nucleoside diphosphate kinase 2, NME1-NME2 readthrough
FRMD6	NH2L1	no	2	2	0.1906	N/A	0.03	1/4	N/A	P55769	NH2L1_HUMAN	NHP2L1	4809;	--	NHP2-like protein 1 (High mobility group-like nuclear protein 2 homolog 1) (OTK27) (SNU13 homolog) (hSNU13) (U4/U6.U5 tri-snRNP 15.5 kDa protein)	NHP2 non-histone chromosome protein 2-like 1 (S. cerevisiae)
FRMD6	NONO	no	1	1	0.0259	0.636	0	1/4	N/A	Q15233	NONO_HUMAN	NONO NRB54	4841;	--	Non-POU domain-containing octamer-binding protein (NonO protein) (54 kDa nuclear RNA- and DNA-binding protein) (55 kDa nuclear protein) (DNA-binding p52/p100 complex, 52 kDa subunit) (NMT55) (p54(nrb)) (p54nrb)	non-POU domain containing, octamer-binding
FRMD6	NOP2	no	1	1	0.0153	5.1684	0	1/4	N/A	P46087	NOP2_HUMAN	NOP2 NOL1	4839;	--	Putative ribosomal RNA methyltransferase NOP2 (EC 2.1.1.-) (Nucleolar protein 1) (Nucleolar protein 2 homolog) (Proliferating-cell nucleolar antigen p120) (Proliferation-associated nucleolar protein p120)	NOP2 nucleolar protein
FRMD6	NOP58	no	1	1	0.0195	N/A	0.01	3/4	N/A	Q9Y2X3	NOP58_HUMAN	NOP58 NOL5 NOP5 HSPC120	51602;	--	Nucleolar protein 58 (Nucleolar protein 5)	NOP58 ribonucleoprotein
FRMD6	NPM	no	1.5	1.5	0.0637	0.3515	0	2/4	N/A	P06748	NPM_HUMAN	NPM1 NPM	4869;	--	Nucleophosmin (NPM) (Nucleolar phosphoprotein B23) (Nucleolar protein NO38) (Numatrin)	nucleophosmin (nucleolar phosphoprotein B23, numatrin)
FRMD6	NUCL	no	11	11	0.1496	0.7076	0.08	4/4	N/A	P19338	NUCL_HUMAN	NCL	4691;	--	Nucleolin (Protein C23)	nucleolin, uncharacterized LOC100996253
FRMD6	NUDC	no	2	2	0.0737	N/A	0.01	1/4	-0.04	Q9Y266	NUDC_HUMAN	NUDC	10726;	--	Nuclear migration protein nudC (Nuclear distribution protein C homolog)	nuclear distribution C homolog (A. nidulans)
FRMD6	NUFP2	no	1.8	1.8	0.0218	0.2514	0	4/4	N/A	Q7Z417	NUFP2_HUMAN	NUFIP2 KIAA1321 PIG1	57532;	--	Nuclear fragile X mental retardation-interacting protein 2 (82 kDa FMRP-interacting protein) (82-FIP) (Cell proliferation-inducing gene 1 protein) (FMRP-interacting protein 2)	nuclear fragile X mental retardation protein interacting protein 2
FRMD6	ODB2	no	44.8	67	1.3176	0.9439	0.9	4/4	N/A	P11182	ODB2_HUMAN	DBT BCATE2	1629;	--	Lipoamide acyltransferase component of branched-chain alpha-keto acid dehydrogenase complex, mitochondrial (EC 2.3.1.168) (Branched-chain alpha-keto acid dehydrogenase complex component E2) (BCKAD-E2) (BCKADE2) (Dihydrolipoamide acetyltransferase component of branched-chain alpha-keto acid dehydrogenase complex) (Dihydrolipoamide branched chain transacylase) (Dihydrolipoyllysine-residue (2-methyl…	dihydrolipoamide branched chain transacylase E2
FRMD6	ODBA	no	26.3	26.3	0.5575	1.9371	0.38	4/4	N/A	P12694	ODBA_HUMAN	BCKDHA	593;	--	2-oxoisovalerate dehydrogenase subunit alpha, mitochondrial (EC 1.2.4.4) (Branched-chain alpha-keto acid dehydrogenase E1 component alpha chain) (BCKDE1A) (BCKDH E1-alpha)	branched chain keto acid dehydrogenase E1, alpha polypeptide
FRMD6	ODBB	no	14.3	14.3	0.3359	3.0604	0.29	4/4	N/A	P21953	ODBB_HUMAN	BCKDHB	594;	--	2-oxoisovalerate dehydrogenase subunit beta, mitochondrial (EC 1.2.4.4) (Branched-chain alpha-keto acid dehydrogenase E1 component beta chain) (BCKDE1B) (BCKDH E1-beta)	branched chain keto acid dehydrogenase E1, beta polypeptide
FRMD6	ODO1	no	1.3	1.3	0.0121	1.2385	0.01	4/4	N/A	Q02218	ODO1_HUMAN	OGDH	4967;	--	2-oxoglutarate dehydrogenase, mitochondrial (EC 1.2.4.2) (2-oxoglutarate dehydrogenase complex component E1) (OGDC-E1) (Alpha-ketoglutarate dehydrogenase)	oxoglutarate (alpha-ketoglutarate) dehydrogenase (lipoamide)
FRMD6	ODO2	no	3.5	3.5	0.0738	1.6492	0.03	4/4	N/A	P36957	ODO2_HUMAN	DLST DLTS	1743;	--	Dihydrolipoyllysine-residue succinyltransferase component of 2-oxoglutarate dehydrogenase complex, mitochondrial (EC 2.3.1.61) (2-oxoglutarate dehydrogenase complex component E2) (OGDC-E2) (Dihydrolipoamide succinyltransferase component of 2-oxoglutarate dehydrogenase complex) (E2K)	dihydrolipoamide S-succinyltransferase (E2 component of 2-oxo-glutarate complex)
FRMD6	ODP2	no	2.8	2.8	0.0462	3.0067	0.12	4/4	N/A	P10515	ODP2_HUMAN	DLAT DLTA	1737;	--	Dihydrolipoyllysine-residue acetyltransferase component of pyruvate dehydrogenase complex, mitochondrial (EC 2.3.1.12) (70 kDa mitochondrial autoantigen of primary biliary cirrhosis) (PBC) (Dihydrolipoamide acetyltransferase component of pyruvate dehydrogenase complex) (M2 antigen complex 70 kDa subunit) (Pyruvate dehydrogenase complex component E2) (PDC-E2) (PDCE2)	dihydrolipoamide S-acetyltransferase
FRMD6	OLA1	no	1	1	0.0308	23.1181	0	1/4	N/A	Q9NTK5	OLA1_HUMAN	OLA1 GTPBP9 PRO2455 PTD004	29789;	--	Obg-like ATPase 1 (EC 3.6.3.-) (DNA damage-regulated overexpressed in cancer 45) (DOC45) (GTP-binding protein 9)	Obg-like ATPase 1
FRMD6	PABP1	no	1	1	0.0178	0.4585	0	1/4	N/A	P11940	PABP1_HUMAN	PABPC1 PAB1 PABP1 PABPC2	26986;	--	Polyadenylate-binding protein 1 (PABP-1) (Poly(A)-binding protein 1)	poly(A) binding protein, cytoplasmic 1
FRMD6	PADC1	no	1	1	0.0632	1.0966	0	2/4	N/A	Q9BSG0	PADC1_HUMAN	PRADC1 C2orf7 PAP21 UNQ833/PRO1760	84279;	--	Protease-associated domain-containing protein 1 (Protease-associated domain-containing protein of 21 kDa) (hPAP21)	protease-associated domain containing 1
FRMD6	PARP1	no	1	1	0.0108	0.5537	0	2/4	N/A	P09874	PARP1_HUMAN	PARP1 ADPRT PPOL	142;	--	Poly [ADP-ribose] polymerase 1 (PARP-1) (EC 2.4.2.30) (ADP-ribosyltransferase diphtheria toxin-like 1) (ARTD1) (NAD(+) ADP-ribosyltransferase 1) (ADPRT 1) (Poly[ADP-ribose] synthase 1)	poly (ADP-ribose) polymerase 1
FRMD6	PCCA	no	32.2	32.5	0.4237	0.9463	0.46	4/4	N/A	P05165	PCCA_HUMAN	PCCA	5095;	--	Propionyl-CoA carboxylase alpha chain, mitochondrial (PCCase subunit alpha) (EC 6.4.1.3) (Propanoyl-CoA:carbon dioxide ligase subunit alpha)	propionyl CoA carboxylase, alpha polypeptide
FRMD6	PCCB	no	27.7	27.7	0.4873	0.9577	0.32	4/4	N/A	P05166	PCCB_HUMAN	PCCB	5096;	--	Propionyl-CoA carboxylase beta chain, mitochondrial (PCCase subunit beta) (EC 6.4.1.3) (Propanoyl-CoA:carbon dioxide ligase subunit beta)	propionyl CoA carboxylase, beta polypeptide
FRMD6	PDCD5	no	1	1	0.0976	2.4445	0	1/4	N/A	O14737	PDCD5_HUMAN	PDCD5 TFAR19	9141;	--	Programmed cell death protein 5 (TF-1 cell apoptosis-related protein 19) (Protein TFAR19)	programmed cell death 5
FRMD6	PDIA1	no	1	1	0.024	0.6381	0	1/4	N/A	P07237	PDIA1_HUMAN	P4HB ERBA2L PDI PDIA1 PO4DB	5034;	--	Protein disulfide-isomerase (PDI) (EC 5.3.4.1) (Cellular thyroid hormone-binding protein) (Prolyl 4-hydroxylase subunit beta) (p55)	prolyl 4-hydroxylase, beta polypeptide
FRMD6	PDIA3	no	19	19	0.4589	9.1158	0.74	1/4	N/A	P30101	PDIA3_HUMAN	PDIA3 ERP57 ERP60 GRP58	2923;	--	Protein disulfide-isomerase A3 (EC 5.3.4.1) (58 kDa glucose-regulated protein) (58 kDa microsomal protein) (p58) (Disulfide isomerase ER-60) (Endoplasmic reticulum resident protein 57) (ER protein 57) (ERp57) (Endoplasmic reticulum resident protein 60) (ER protein 60) (ERp60)	protein disulfide isomerase family A, member 3
FRMD6	PDIA4	no	8	9	0.1702	13.469	0.22	1/4	N/A	P13667	PDIA4_HUMAN	PDIA4 ERP70 ERP72	9601;	--	Protein disulfide-isomerase A4 (EC 5.3.4.1) (Endoplasmic reticulum resident protein 70) (ER protein 70) (ERp70) (Endoplasmic reticulum resident protein 72) (ER protein 72) (ERp-72) (ERp72)	protein disulfide isomerase family A, member 4
FRMD6	PGAM1	no	1	1	0.0445	0.4706	0	1/4	N/A	P18669	PGAM1_HUMAN	PGAM1 PGAMA CDABP0006	5223;	--	Phosphoglycerate mutase 1 (EC 3.1.3.13) (EC 5.4.2.1) (EC 5.4.2.4) (BPG-dependent PGAM 1) (Phosphoglycerate mutase isozyme B) (PGAM-B)	phosphoglycerate mutase 1 (brain)
FRMD6	PGK1	no	7	7	0.2047	6.0219	0.1	1/4	N/A	P00558	PGK1_HUMAN	PGK1 PGKA MIG10 OK/SW-cl.110	5230;	--	Phosphoglycerate kinase 1 (EC 2.7.2.3) (Cell migration-inducing gene 10 protein) (Primer recognition protein 2) (PRP 2)	phosphoglycerate kinase 1
FRMD6	PIGR	no	3	3	0.0488	3.0215	0.03	1/4	N/A	P01833	PIGR_HUMAN	PIGR	5284;	--	Polymeric immunoglobulin receptor (PIgR) (Poly-Ig receptor) (Hepatocellular carcinoma-associated protein TB6) [Cleaved into: Secretory component]	polymeric immunoglobulin receptor
FRMD6	PIMT	no	6.5	6.5	0.2646	0.579	0.03	4/4	N/A	P22061	PIMT_HUMAN	PCMT1	5110;	--	Protein-L-isoaspartate(D-aspartate) O-methyltransferase (PIMT) (EC 2.1.1.77) (L-isoaspartyl protein carboxyl methyltransferase) (Protein L-isoaspartyl/D-aspartyl methyltransferase) (Protein-beta-aspartate methyltransferase)	protein-L-isoaspartate (D-aspartate) O-methyltransferase
FRMD6	PIN4	no	1	1	0.0931	N/A	0.01	1/4	N/A	Q9Y237	PIN4_HUMAN	PIN4	5303;	--	Peptidyl-prolyl cis-trans isomerase NIMA-interacting 4 (EC 5.2.1.8) (Parvulin-14) (Par14) (hPar14) (Parvulin-17) (Par17) (hPar17) (Peptidyl-prolyl cis-trans isomerase Pin4) (PPIase Pin4) (Peptidyl-prolyl cis/trans isomerase EPVH) (hEPVH) (Rotamase Pin4)	protein (peptidylprolyl cis/trans isomerase) NIMA-interacting, 4 (parvulin)
FRMD6	PLAK	no	1.3	1.3	0.0169	1.0887	0	3/4	N/A	P14923	PLAK_HUMAN	JUP CTNNG DP3	3728;	--	Junction plakoglobin (Catenin gamma) (Desmoplakin III) (Desmoplakin-3)	junction plakoglobin
FRMD6	PPIA	no	2	2	0.1264	0.2803	0.02	4/4	N/A	P62937	PPIA_HUMAN	PPIA CYPA	5478;	--	Peptidyl-prolyl cis-trans isomerase A (PPIase A) (EC 5.2.1.8) (Cyclophilin A) (Cyclosporin A-binding protein) (Rotamase A)	peptidylprolyl isomerase A (cyclophilin A), peptidyl-prolyl cis-trans isomerase A-like
FRMD6	PPIF	no	3	4	0.2357	92.4719	0.08	1/4	N/A	P30405	PPIF_HUMAN	PPIF CYP3	10105;	--	Peptidyl-prolyl cis-trans isomerase F, mitochondrial (PPIase F) (EC 5.2.1.8) (Cyclophilin F) (Rotamase F)	peptidylprolyl isomerase F
FRMD6	PPM1K	no	1.5	1.5	0.0262	N/A	0.05	2/4	N/A	Q8N3J5	PPM1K_HUMAN	PPM1K PP2CM	152926;	--	Protein phosphatase 1K, mitochondrial (EC 3.1.3.16) (PP2C domain-containing protein phosphatase 1K) (PP2C-like mitochondrial protein) (PP2C-type mitochondrial phosphoprotein phosphatase) (PTMP) (Protein phosphatase 2C isoform kappa) (PP2C-kappa)	protein phosphatase, Mg2+/Mn2+ dependent, 1K
FRMD6	PPP5	no	1	1	0.0244	N/A	0	1/4	N/A	P53041	PPP5_HUMAN	PPP5C PPP5	5536;	--	Serine/threonine-protein phosphatase 5 (PP5) (EC 3.1.3.16) (Protein phosphatase T) (PP-T) (PPT)	protein phosphatase 5, catalytic subunit
FRMD6	PRDX1	no	3.5	4	0.2325	1.2394	0.02	2/4	N/A	Q06830	PRDX1_HUMAN	PRDX1 PAGA PAGB TDPX2	5052;	--	Peroxiredoxin-1 (EC 1.11.1.15) (Natural killer cell-enhancing factor A) (NKEF-A) (Proliferation-associated gene protein) (PAG) (Thioredoxin peroxidase 2) (Thioredoxin-dependent peroxide reductase 2)	peroxiredoxin 1
FRMD6	PRDX2	no	2.5	2.5	0.1412	2.089	0.01	2/4	N/A	P32119	PRDX2_HUMAN	PRDX2 NKEFB TDPX1	7001;	--	Peroxiredoxin-2 (EC 1.11.1.15) (Natural killer cell-enhancing factor B) (NKEF-B) (PRP) (Thiol-specific antioxidant protein) (TSA) (Thioredoxin peroxidase 1) (Thioredoxin-dependent peroxide reductase 1)	peroxiredoxin 2
FRMD6	PRDX6	no	1	1	0.0414	1.0362	0.01	4/4	N/A	P30041	PRDX6_HUMAN	PRDX6 AOP2 KIAA0106	9588;	--	Peroxiredoxin-6 (EC 1.11.1.15) (1-Cys peroxiredoxin) (1-Cys PRX) (24 kDa protein) (Acidic calcium-independent phospholipase A2) (aiPLA2) (EC 3.1.1.-) (Antioxidant protein 2) (Liver 2D page spot 40) (Non-selenium glutathione peroxidase) (NSGPx) (EC 1.11.1.9) (Red blood cells page spot 12)	peroxiredoxin 6
FRMD6	PROF1	no	2	2	0.1562	0.7139	0.01	2/4	N/A	P07737	PROF1_HUMAN	PFN1	5216;	--	Profilin-1 (Epididymis tissue protein Li 184a) (Profilin I)	profilin 1
FRMD6	PSA7	no	1	1	0.0456	1.4029	0	1/4	N/A	O14818	PSA7_HUMAN	PSMA7 HSPC	5688;	--	Proteasome subunit alpha type-7 (EC 3.4.25.1) (Proteasome subunit RC6-1) (Proteasome subunit XAPC7)	proteasome (prosome, macropain) subunit, alpha type, 7
FRMD6	PTBP1	no	1	1	0.0279	1.0118	0	1/4	N/A	P26599	PTBP1_HUMAN	PTBP1 PTB	5725;	--	Polypyrimidine tract-binding protein 1 (PTB) (57 kDa RNA-binding protein PPTB-1) (Heterogeneous nuclear ribonucleoprotein I) (hnRNP I)	polypyrimidine tract binding protein 1, microRNA 4745
FRMD6	PTMA	no	1	1	0.1024	0.5334	0	4/4	N/A	P06454	PTMA_HUMAN	PTMA TMSA	5757;	--	Prothymosin alpha [Cleaved into: Thymosin alpha-1]	prothymosin, alpha, prothymosin alpha-like, microRNA 1244-1, microRNA 1244-3, microRNA 1244-2
FRMD6	PUR2	no	1	1	0.0121	3.853	0	1/4	N/A	P22102	PUR2_HUMAN	GART PGFT PRGS	2618;	--	Trifunctional purine biosynthetic protein adenosine-3 [Includes: Phosphoribosylamine--glycine ligase (EC 6.3.4.13) (Glycinamide ribonucleotide synthetase) (GARS) (Phosphoribosylglycinamide synthetase); Phosphoribosylformylglycinamidine cyclo-ligase (EC 6.3.3.1) (AIR synthase) (AIRS) (Phosphoribosyl-aminoimidazole synthetase); Phosphoribosylglycinamide formyltransferase (EC 2.1.2.2) (5'-phosphorib…	phosphoribosylglycinamide formyltransferase, phosphoribosylglycinamide synthetase, phosphoribosylaminoimidazole synthetase
FRMD6	PYC	no	44	45	0.3651	0.8577	0.57	4/4	N/A	P11498	PYC_HUMAN	PC	5091;	--	Pyruvate carboxylase, mitochondrial (EC 6.4.1.1) (Pyruvic carboxylase) (PCB)	pyruvate carboxylase
FRMD6	PYR1	no	1	1	0.0039	0.3386	0.01	2/4	N/A	P27708	PYR1_HUMAN	CAD	790;	--	CAD protein [Includes: Glutamine-dependent carbamoyl-phosphate synthase (EC 6.3.5.5); Aspartate carbamoyltransferase (EC 2.1.3.2); Dihydroorotase (EC 3.5.2.3)]	carbamoyl-phosphate synthetase 2, aspartate transcarbamylase, and dihydroorotase
FRMD6	QOR	no	1	1	0.0344	0.7257	0	1/4	N/A	Q08257	QOR_HUMAN	CRYZ	1429;	--	Quinone oxidoreductase (EC 1.6.5.5) (NADPH:quinone reductase) (Zeta-crystallin)	crystallin, zeta (quinone reductase)
FRMD6	RADI	no	2	2	0.0418	N/A	0.01	1/4	N/A	P35241	RADI_HUMAN	RDX	5962;	--	Radixin	radixin
FRMD6	RAN	no	2.3	2.3	0.1073	0.9741	0.01	4/4	N/A	P62826	RAN_HUMAN	RAN ARA24 OK/SW-cl.81	5901;	--	GTP-binding nuclear protein Ran (Androgen receptor-associated protein 24) (GTPase Ran) (Ras-like protein TC4) (Ras-related nuclear protein)	RAN, member RAS oncogene family
FRMD6	RANG	no	2	2	0.1214	2.2467	0.01	1/4	N/A	P43487	RANG_HUMAN	RANBP1	5902;	--	Ran-specific GTPase-activating protein (Ran-binding protein 1) (RanBP1)	RAN binding protein 1
FRMD6	RBBP7	no	1	1	0.0266	2.5788	0	1/4	N/A	Q16576	RBBP7_HUMAN	RBBP7 RBAP46	5931;	--	Histone-binding protein RBBP7 (Histone acetyltransferase type B subunit 2) (Nucleosome-remodeling factor subunit RBAP46) (Retinoblastoma-binding protein 7) (RBBP-7) (Retinoblastoma-binding protein p46)	retinoblastoma binding protein 7
FRMD6	RCC2	no	6	6	0.1402	78.8332	0.25	1/4	N/A	Q9P258	RCC2_HUMAN	RCC2 KIAA1470 TD60	55920;	--	Protein RCC2 (RCC1-like protein TD-60) (Telophase disk protein of 60 kDa)	regulator of chromosome condensation 2
FRMD6	RCN2	no	1	1	0.0226	3.7131	0	1/4	-0.03	Q14257	RCN2_HUMAN	RCN2 ERC55	5955;	--	Reticulocalbin-2 (Calcium-binding protein ERC-55) (E6-binding protein) (E6BP)	reticulocalbin 2, EF-hand calcium binding domain
FRMD6	RL10	no	2	2	0.0622	1.1913	0.01	2/4	N/A	P27635	RL10_HUMAN	RPL10 DXS648E QM	6134;	--	60S ribosomal protein L10 (Laminin receptor homolog) (Protein QM) (Tumor suppressor QM)	ribosomal protein L10, small nucleolar RNA, H/ACA box 70
FRMD6	RL10A	no	1.3	1.3	0.0587	1.1069	0.01	3/4	N/A	P62906	RL10A_HUMAN	RPL10A NEDD6	4736;	--	60S ribosomal protein L10a (CSA-19) (Neural precursor cell expressed developmentally down-regulated protein 6) (NEDD-6)	ribosomal protein L10a
FRMD6	RL11	no	2	2	0.1041	0.7942	0.01	4/4	N/A	P62913	RL11_HUMAN	RPL11	6135;	--	60S ribosomal protein L11 (CLL-associated antigen KW-12)	ribosomal protein L11
FRMD6	RL12	no	4	4	0.2319	0.8544	0.02	4/4	N/A	P30050	RL12_HUMAN	RPL12	6136;	--	60S ribosomal protein L12	ribosomal protein L12
FRMD6	RL13	no	4	4	0.185	0.9156	0.01	4/4	N/A	P26373	RL13_HUMAN	RPL13 BBC1 OK/SW-cl.46	6137;	--	60S ribosomal protein L13 (Breast basic conserved protein 1)	ribosomal protein L13, small nucleolar RNA, C/D box 68
FRMD6	RL13A	no	1.5	1.5	0.0671	0.5152	0	4/4	N/A	P40429	RL13A_HUMAN	RPL13A	23521;	--	60S ribosomal protein L13a (23 kDa highly basic protein)	ribosomal protein L13a, small nucleolar RNA, C/D box 35A, small nucleolar RNA, C/D box 34, small nucleolar RNA, C/D box 33, small nucleolar RNA, C/D box 32A
FRMD6	RL14	no	3.8	3.8	0.1517	1.2203	0.02	4/4	N/A	P50914	RL14_HUMAN	RPL14	9045;	--	60S ribosomal protein L14 (CAG-ISL 7)	ribosomal protein L14
FRMD6	RL15	no	5.8	5.8	0.2481	1.4943	0.03	4/4	N/A	P61313	RL15_HUMAN	RPL15 EC45 TCBAP0781	6138;	--	60S ribosomal protein L15	ribosomal protein L15
FRMD6	RL17	no	1.8	1.8	0.0898	0.8356	0.01	4/4	N/A	P18621	RL17_HUMAN	RPL17	6139;	--	60S ribosomal protein L17 (60S ribosomal protein L23) (PD-1)	ribosomal protein L17, RPL17-C18orf32 readthrough, small nucleolar RNA, C/D box 58B, small nucleolar RNA, C/D box 58A, small nucleolar RNA, C/D box 58C
FRMD6	RL18	no	3	3	0.1537	0.5728	0	4/4	N/A	Q07020	RL18_HUMAN	RPL18	6141;	--	60S ribosomal protein L18	ribosomal protein L18
FRMD6	RL18A	no	4.3	4.3	0.225	1.4338	0.04	4/4	N/A	Q02543	RL18A_HUMAN	RPL18A	6142;	--	60S ribosomal protein L18a	ribosomal protein L18a, small nucleolar RNA, H/ACA box 68
FRMD6	RL19	no	1.7	1.7	0.0851	0.9215	0	4/4	N/A	P84098	RL19_HUMAN	RPL19	6143;	--	60S ribosomal protein L19	ribosomal protein L19
FRMD6	RL1D1	no	1	1	0.0203	2.7504	0.01	3/4	N/A	O76021	RL1D1_HUMAN	RSL1D1 CATX11 CSIG PBK1 L12	26156;	--	Ribosomal L1 domain-containing protein 1 (CATX-11) (Cellular senescence-inhibited gene protein) (Protein PBK1)	ribosomal L1 domain containing 1
FRMD6	RL21	no	1.6	1.6	0.0944	0.867	0	4/4	N/A	P46778	RL21_HUMAN	RPL21	6144;	--	60S ribosomal protein L21	ribosomal protein L21, small nucleolar RNA, C/D box 102, small nucleolar RNA, H/ACA box 27
FRMD6	RL22	no	1	1	0.1157	1.5945	0	1/4	N/A	P35268	RL22_HUMAN	RPL22	6146;	--	60S ribosomal protein L22 (EBER-associated protein) (EAP) (Epstein-Barr virus small RNA-associated protein) (Heparin-binding protein HBp15)	ribosomal protein L22
FRMD6	RL23	no	1.8	1.8	0.1233	0.4432	0	4/4	N/A	P62829	RL23_HUMAN	RPL23	9349;	--	60S ribosomal protein L23 (60S ribosomal protein L17)	ribosomal protein L23, small nucleolar RNA, H/ACA box 21
FRMD6	RL23A	no	2.2	2.2	0.1407	0.7146	0.01	4/4	N/A	P62750	RL23A_HUMAN	RPL23A	6147;	--	60S ribosomal protein L23a	ribosomal protein L23a, small nucleolar RNA, C/D box 42A
FRMD6	RL24	no	2	2	0.1248	0.8097	0	4/4	N/A	P83731	RL24_HUMAN	RPL24	6152;	--	60S ribosomal protein L24 (60S ribosomal protein L30)	ribosomal protein L24
FRMD6	RL26	no	2.2	2.2	0.1587	0.9563	0.01	4/4	N/A	P61254	RL26_HUMAN	RPL26	6154;	--	60S ribosomal protein L26	ribosomal protein L26
FRMD6	RL27	no	1.5	1.5	0.1126	0.8407	0	4/4	N/A	P61353	RL27_HUMAN	RPL27	6155;	--	60S ribosomal protein L27	ribosomal protein L27
FRMD6	RL27A	no	2.4	2.4	0.1534	0.7564	0.01	4/4	N/A	P46776	RL27A_HUMAN	RPL27A	6157;	--	60S ribosomal protein L27a	ribosomal protein L27a, small nucleolar RNA, H/ACA box 3
FRMD6	RL28	no	2.3	2.3	0.1483	0.8836	0.01	4/4	N/A	P46779	RL28_HUMAN	RPL28	6158;	--	60S ribosomal protein L28	ribosomal protein L28
FRMD6	RL29	no	1.5	1.5	0.0956	0.6996	0	4/4	N/A	P47914	RL29_HUMAN	RPL29	6159;	--	60S ribosomal protein L29 (Cell surface heparin-binding protein HIP)	ribosomal protein L29
FRMD6	RL3	no	2.8	2.8	0.0636	1.0638	0.01	4/4	N/A	P39023	RL3_HUMAN	RPL3 OK/SW-cl.32	6122;	--	60S ribosomal protein L3 (HIV-1 TAR RNA-binding protein B) (TARBP-B)	ribosomal protein L3, RNA, U86 small nucleolar, small nucleolar RNA, C/D box 83B
FRMD6	RL30	no	1	1	0.0806	0.5084	0	4/4	N/A	P62888	RL30_HUMAN	RPL30	6156;	--	60S ribosomal protein L30	ribosomal protein L30
FRMD6	RL31	no	2	2	0.1604	1.1875	0	4/4	N/A	P62899	RL31_HUMAN	RPL31	6160;	--	60S ribosomal protein L31	ribosomal protein L31
FRMD6	RL32	no	1.5	1.5	0.101	0.8844	0.01	4/4	N/A	P62910	RL32_HUMAN	RPL32 PP9932	6161;	--	60S ribosomal protein L32	ribosomal protein L32
FRMD6	RL34	no	1.2	1.2	0.1009	1.8879	0	4/4	N/A	P49207	RL34_HUMAN	RPL34	6164;	--	60S ribosomal protein L34	ribosomal protein L34
FRMD6	RL35	no	1.3	1.3	0.0899	0.2863	0.01	4/4	N/A	P42766	RL35_HUMAN	RPL35	11224;	--	60S ribosomal protein L35	ribosomal protein L35
FRMD6	RL35A	no	1.3	1.3	0.1099	N/A	0.01	4/4	N/A	P18077	RL35A_HUMAN	RPL35A GIG33	6165;	--	60S ribosomal protein L35a (Cell growth-inhibiting gene 33 protein)	ribosomal protein L35a
FRMD6	RL36	no	2	2	0.1563	1.3709	0.01	3/4	N/A	Q9Y3U8	RL36_HUMAN	RPL36	25873;	--	60S ribosomal protein L36	ribosomal protein L36
FRMD6	RL36A	no	1.3	1.3	0.1019	0.4184	0.01	4/4	N/A	P83881	RL36A_HUMAN	RPL36A RPL44 GIG15 MIG6	6173;	--	60S ribosomal protein L36a (60S ribosomal protein L44) (Cell growth-inhibiting gene 15 protein) (Cell migration-inducing gene 6 protein)	ribosomal protein L36a, RPL36A-HNRNPH2 readthrough
FRMD6	RL37A	no	1	1	0.1007	0.4388	0.01	4/4	N/A	P61513	RL37A_HUMAN	RPL37A	6168;	--	60S ribosomal protein L37a	ribosomal protein L37a
FRMD6	RL38	no	1.3	1.3	0.2231	0.7907	0	4/4	N/A	P63173	RL38_HUMAN	RPL38	6169;	--	60S ribosomal protein L38	ribosomal protein L38
FRMD6	RL4	no	10.2	10.2	0.2229	1.1581	0.13	4/4	N/A	P36578	RL4_HUMAN	RPL4 RPL1	6124;	--	60S ribosomal protein L4 (60S ribosomal protein L1)	ribosomal protein L4, small nucleolar RNA, C/D box 16, small nucleolar RNA, C/D box 18A, small nucleolar RNA, C/D box 18B, small nucleolar RNA, C/D box 18C
FRMD6	RL5	no	2	2	0.0599	0.5395	0.01	3/4	N/A	P46777	RL5_HUMAN	RPL5 MSTP030	6125;	--	60S ribosomal protein L5	small nucleolar RNA, C/D box 21, ribosomal protein L5
FRMD6	RL6	no	6.2	6.2	0.1915	0.9518	0.05	4/4	N/A	Q02878	RL6_HUMAN	RPL6 TXREB1	6128;	--	60S ribosomal protein L6 (Neoplasm-related protein C140) (Tax-responsive enhancer element-binding protein 107) (TaxREB107)	ribosomal protein L6
FRMD6	RL7	no	5	5	0.1886	1.038	0.03	4/4	N/A	P18124	RL7_HUMAN	RPL7	6129;	--	60S ribosomal protein L7	ribosomal protein L7
FRMD6	RL7A	no	4.8	4.8	0.1716	0.9381	0.01	4/4	N/A	P62424	RL7A_HUMAN	RPL7A SURF-3 SURF3	6130;	--	60S ribosomal protein L7a (PLA-X polypeptide) (Surfeit locus protein 3)	ribosomal protein L7a, small nucleolar RNA, C/D box 36B, small nucleolar RNA, C/D box 36A, small nucleolar RNA, C/D box 24
FRMD6	RL8	no	2.6	2.6	0.094	0.9521	0.01	4/4	N/A	P62917	RL8_HUMAN	RPL8	6132;	--	60S ribosomal protein L8	ribosomal protein L8
FRMD6	RL9	no	2.8	2.8	0.1204	0.7765	0.02	4/4	N/A	P32969	RL9_HUMAN	RPL9 OK/SW-cl.103; RPL9P7; RPL9P8; RPL9P9	6133;	--	60S ribosomal protein L9	ribosomal protein L9
FRMD6	RLA0	no	6.3	6.3	0.1742	1.1069	0.05	4/4	N/A	P05388	RLA0_HUMAN	RPLP0	6175;	--	60S acidic ribosomal protein P0 (60S ribosomal protein L10E)	ribosomal protein, large, P0
FRMD6	RLA1	no	1	1	0.0584	0.5763	0	2/4	N/A	P05386	RLA1_HUMAN	RPLP1 RRP1	6176;	--	60S acidic ribosomal protein P1	ribosomal protein, large, P1
FRMD6	RLA2	no	3.5	3.5	0.2591	0.6034	0.01	4/4	N/A	P05387	RLA2_HUMAN	RPLP2 D11S2243E RPP2	6181;	--	60S acidic ribosomal protein P2 (Renal carcinoma antigen NY-REN-44)	ribosomal protein, large, P2, small nucleolar RNA, H/ACA box 52
FRMD6	ROA1	no	2.3	2.3	0.0642	0.1968	0	4/4	N/A	P09651	ROA1_HUMAN	HNRNPA1 HNRPA1	3178;	--	Heterogeneous nuclear ribonucleoprotein A1 (hnRNP A1) (Helix-destabilizing protein) (Single-strand RNA-binding protein) (hnRNP core protein A1)	heterogeneous nuclear ribonucleoprotein A1
FRMD6	ROA2	no	4.2	4.2	0.1218	0.2628	0.01	4/4	N/A	P22626	ROA2_HUMAN	HNRNPA2B1 HNRPA2B1	3181;	--	Heterogeneous nuclear ribonucleoproteins A2/B1 (hnRNP A2/B1)	heterogeneous nuclear ribonucleoprotein A2/B1
FRMD6	ROAA	no	1	1	0.0341	0.4224	0	1/4	N/A	Q99729	ROAA_HUMAN	HNRNPAB ABBP1 HNRPAB	3182;	--	Heterogeneous nuclear ribonucleoprotein A/B (hnRNP A/B) (APOBEC1-binding protein 1) (ABBP-1)	heterogeneous nuclear ribonucleoprotein A/B
FRMD6	RS10	no	1	1	0.0529	0.8191	0	2/4	N/A	P46783	RS10_HUMAN	RPS10	6204;	--	40S ribosomal protein S10	ribosomal protein S10
FRMD6	RS11	no	3.3	3.3	0.1739	1.0856	0.03	4/4	N/A	P62280	RS11_HUMAN	RPS11	6205;	--	40S ribosomal protein S11	ribosomal protein S11, small nucleolar RNA, C/D box 35B
FRMD6	RS12	no	1.3	1.3	0.0952	0.9232	0	3/4	N/A	P25398	RS12_HUMAN	RPS12	6206;	--	40S ribosomal protein S12	ribosomal protein S12
FRMD6	RS13	no	1.3	1.3	0.0819	0.8881	0.01	4/4	N/A	P62277	RS13_HUMAN	RPS13	6207;	--	40S ribosomal protein S13	ribosomal protein S13, small nucleolar RNA, C/D box 14B, uncharacterized LOC100508408
FRMD6	RS14	no	1.8	1.8	0.1021	0.5536	0.01	4/4	N/A	P62263	RS14_HUMAN	RPS14 PRO2640	6208;	--	40S ribosomal protein S14	ribosomal protein S14
FRMD6	RS15A	no	2	2	0.1262	1.4712	0.02	3/4	N/A	P62244	RS15A_HUMAN	RPS15A OK/SW-cl.82	6210;	--	40S ribosomal protein S15a	ribosomal protein S15a
FRMD6	RS16	no	1.5	1.5	0.0934	0.9723	0.01	4/4	N/A	P62249	RS16_HUMAN	RPS16	6217;	--	40S ribosomal protein S16	ribosomal protein S16
FRMD6	RS17	no	1	1	0.053	4.152	0	1/4	-0.03	P08708	RS17_HUMAN	RPS17	100505503;6218;	--	40S ribosomal protein S17	ribosomal protein S17, ribosomal protein S17-like
FRMD6	RS18	no	1.4	1.4	0.0958	0.4026	0	4/4	N/A	P62269	RS18_HUMAN	RPS18 D6S218E	6222;	--	40S ribosomal protein S18 (Ke-3) (Ke3)	ribosomal protein S18
FRMD6	RS19	no	1.5	1.5	0.1019	0.6205	0	4/4	N/A	P39019	RS19_HUMAN	RPS19	6223;	--	40S ribosomal protein S19	ribosomal protein S19
FRMD6	RS2	no	2.3	2.3	0.0572	1.1909	0.01	3/4	N/A	P15880	RS2_HUMAN	RPS2 RPS4	6187;	--	40S ribosomal protein S2 (40S ribosomal protein S4) (Protein LLRep3)	ribosomal protein S2, small nucleolar RNA, H/ACA box 64
FRMD6	RS23	no	2.6	2.6	0.1746	1.1498	0.01	4/4	N/A	P62266	RS23_HUMAN	RPS23	6228;	--	40S ribosomal protein S23	ribosomal protein S23
FRMD6	RS24	no	1.3	1.3	0.0771	1.2029	0	3/4	N/A	P62847	RS24_HUMAN	RPS24	6229;	--	40S ribosomal protein S24	ribosomal protein S24
FRMD6	RS25	no	1.3	1.3	0.0962	0.4697	0	3/4	N/A	P62851	RS25_HUMAN	RPS25	6230;	--	40S ribosomal protein S25	ribosomal protein S25
FRMD6	RS26	no	3	3	0.1607	2.1732	0.01	1/4	N/A	P62854	RS26_HUMAN	RPS26	6231;	--	40S ribosomal protein S26	ribosomal protein S26, 40S ribosomal protein S26-like
FRMD6	RS27	no	1.2	1.2	0.1518	0.6186	0	4/4	N/A	P42677	RS27_HUMAN	RPS27 MPS1	6232;	--	40S ribosomal protein S27 (Metallopan-stimulin 1) (MPS-1)	ribosomal protein S27
FRMD6	RS27A	no	1.3	1.3	0.0816	0.1858	0	4/4	N/A	P62979	RS27A_HUMAN	RPS27A UBA80 UBCEP1	6233;	--	Ubiquitin-40S ribosomal protein S27a (Ubiquitin carboxyl extension protein 80) [Cleaved into: Ubiquitin; 40S ribosomal protein S27a]	ribosomal protein S27a
FRMD6	RS27L	no	1	1	0.1173	0.5348	0.01	4/4	N/A	Q71UM5	RS27L_HUMAN	RPS27L	51065;	--	40S ribosomal protein S27-like	ribosomal protein S27-like
FRMD6	RS28	no	1	1	0.1343	0.626	0	4/4	N/A	P62857	RS28_HUMAN	RPS28	6234;	--	40S ribosomal protein S28	ribosomal protein S28
FRMD6	RS3	no	2.8	2.8	0.1211	0.8273	0.01	4/4	N/A	P23396	RS3_HUMAN	RPS3 OK/SW-cl.26	6188;	--	40S ribosomal protein S3	ribosomal protein S3
FRMD6	RS30	no	1	1	0.157	N/A	0	4/4	N/A	P62861	RS30_HUMAN	FAU	N/A	--	40S ribosomal protein S30	Finkel-Biskis-Reilly murine sarcoma virus (FBR-MuSV) ubiquitously expressed
FRMD6	RS3A	no	2.3	2.3	0.0804	0.8819	0.01	3/4	N/A	P61247	RS3A_HUMAN	RPS3A FTE1 MFTL	6189;	--	40S ribosomal protein S3a (v-fos transformation effector protein) (Fte-1)	ribosomal protein S3A, small nucleolar RNA, C/D box 73A
FRMD6	RS4X	no	3.4	3.4	0.1265	1.1993	0.02	4/4	N/A	P62701	RS4X_HUMAN	RPS4X CCG2 RPS4 SCAR	6191;	--	40S ribosomal protein S4, X isoform (SCR10) (Single copy abundant mRNA protein)	ribosomal protein S4, X-linked
FRMD6	RS6	no	3.6	3.6	0.1283	1.3822	0.04	4/4	N/A	P62753	RS6_HUMAN	RPS6 OK/SW-cl.2	6194;	--	40S ribosomal protein S6 (Phosphoprotein NP33)	ribosomal protein S6
FRMD6	RS7	no	1.8	1.8	0.0795	0.7904	0.01	4/4	N/A	P62081	RS7_HUMAN	RPS7	6201;	--	40S ribosomal protein S7	ribosomal protein S7
FRMD6	RS8	no	6.6	6.6	0.2943	1.224	0.04	4/4	N/A	P62241	RS8_HUMAN	RPS8 OK/SW-cl.83	6202;	--	40S ribosomal protein S8	ribosomal protein S8, small nucleolar RNA, C/D box 55, small nucleolar RNA, C/D box 38B
FRMD6	RS9	no	2.3	2.3	0.1034	1.4355	0.02	4/4	N/A	P46781	RS9_HUMAN	RPS9	6203;	--	40S ribosomal protein S9	ribosomal protein S9
FRMD6	RSMB	no	1	1	0.0508	N/A	0	1/4	-0.03	P14678	RSMB_HUMAN	SNRPB COD SNRPB1	6628;	--	Small nuclear ribonucleoprotein-associated proteins B and B' (snRNP-B) (Sm protein B/B') (Sm-B/B') (SmB/B')	small nuclear ribonucleoprotein polypeptides B and B1
FRMD6	RSSA	no	1	1	0.0383	0.3923	0	1/4	N/A	P08865	RSSA_HUMAN	RPSA LAMBR LAMR1	3921;	--	40S ribosomal protein SA (37 kDa laminin receptor precursor) (37LRP) (37/67 kDa laminin receptor) (LRP/LR) (67 kDa laminin receptor) (67LR) (Colon carcinoma laminin-binding protein) (Laminin receptor 1) (LamR) (Laminin-binding protein precursor p40) (LBP/p40) (Multidrug resistance-associated protein MGr1-Ag) (NEM/1CHD4)	ribosomal protein SA, small nucleolar RNA, H/ACA box 62, small nucleolar RNA, H/ACA box 6
FRMD6	S10A8	no	1	1	0.1592	0.6324	0	1/4	N/A	P05109	S10A8_HUMAN	S100A8 CAGA CFAG MRP8	6279;	--	Protein S100-A8 (Calgranulin-A) (Calprotectin L1L subunit) (Cystic fibrosis antigen) (CFAG) (Leukocyte L1 complex light chain) (Migration inhibitory factor-related protein 8) (MRP-8) (p8) (S100 calcium-binding protein A8) (Urinary stone protein band A)	S100 calcium binding protein A8
FRMD6	S10A9	no	1	1	0.1091	0.4935	0	1/4	N/A	P06702	S10A9_HUMAN	S100A9 CAGB CFAG MRP14	6280;	--	Protein S100-A9 (Calgranulin-B) (Calprotectin L1H subunit) (Leukocyte L1 complex heavy chain) (Migration inhibitory factor-related protein 14) (MRP-14) (p14) (S100 calcium-binding protein A9)	S100 calcium binding protein A9
FRMD6	SARNP	no	1.5	1.5	0.085	1.7597	0.02	2/4	N/A	P82979	SARNP_HUMAN	SARNP HCC1 HSPC316	84324;	--	SAP domain-containing ribonucleoprotein (Cytokine-induced protein of 29 kDa) (Nuclear protein Hcc-1) (Proliferation-associated cytokine-inducible protein CIP29)	SAP domain containing ribonucleoprotein
FRMD6	SERPH	no	2	2	0.0584	N/A	0.03	1/4	N/A	P50454	SERPH_HUMAN	SERPINH1 CBP1 CBP2 HSP47 SERPINH2 PIG14	871;	--	Serpin H1 (47 kDa heat shock protein) (Arsenic-transactivated protein 3) (AsTP3) (Cell proliferation-inducing gene 14 protein) (Collagen-binding protein) (Colligin) (Rheumatoid arthritis-related antigen RA-A47)	serpin peptidase inhibitor, clade H (heat shock protein 47), member 1, (collagen binding protein 1)
FRMD6	SET	no	1	1	0.0421	0.7057	0	1/4	N/A	Q01105	SET_HUMAN	SET	6418;	--	Protein SET (HLA-DR-associated protein II) (Inhibitor of granzyme A-activated DNase) (IGAAD) (PHAPII) (Phosphatase 2A inhibitor I2PP2A) (I-2PP2A) (Template-activating factor I) (TAF-I)	SET nuclear oncogene
FRMD6	SFPQ	no	1	1	0.0166	0.2746	0	2/4	N/A	P23246	SFPQ_HUMAN	SFPQ PSF	6421;	--	Splicing factor, proline- and glutamine-rich (100 kDa DNA-pairing protein) (hPOMp100) (DNA-binding p52/p100 complex, 100 kDa subunit) (Polypyrimidine tract-binding protein-associated-splicing factor) (PSF) (PTB-associated-splicing factor)	splicing factor proline/glutamine-rich, uncharacterized LOC100996496
FRMD6	SKI	no	1	1	0.0163	N/A	0.01	2/4	N/A	P12755	SKI_HUMAN	SKI	6497;	--	Ski oncogene (Proto-oncogene c-Ski)	v-ski sarcoma viral oncogene homolog (avian)
FRMD6	SMD3	no	1	1	0.0898	0.723	0	1/4	N/A	P62318	SMD3_HUMAN	SNRPD3	6634;	--	Small nuclear ribonucleoprotein Sm D3 (Sm-D3) (snRNP core protein D3)	small nuclear ribonucleoprotein D3 polypeptide 18kDa
FRMD6	SND1	no	1	1	0.0134	7.7059	0.01	1/4	N/A	Q7KZF4	SND1_HUMAN	SND1 TDRD11	27044;	--	Staphylococcal nuclease domain-containing protein 1 (100 kDa coactivator) (EBNA2 coactivator p100) (Tudor domain-containing protein 11) (p100 co-activator)	staphylococcal nuclease and tudor domain containing 1
FRMD6	SNP23	no	1.3	1.3	0.0651	0.7121	0.01	3/4	N/A	O00161	SNP23_HUMAN	SNAP23	8773;	--	Synaptosomal-associated protein 23 (SNAP-23) (Vesicle-membrane fusion protein SNAP-23)	synaptosomal-associated protein, 23kDa
FRMD6	SPAT7	no	1	1	0.0119	N/A	0	1/4	N/A	Q9P0W8	SPAT7_HUMAN	SPATA7 HSD3	55812;	--	Spermatogenesis-associated protein 7 (HSD-3.1) (Spermatogenesis-associated protein HSD3)	spermatogenesis associated 7
FRMD6	SPTN1	no	2	2	0.0089	0.6418	0.03	3/4	N/A	Q13813	SPTN1_HUMAN	SPTAN1 NEAS SPTA2	6709;	--	Spectrin alpha chain, non-erythrocytic 1 (Alpha-II spectrin) (Fodrin alpha chain) (Spectrin, non-erythroid alpha subunit)	spectrin, alpha, non-erythrocytic 1
FRMD6	SRP14	no	1	1	0.0832	0.8061	0	1/4	N/A	P37108	SRP14_HUMAN	SRP14	6727;	--	Signal recognition particle 14 kDa protein (SRP14) (18 kDa Alu RNA-binding protein)	signal recognition particle 14kDa (homologous Alu RNA binding protein)
FRMD6	SRRM2	no	1	1	0.0022	1.75	0	1/4	-0.04	Q9UQ35	SRRM2_HUMAN	SRRM2 KIAA0324 SRL300 SRM300 HSPC075	23524;	--	Serine/arginine repetitive matrix protein 2 (300 kDa nuclear matrix antigen) (Serine/arginine-rich splicing factor-related nuclear matrix protein of 300 kDa) (SR-related nuclear matrix protein of 300 kDa) (Ser/Arg-related nuclear matrix protein of 300 kDa) (Splicing coactivator subunit SRm300) (Tax-responsive enhancer element-binding protein 803) (TaxREB803)	serine/arginine repetitive matrix 2
FRMD6	SRSF1	no	1.5	1.5	0.0707	0.2484	0.01	2/4	N/A	Q07955	SRSF1_HUMAN	SRSF1 ASF SF2 SF2P33 SFRS1 OK/SW-cl.3	6426;	--	Serine/arginine-rich splicing factor 1 (Alternative-splicing factor 1) (ASF-1) (Splicing factor, arginine/serine-rich 1) (pre-mRNA-splicing factor SF2, P33 subunit)	serine/arginine-rich splicing factor 1
FRMD6	SRSF3	no	1.3	1.5	0.1015	0.5792	0	4/4	N/A	P84103	SRSF3_HUMAN	SRSF3 SFRS3 SRP20	6428;	--	Serine/arginine-rich splicing factor 3 (Pre-mRNA-splicing factor SRP20) (Splicing factor, arginine/serine-rich 3)	serine/arginine-rich splicing factor 3
FRMD6	SRSF7	no	1	1.3	0.0591	0.6736	0	3/4	N/A	Q16629	SRSF7_HUMAN	SRSF7 SFRS7	6432;	--	Serine/arginine-rich splicing factor 7 (Splicing factor 9G8) (Splicing factor, arginine/serine-rich 7)	serine/arginine-rich splicing factor 7
FRMD6	SSBP	no	1	1	0.0824	1.1718	0	1/4	N/A	Q04837	SSBP_HUMAN	SSBP1 SSBP	6742;	--	Single-stranded DNA-binding protein, mitochondrial (Mt-SSB) (MtSSB) (PWP1-interacting protein 17)	single-stranded DNA binding protein 1, mitochondrial
FRMD6	STAT	no	2	2	0.3196	3.6299	0.08	4/4	N/A	P02808	STAT_HUMAN	STATH	6779;	--	Statherin	statherin
FRMD6	STMN1	no	1	1	0.0819	N/A	0	1/4	N/A	P16949	STMN1_HUMAN	STMN1 C1orf215 LAP18 OP18	3925;	--	Stathmin (Leukemia-associated phosphoprotein p18) (Metablastin) (Oncoprotein 18) (Op18) (Phosphoprotein p19) (pp19) (Prosolin) (Protein Pr22) (pp17)	stathmin 1
FRMD6	StrepHA-Tag	no	5	5.5	0.9087	0.0602	0	4/4	N/A	StrepHA-Tag	N/A	N/A	N/A	--	N/A	N/A
FRMD6	Streptactin	no	6.3	6.3	0.3599	0.4326	0	4/4	N/A	Streptactin	N/A	N/A	N/A	--	N/A	N/A
FRMD6	SYDC	no	2	2	0.0293	1.2327	0.02	3/4	N/A	P14868	SYDC_HUMAN	DARS PIG40	1615;	--	Aspartate--tRNA ligase, cytoplasmic (EC 6.1.1.12) (Aspartyl-tRNA synthetase) (AspRS) (Cell proliferation-inducing gene 40 protein)	aspartyl-tRNA synthetase
FRMD6	SYEP	no	4.7	4.7	0.0212	1.2984	0.1	3/4	N/A	P07814	SYEP_HUMAN	EPRS GLNS PARS QARS QPRS PIG32	2058;	--	Bifunctional glutamate/proline--tRNA ligase (Bifunctional aminoacyl-tRNA synthetase) (Cell proliferation-inducing gene 32 protein) [Includes: Glutamate--tRNA ligase (EC 6.1.1.17) (Glutamyl-tRNA synthetase) (GluRS); Proline--tRNA ligase (EC 6.1.1.15) (Prolyl-tRNA synthetase)]	glutamyl-prolyl-tRNA synthetase
FRMD6	SYIC	no	2	2	0.0118	1.2426	0.02	2/4	N/A	P41252	SYIC_HUMAN	IARS	3376;	--	Isoleucine--tRNA ligase, cytoplasmic (EC 6.1.1.5) (Isoleucyl-tRNA synthetase) (IRS) (IleRS)	isoleucyl-tRNA synthetase
FRMD6	SYK	no	1	1	0.0103	0.5966	0	1/4	N/A	Q15046	SYK_HUMAN	KARS KIAA0070	3735;	--	Lysine--tRNA ligase (EC 6.1.1.6) (Lysyl-tRNA synthetase) (LysRS)	lysyl-tRNA synthetase
FRMD6	SYLC	no	3.8	3.8	0.0271	1.482	0.1	4/4	N/A	Q9P2J5	SYLC_HUMAN	LARS KIAA1352	51520;	--	Leucine--tRNA ligase, cytoplasmic (EC 6.1.1.4) (Leucyl-tRNA synthetase) (LeuRS)	leucyl-tRNA synthetase
FRMD6	SYMC	no	1.5	1.5	0.014	1.3185	0.03	4/4	N/A	P56192	SYMC_HUMAN	MARS	4141;	--	Methionine--tRNA ligase, cytoplasmic (EC 6.1.1.10) (Methionyl-tRNA synthetase) (MetRS)	methionyl-tRNA synthetase
FRMD6	SYQ	no	1.5	1.5	0.0152	1.5801	0.01	2/4	N/A	P47897	SYQ_HUMAN	QARS	5859;	--	Glutamine--tRNA ligase (EC 6.1.1.18) (Glutaminyl-tRNA synthetase) (GlnRS)	glutaminyl-tRNA synthetase
FRMD6	SYRC	no	2	2	0.0257	1.7948	0.05	4/4	N/A	P54136	SYRC_HUMAN	RARS	5917;	--	Arginine--tRNA ligase, cytoplasmic (EC 6.1.1.19) (Arginyl-tRNA synthetase) (ArgRS)	arginyl-tRNA synthetase
FRMD6	SYWC	no	1	1	0.0259	N/A	0	1/4	N/A	P23381	SYWC_HUMAN	WARS IFI53 WRS	7453;	--	Tryptophan--tRNA ligase, cytoplasmic (EC 6.1.1.2) (Interferon-induced protein 53) (IFP53) (Tryptophanyl-tRNA synthetase) (TrpRS) (hWRS) [Cleaved into: T1-TrpRS; T2-TrpRS]	tryptophanyl-tRNA synthetase
FRMD6	TAGL2	no	1	1	0.0486	0.3558	0	2/4	N/A	P37802	TAGL2_HUMAN	TAGLN2 KIAA0120 CDABP0035	8407;	--	Transgelin-2 (Epididymis tissue protein Li 7e) (SM22-alpha homolog)	transgelin 2
FRMD6	TBB4B	no	2.3	2.3	0.0562	0.4138	0.01	4/4	N/A	P68371	TBB4B_HUMAN	TUBB4B TUBB2C	10383;	--	Tubulin beta-4B chain (Tubulin beta-2 chain) (Tubulin beta-2C chain)	tubulin, beta 4B class IVb
FRMD6	TBB5	no	7.2	13.8	0.3249	0.5467	0.16	4/4	N/A	P07437	TBB5_HUMAN	TUBB TUBB5 OK/SW-cl.56	203068;	--	Tubulin beta chain (Tubulin beta-5 chain)	tubulin, beta class I
FRMD6	TCOF	no	1	1	0.0082	N/A	0	1/4	-0.03	Q13428	TCOF_HUMAN	TCOF1	6949;	--	Treacle protein (Treacher Collins syndrome protein)	Treacher Collins-Franceschetti syndrome 1
FRMD6	TCP4	no	1	1	0.089	0.466	0	1/4	N/A	P53999	TCP4_HUMAN	SUB1 PC4 RPO2TC1	10923;	--	Activated RNA polymerase II transcriptional coactivator p15 (Positive cofactor 4) (PC4) (SUB1 homolog) (p14)	SUB1 homolog (S. cerevisiae)
FRMD6	TCPB	no	1	1	0.0211	0.5304	0	1/4	N/A	P78371	TCPB_HUMAN	CCT2 99D8.1 CCTB	10576;	--	T-complex protein 1 subunit beta (TCP-1-beta) (CCT-beta)	chaperonin containing TCP1, subunit 2 (beta)
FRMD6	TEBP	no	1	1	0.0447	2.0314	0	1/4	-0.03	Q15185	TEBP_HUMAN	PTGES3 P23 TEBP	10728;	--	Prostaglandin E synthase 3 (EC 5.3.99.3) (Cytosolic prostaglandin E2 synthase) (cPGES) (Hsp90 co-chaperone) (Progesterone receptor complex p23) (Telomerase-binding protein p23)	prostaglandin E synthase 3 (cytosolic)
FRMD6	THIL	no	5	5	0.1428	38.53	0.11	1/4	N/A	P24752	THIL_HUMAN	ACAT1 ACAT MAT	38;	--	Acetyl-CoA acetyltransferase, mitochondrial (EC 2.3.1.9) (Acetoacetyl-CoA thiolase) (T2)	acetyl-CoA acetyltransferase 1
FRMD6	THIO	no	1	1	0.1162	1.4523	0	1/4	N/A	P10599	THIO_HUMAN	TXN TRDX TRX TRX1	7295;	--	Thioredoxin (Trx) (ATL-derived factor) (ADF) (Surface-associated sulphydryl protein) (SASP)	thioredoxin
FRMD6	TIF1B	no	1	1	0.0074	0.6607	0	1/4	N/A	Q13263	TIF1B_HUMAN	TRIM28 KAP1 RNF96 TIF1B	10155;	--	Transcription intermediary factor 1-beta (TIF1-beta) (E3 SUMO-protein ligase TRIM28) (EC 6.3.2.-) (KRAB-associated protein 1) (KAP-1) (KRAB-interacting protein 1) (KRIP-1) (Nuclear corepressor KAP-1) (RING finger protein 96) (Tripartite motif-containing protein 28)	tripartite motif containing 28
FRMD6	TKT	no	2	2	0.0413	6.2334	0.03	2/4	N/A	P29401	TKT_HUMAN	TKT	7086;	--	Transketolase (TK) (EC 2.2.1.1)	transketolase
FRMD6	TPIS	no	1	1	0.0426	0.2704	0	1/4	N/A	P60174	TPIS_HUMAN	TPI1 TPI	7167;	--	Triosephosphate isomerase (TIM) (EC 5.3.1.1) (Triose-phosphate isomerase)	triosephosphate isomerase 1
FRMD6	TRY3	no	1	1	0.0351	N/A	0	4/4	N/A	P35030	TRY3_HUMAN	PRSS3 PRSS4 TRY3 TRY4	5646;	--	Trypsin-3 (EC 3.4.21.4) (Brain trypsinogen) (Mesotrypsinogen) (Serine protease 3) (Serine protease 4) (Trypsin III) (Trypsin IV)	protease, serine, 2 (trypsin 2), protease, serine, 3
FRMD6	TRYP_PIG	no	8.8	12.5	0.5944	0.3435	0.04	4/4	N/A	P00761	TRYP_PIG	N/A	N/A	--	Trypsin (EC 3.4.21.4)	0
FRMD6	UBC9	no	1	1	0.0772	N/A	0	1/4	N/A	P63279	UBC9_HUMAN	UBE2I UBC9 UBCE9	7329;	--	SUMO-conjugating enzyme UBC9 (EC 6.3.2.-) (SUMO-protein ligase) (Ubiquitin carrier protein 9) (Ubiquitin carrier protein I) (Ubiquitin-conjugating enzyme E2 I) (Ubiquitin-protein ligase I) (p18)	ubiquitin-conjugating enzyme E2I
FRMD6	UBR4	no	1	1	0.0018	0.4408	0.01	4/4	N/A	Q5T4S7	UBR4_HUMAN	UBR4 KIAA0462 KIAA1307 RBAF600 ZUBR1	23352;	--	E3 ubiquitin-protein ligase UBR4 (EC 6.3.2.-) (600 kDa retinoblastoma protein-associated factor) (N-recognin-4) (Retinoblastoma-associated factor of 600 kDa) (RBAF600) (p600) (Zinc finger UBR1-type protein 1)	ubiquitin protein ligase E3 component n-recognin 4
FRMD6	UCHL1	no	1	1	0.0547	1.0619	0	1/4	N/A	P09936	UCHL1_HUMAN	UCHL1	7345;	--	Ubiquitin carboxyl-terminal hydrolase isozyme L1 (UCH-L1) (EC 3.4.19.12) (EC 6.-.-.-) (Neuron cytoplasmic protein 9.5) (PGP 9.5) (PGP9.5) (Ubiquitin thioesterase L1)	ubiquitin carboxyl-terminal esterase L1 (ubiquitin thiolesterase)
FRMD6	US6NL	no	1	1	0.015	N/A	0	1/4	N/A	Q92738	US6NL_HUMAN	USP6NL KIAA0019	9712;	--	USP6 N-terminal-like protein (Related to the N-terminus of tre) (RN-tre)	USP6 N-terminal like, USP6NL intronic transcript 1 (non-protein coding)
FRMD6	VIME	no	9.3	9.3	0.2467	0.8932	0.17	4/4	N/A	P08670	VIME_HUMAN	VIM	7431;	--	Vimentin	vimentin
FRMD6	YBOX1	no	2.8	3	0.0881	0.6109	0.02	4/4	N/A	P67809	YBOX1_HUMAN	YBX1 NSEP1 YB1	4904;	--	Nuclease-sensitive element-binding protein 1 (CCAAT-binding transcription factor I subunit A) (CBF-A) (DNA-binding protein B) (DBPB) (Enhancer factor I subunit A) (EFI-A) (Y-box transcription factor) (Y-box-binding protein 1) (YB-1)	Y box binding protein 1
KIBRA	41	no	3	3	0.0066	N/A	0.2	1/3	N/A	P11171	41_HUMAN	EPB41 E41P	2035;	--	Protein 4.1 (P4.1) (4.1R) (Band 4.1) (EPB4.1)	erythrocyte membrane protein band 4.1 (elliptocytosis 1, RH-linked)
KIBRA	1433B	yes	12	18.7	0.1359	21.2757	11.6	3/3	N/A	P31946	1433B_HUMAN	YWHAB	7529;	--	14-3-3 protein beta/alpha (Protein 1054) (Protein kinase C inhibitor protein 1) (KCIP-1) [Cleaved into: 14-3-3 protein beta/alpha, N-terminally processed]	tyrosine 3-monooxygenase/tryptophan 5-monooxygenase activation protein, beta polypeptide
KIBRA	1433E	yes	38.7	61.3	0.4191	19.4508	56.91	3/3	N/A	P62258	1433E_HUMAN	YWHAE	7531;	--	14-3-3 protein epsilon (14-3-3E)	tyrosine 3-monooxygenase/tryptophan 5-monooxygenase activation protein, epsilon polypeptide
KIBRA	1433F	yes	20.3	22.3	0.1569	132.314	102.59	3/3	N/A	Q04917	1433F_HUMAN	YWHAH YWHA1	7533;	--	14-3-3 protein eta (Protein AS1)	tyrosine 3-monooxygenase/tryptophan 5-monooxygenase activation protein, eta polypeptide
KIBRA	1433G	yes	14.3	21.7	0.1534	42.611	23.94	3/3	N/A	P61981	1433G_HUMAN	YWHAG	7532;	--	14-3-3 protein gamma (Protein kinase C inhibitor protein 1) (KCIP-1) [Cleaved into: 14-3-3 protein gamma, N-terminally processed]	tyrosine 3-monooxygenase/tryptophan 5-monooxygenase activation protein, gamma polypeptide
KIBRA	1433T	yes	18.3	21.3	0.1523	60.0372	41.38	3/3	N/A	P27348	1433T_HUMAN	YWHAQ	10971;	--	14-3-3 protein theta (14-3-3 protein T-cell) (14-3-3 protein tau) (Protein HS1)	tyrosine 3-monooxygenase/tryptophan 5-monooxygenase activation protein, theta polypeptide
KIBRA	1433Z	no	14	17	0.1235	6.1375	3.79	3/3	N/A	P63104	1433Z_HUMAN	YWHAZ	7534;	YES	14-3-3 protein zeta/delta (Protein kinase C inhibitor protein 1) (KCIP-1)	tyrosine 3-monooxygenase/tryptophan 5-monooxygenase activation protein, zeta polypeptide
KIBRA	2AAA	no	2.7	2.7	0.008	0.4001	0.41	3/3	N/A	P30153	2AAA_HUMAN	PPP2R1A	5518;	--	Serine/threonine-protein phosphatase 2A 65 kDa regulatory subunit A alpha isoform (Medium tumor antigen-associated 61 kDa protein) (PP2A subunit A isoform PR65-alpha) (PP2A subunit A isoform R1-alpha)	protein phosphatase 2, regulatory subunit A, alpha
KIBRA	2ABA	no	1	1	0.0043	0.3054	0.01	1/3	N/A	P63151	2ABA_HUMAN	PPP2R2A	5520;	--	Serine/threonine-protein phosphatase 2A 55 kDa regulatory subunit B alpha isoform (PP2A subunit B isoform B55-alpha) (PP2A subunit B isoform PR55-alpha) (PP2A subunit B isoform R2-alpha) (PP2A subunit B isoform alpha)	protein phosphatase 2, regulatory subunit B, alpha
KIBRA	ACD11	no	2	2	0.0049	N/A	0.09	1/3	-0.03	Q709F0	ACD11_HUMAN	ACAD11	84129;	--	Acyl-CoA dehydrogenase family member 11 (ACAD-11) (EC 1.3.99.-)	acyl-CoA dehydrogenase family, member 11
KIBRA	ACTB	no	4	4	0.0184	0.188	0.01	3/3	N/A	P60709	ACTB_HUMAN	ACTB	60;	--	Actin, cytoplasmic 1 (Beta-actin) [Cleaved into: Actin, cytoplasmic 1, N-terminally processed]	actin, beta
KIBRA	ACTC	no	2	2	0.0093	N/A	0.01	3/3	N/A	P68032	ACTC_HUMAN	ACTC1 ACTC	70;	--	Actin, alpha cardiac muscle 1 (Alpha-cardiac actin)	actin, alpha, cardiac muscle 1
KIBRA	ACTG	no	4	4	0.0184	0.1641	0.01	3/3	N/A	P63261	ACTG_HUMAN	ACTG1 ACTB ACTG	71;	--	Actin, cytoplasmic 2 (Gamma-actin) [Cleaved into: Actin, cytoplasmic 2, N-terminally processed]	actin, gamma 1
KIBRA	ADT2	no	1.3	1.3	0.008	0.1079	0	3/3	N/A	P05141	ADT2_HUMAN	SLC25A5 ANT2	292;	--	ADP/ATP translocase 2 (ADP,ATP carrier protein 2) (ADP,ATP carrier protein, fibroblast isoform) (Adenine nucleotide translocator 2) (ANT 2) (Solute carrier family 25 member 5)	solute carrier family 25 (mitochondrial carrier; adenine nucleotide translocator), member 5
KIBRA	ADT3	no	1	1	0.0056	0.2547	0.01	2/3	N/A	P12236	ADT3_HUMAN	SLC25A6 ANT3 CDABP0051	293;	--	ADP/ATP translocase 3 (ADP,ATP carrier protein 3) (ADP,ATP carrier protein, isoform T2) (ANT 2) (Adenine nucleotide translocator 3) (ANT 3) (Solute carrier family 25 member 6)	solute carrier family 25 (mitochondrial carrier; adenine nucleotide translocator), member 6
KIBRA	ALBU	no	4.5	4.5	0.0129	0.2145	0.03	2/3	N/A	P02768	ALBU_HUMAN	ALB GIG20 GIG42 PRO0903 PRO1708 PRO2044 PRO2619 PRO2675 UNQ696/PRO1341	213;	--	Serum albumin	albumin
KIBRA	AMOT	yes	2	2	0.0032	N/A	13.1	3/3	0.56	Q4VCS5	AMOT_HUMAN	AMOT KIAA1071	154796;	--	Angiomotin	angiomotin
KIBRA	ANXA1	no	1	1	0.0049	N/A	0.01	1/3	-0.04	P04083	ANXA1_HUMAN	ANXA1 ANX1 LPC1	301;	--	Annexin A1 (Annexin I) (Annexin-1) (Calpactin II) (Calpactin-2) (Chromobindin-9) (Lipocortin I) (Phospholipase A2 inhibitory protein) (p35)	annexin A1
KIBRA	ATD3A	yes	4	9.3	0.0248	N/A	6.86	3/3	1	Q9NVI7	ATD3A_HUMAN	ATAD3A	55210;	--	ATPase family AAA domain-containing protein 3A	ATPase family, AAA domain containing 3A
KIBRA	ATPA	no	1	1	0.0032	0.3156	0	2/3	N/A	P25705	ATPA_HUMAN	ATP5A1 ATP5A ATP5AL2 ATPM	498;	--	ATP synthase subunit alpha, mitochondrial	ATP synthase, H+ transporting, mitochondrial F1 complex, alpha subunit 1, cardiac muscle
KIBRA	ATPB	no	2.5	2.5	0.0087	0.423	0.02	2/3	N/A	P06576	ATPB_HUMAN	ATP5B ATPMB ATPSB	506;	--	ATP synthase subunit beta, mitochondrial (EC 3.6.3.14)	ATP synthase, H+ transporting, mitochondrial F1 complex, beta polypeptide
KIBRA	ATX2L	no	2.7	2.7	0.0043	0.084	0	3/3	N/A	Q8WWM7	ATX2L_HUMAN	ATXN2L A2D A2LG A2LP A2RP	11273;	--	Ataxin-2-like protein (Ataxin-2 domain protein) (Ataxin-2-related protein)	ataxin 2-like
KIBRA	BCKD	no	2.3	2.3	0.0098	0.7666	0.01	3/3	N/A	O14874	BCKD_HUMAN	BCKDK	10295;	--	[3-methyl-2-oxobutanoate dehydrogenase [lipoamide]] kinase, mitochondrial (EC 2.7.11.4) (Branched-chain alpha-ketoacid dehydrogenase kinase) (BCKD-kinase) (BCKDHKIN)	branched chain ketoacid dehydrogenase kinase
KIBRA	CALL5	no	1.5	1.5	0.0186	0.2677	0.01	2/3	N/A	Q9NZT1	CALL5_HUMAN	CALML5 CLSP	51806;	--	Calmodulin-like protein 5 (Calmodulin-like skin protein)	calmodulin-like 5
KIBRA	CALM	no	1	1	0.0114	0.2693	0	1/3	N/A	P62158	CALM_HUMAN	CALM1 CALM CAM CAM1; CALM2 CAM2 CAMB; CALM3 CALML2 CAM3 CAMC CAMIII	801;805;808;	--	Calmodulin (CaM)	calmodulin 1 (phosphorylase kinase, delta), calmodulin 2 (phosphorylase kinase, delta), calmodulin 3 (phosphorylase kinase, delta)
KIBRA	CDON	no	1	2	0.0026	N/A	0.03	2/3	N/A	Q4KMG0	CDON_HUMAN	CDON CDO	50937;	--	Cell adhesion molecule-related/down-regulated by oncogenes	cell adhesion associated, oncogene regulated
KIBRA	CDSN	no	1	1	0.0036	1.6018	0	1/3	N/A	Q15517	CDSN_HUMAN	CDSN	1041;	--	Corneodesmosin (S protein)	corneodesmosin
KIBRA	CH60	no	2.5	2.5	0.0076	0.3032	0.02	2/3	N/A	P10809	CH60_HUMAN	HSPD1 HSP60	3329;	--	60 kDa heat shock protein, mitochondrial (60 kDa chaperonin) (Chaperonin 60) (CPN60) (Heat shock protein 60) (HSP-60) (Hsp60) (HuCHA60) (Mitochondrial matrix protein P1) (P60 lymphocyte protein)	heat shock 60kDa protein 1 (chaperonin)
KIBRA	DAG1	no	2	2	0.0043	N/A	0.17	1/3	N/A	Q14118	DAG1_HUMAN	DAG1	1605;	--	Dystroglycan (Dystrophin-associated glycoprotein 1) [Cleaved into: Alpha-dystroglycan (Alpha-DG); Beta-dystroglycan (Beta-DG)]	dystroglycan 1 (dystrophin-associated glycoprotein 1)
KIBRA	DCD	no	4.3	5	0.0793	0.7542	0.01	3/3	N/A	P81605	DCD_HUMAN	DCD AIDD DSEP	117159;	--	Dermcidin (EC 3.4.-.-) (Preproteolysin) [Cleaved into: Survival-promoting peptide; DCD-1]	dermcidin
KIBRA	DDB1	no	1	1	0.0014	16.131	0.01	1/3	-0.06	Q16531	DDB1_HUMAN	DDB1 XAP1	1642;	--	DNA damage-binding protein 1 (DDB p127 subunit) (DNA damage-binding protein a) (DDBa) (Damage-specific DNA-binding protein 1) (HBV X-associated protein 1) (XAP-1) (UV-damaged DNA-binding factor) (UV-damaged DNA-binding protein 1) (UV-DDB 1) (XPE-binding factor) (XPE-BF) (Xeroderma pigmentosum group E-complementing protein) (XPCe)	damage-specific DNA binding protein 1, 127kDa
KIBRA	DDX21	no	3	3	0.0073	0.3185	0.01	1/3	N/A	Q9NR30	DDX21_HUMAN	DDX21	9188;	--	Nucleolar RNA helicase 2 (EC 3.6.4.13) (DEAD box protein 21) (Gu-alpha) (Nucleolar RNA helicase Gu) (Nucleolar RNA helicase II) (RH II/Gu)	DEAD (Asp-Glu-Ala-Asp) box helicase 21
KIBRA	DDX6	no	2	2	0.0079	0.1429	0	1/3	N/A	P26196	DDX6_HUMAN	DDX6 HLR2 RCK	1656;	--	Probable ATP-dependent RNA helicase DDX6 (EC 3.6.4.13) (ATP-dependent RNA helicase p54) (DEAD box protein 6) (Oncogene RCK)	DEAD (Asp-Glu-Ala-Asp) box helicase 6
KIBRA	DESP	no	6	6	0.0039	1.3012	0.08	2/3	N/A	P15924	DESP_HUMAN	DSP	1832;	--	Desmoplakin (DP) (250/210 kDa paraneoplastic pemphigus antigen)	desmoplakin
KIBRA	DLDH	no	5.7	5.7	0.0198	0.7162	0.01	3/3	N/A	P09622	DLDH_HUMAN	DLD GCSL LAD PHE3	1738;	--	Dihydrolipoyl dehydrogenase, mitochondrial (EC 1.8.1.4) (Dihydrolipoamide dehydrogenase) (Glycine cleavage system L protein)	dihydrolipoamide dehydrogenase
KIBRA	DSG1	no	2	2	0.0036	0.7921	0	1/3	N/A	Q02413	DSG1_HUMAN	DSG1 CDHF4	1828;	--	Desmoglein-1 (Cadherin family member 4) (Desmosomal glycoprotein 1) (DG1) (DGI) (Pemphigus foliaceus antigen)	desmoglein 1
KIBRA	DYL1	yes	10.7	18.3	0.3627	N/A	115.34	3/3	0.56	P63167	DYL1_HUMAN	DYNLL1 DLC1 DNCL1 DNCLC1 HDLC1	8655;	--	Dynein light chain 1, cytoplasmic (8 kDa dynein light chain) (DLC8) (Dynein light chain LC8-type 1) (Protein inhibitor of neuronal nitric oxide synthase) (PIN)	dynein, light chain, LC8-type 1
KIBRA	DYL2	yes	4.3	5	0.1023	N/A	91.26	3/3	1	Q96FJ2	DYL2_HUMAN	DYNLL2 DLC2	140735;	--	Dynein light chain 2, cytoplasmic (8 kDa dynein light chain b) (DLC8b) (Dynein light chain LC8-type 2)	dynein, light chain, LC8-type 2
KIBRA	E41L2	yes	9.3	9.7	0.0171	N/A	98.04	3/3	0.56	O43491	E41L2_HUMAN	EPB41L2	2037;	--	Band 4.1-like protein 2 (Generally expressed protein 4.1) (4.1G)	erythrocyte membrane protein band 4.1-like 2
KIBRA	E41L3	yes	4.7	4.7	0.0079	N/A	232.85	3/3	0.7	Q9Y2J2	E41L3_HUMAN	EPB41L3 DAL1 KIAA0987	23136;	--	Band 4.1-like protein 3 (4.1B) (Differentially expressed in adenocarcinoma of the lung protein 1) (DAL-1)	erythrocyte membrane protein band 4.1-like 3
KIBRA	EF1A1	no	1.7	1.7	0.0065	0.1343	0	3/3	N/A	P68104	EF1A1_HUMAN	EEF1A1 EEF1A EF1A LENG7	1915;	--	Elongation factor 1-alpha 1 (EF-1-alpha-1) (Elongation factor Tu) (EF-Tu) (Eukaryotic elongation factor 1 A-1) (eEF1A-1) (Leukocyte receptor cluster member 7)	eukaryotic translation elongation factor 1 alpha 1
KIBRA	EF1B	no	1	1	0.0085	0.7111	0	1/3	N/A	P24534	EF1B_HUMAN	EEF1B2 EEF1B EF1B	1933;	--	Elongation factor 1-beta (EF-1-beta)	eukaryotic translation elongation factor 1 beta 2, small nucleolar RNA, H/ACA box 41
KIBRA	ENOA	no	1	1	0.0041	0.0665	0	2/3	N/A	P06733	ENOA_HUMAN	ENO1 ENO1L1 MBPB1 MPB1	2023;	--	Alpha-enolase (EC 4.2.1.11) (2-phospho-D-glycerate hydro-lyase) (C-myc promoter-binding protein) (Enolase 1) (MBP-1) (MPB-1) (Non-neural enolase) (NNE) (Phosphopyruvate hydratase) (Plasminogen-binding protein)	enolase 1, (alpha)
KIBRA	FABP5	no	1	1	0.0141	0.4971	0	1/3	N/A	Q01469	FABP5_HUMAN	FABP5	2171;	--	Fatty acid-binding protein, epidermal (Epidermal-type fatty acid-binding protein) (E-FABP) (Fatty acid-binding protein 5) (Psoriasis-associated fatty acid-binding protein homolog) (PA-FABP)	fatty acid binding protein 5 (psoriasis-associated), fatty acid-binding protein, epidermal-like
KIBRA	FBW1A	yes	1.3	1.3	0.0038	N/A	13.74	3/3	0.7	Q9Y297	FBW1A_HUMAN	BTRC BTRCP FBW1A FBXW1A	8945;	--	F-box/WD repeat-containing protein 1A (E3RSIkappaB) (Epididymis tissue protein Li 2a) (F-box and WD repeats protein beta-TrCP) (pIkappaBalpha-E3 receptor subunit)	beta-transducin repeat containing E3 ubiquitin protein ligase
KIBRA	FBW1B	yes	2.7	6.7	0.0213	N/A	63.72	3/3	0.7	Q9UKB1	FBW1B_HUMAN	FBXW11 BTRCP2 FBW1B FBXW1B KIAA0696	23291;	--	F-box/WD repeat-containing protein 11 (F-box and WD repeats protein beta-TrCP2) (F-box/WD repeat-containing protein 1B) (Homologous to Slimb protein) (HOS)	F-box and WD repeat domain containing 11
KIBRA	FILA2	no	1	1	0.0007	0.3745	0	1/3	N/A	Q5D862	FILA2_HUMAN	FLG2 IFPS	388698;	--	Filaggrin-2 (FLG-2) (Intermediate filament-associated and psoriasis-susceptibility protein) (Ifapsoriasin)	filaggrin family member 2
KIBRA	G3P	no	2	2	0.0107	0.25	0	3/3	N/A	P04406	G3P_HUMAN	GAPDH GAPD CDABP0047 OK/SW-cl.12	2597;	--	Glyceraldehyde-3-phosphate dehydrogenase (GAPDH) (EC 1.2.1.12) (Peptidyl-cysteine S-nitrosylase GAPDH) (EC 2.6.99.-)	glyceraldehyde-3-phosphate dehydrogenase
KIBRA	GLO2	no	1	2	0.0124	0.3794	0.01	1/3	N/A	Q16775	GLO2_HUMAN	HAGH GLO2 HAGH1	3029;	--	Hydroxyacylglutathione hydrolase, mitochondrial (EC 3.1.2.6) (Glyoxalase II) (Glx II)	hydroxyacylglutathione hydrolase
KIBRA	GRP75	no	9	9.7	0.0252	0.4075	0.04	3/3	N/A	P38646	GRP75_HUMAN	HSPA9 GRP75 HSPA9B	3313;	--	Stress-70 protein, mitochondrial (75 kDa glucose-regulated protein) (GRP-75) (Heat shock 70 kDa protein 9) (Mortalin) (MOT) (Peptide-binding protein 74) (PBP74)	heat shock 70kDa protein 9 (mortalin)
KIBRA	GRP78	no	9	9	0.0238	0.3399	0.03	3/3	N/A	P11021	GRP78_HUMAN	HSPA5 GRP78	3309;	--	78 kDa glucose-regulated protein (GRP-78) (Endoplasmic reticulum lumenal Ca(2+)-binding protein grp78) (Heat shock 70 kDa protein 5) (Immunoglobulin heavy chain-binding protein) (BiP)	heat shock 70kDa protein 5 (glucose-regulated protein, 78kDa)
KIBRA	GRPE1	no	1.5	1.5	0.0114	0.1786	0	2/3	N/A	Q9HAV7	GRPE1_HUMAN	GRPEL1 GREPEL1	80273;	--	GrpE protein homolog 1, mitochondrial (HMGE) (Mt-GrpE#1)	GrpE-like 1, mitochondrial (E. coli)
KIBRA	GSK3B	no	1	1	0.0045	N/A	0.04	1/3	N/A	P49841	GSK3B_HUMAN	GSK3B	2932;	--	Glycogen synthase kinase-3 beta (GSK-3 beta) (EC 2.7.11.26) (Serine/threonine-protein kinase GSK3B) (EC 2.7.11.1)	glycogen synthase kinase 3 beta
KIBRA	H12	no	1.3	1.3	0.0112	0.0902	0	3/3	N/A	P16403	H12_HUMAN	HIST1H1C H1F2	3006;	--	Histone H1.2 (Histone H1c) (Histone H1d) (Histone H1s-1)	histone cluster 1, H1c
KIBRA	H1X	no	1	1	0.0089	0.365	0	1/3	N/A	Q92522	H1X_HUMAN	H1FX	8971;	--	Histone H1x	H1 histone family, member X
KIBRA	H2A1	no	2.3	2.3	0.0323	N/A	0	3/3	N/A	P0C0S8	H2A1_HUMAN	HIST1H2AG H2AFP; HIST1H2AI H2AFC; HIST1H2AK H2AFD; HIST1H2AL H2AFI; HIST1H2AM H2AFN	8329;8330;8332;8336;8969;	--	Histone H2A type 1 (H2A.1) (Histone H2A/p)	histone cluster 1, H2ai, histone cluster 1, H2ak, histone cluster 1, H2al, histone cluster 1, H2am, histone cluster 1, H2ag, histone cluster 1, H2ah
KIBRA	H2AX	no	1	1	0.0118	N/A	0	1/3	N/A	P16104	H2AX_HUMAN	H2AFX H2AX	3014;	--	Histone H2A.x (H2a/x)	H2A histone family, member X
KIBRA	H2B1K	no	1.7	1.7	0.0227	N/A	0	3/3	N/A	O60814	H2B1K_HUMAN	HIST1H2BK H2BFT HIRIP1	85236;	--	Histone H2B type 1-K (H2B K) (HIRA-interacting protein 1)	histone cluster 1, H2bk
KIBRA	H4	no	1	1	0.0159	0.2757	0	1/3	N/A	P62805	H4_HUMAN	HIST1H4A H4/A H4FA; HIST1H4B H4/I H4FI; HIST1H4C H4/G H4FG; HIST1H4D H4/B H4FB; HIST1H4E H4/J H4FJ; HIST1H4F H4/C H4FC; HIST1H4H H4/H H4FH; HIST1H4I H4/M H4FM; HIST1H4J H4/E H4FE; HIST1H4K H4/D H4FD; HIST1H4L H4/K H4FK; HIST2H4A H4/N H4F2 H4FN HIST2H4; HIST2H4B H4/O H4FO; HIST4H4	121504;554313;8294;8359;8360;8361;8362;8363;8364;8365;8366;8367;8368;8370;	--	Histone H4	histone cluster 1, H4i, histone cluster 1, H4a, histone cluster 1, H4d, histone cluster 1, H4f, histone cluster 1, H4k, histone cluster 1, H4j, histone cluster 1, H4c, histone cluster 1, H4h, histone cluster 1, H4b, histone cluster 1, H4e, histone cluster 1, H4l, histone cluster 2, H4a, histone cluster 4, H4, histone cluster 2, H4b
KIBRA	HBA	no	5	5	0.067	1.1463	0.22	1/3	N/A	P69905	HBA_HUMAN	HBA1; HBA2	3039;3040;	--	Hemoglobin subunit alpha (Alpha-globin) (Hemoglobin alpha chain)	hemoglobin, alpha 1, hemoglobin, alpha 2
KIBRA	HBB	no	8	9	0.1165	1.5527	0.8	1/3	N/A	P68871	HBB_HUMAN	HBB	3043;	--	Hemoglobin subunit beta (Beta-globin) (Hemoglobin beta chain) [Cleaved into: LVV-hemorphin-7]	hemoglobin, beta
KIBRA	HNRH3	no	1	1	0.0055	0.6836	0.01	1/3	N/A	P31942	HNRH3_HUMAN	HNRNPH3 HNRPH3	3189;	--	Heterogeneous nuclear ribonucleoprotein H3 (hnRNP H3) (Heterogeneous nuclear ribonucleoprotein 2H9) (hnRNP 2H9)	heterogeneous nuclear ribonucleoprotein H3 (2H9)
KIBRA	HNRPC	no	1	1	0.0062	0.062	0	1/3	N/A	P07910	HNRPC_HUMAN	HNRNPC HNRPC	3183;	--	Heterogeneous nuclear ribonucleoproteins C1/C2 (hnRNP C1/C2)	heterogeneous nuclear ribonucleoprotein C (C1/C2)
KIBRA	HNRPD	no	2	2	0.0107	0.4224	0.01	1/3	N/A	Q14103	HNRPD_HUMAN	HNRNPD AUF1 HNRPD	3184;	--	Heterogeneous nuclear ribonucleoprotein D0 (hnRNP D0) (AU-rich element RNA-binding protein 1)	heterogeneous nuclear ribonucleoprotein D (AU-rich element RNA binding protein 1, 37kDa)
KIBRA	HNRPF	no	1	1	0.0046	1.8571	0.01	1/3	N/A	P52597	HNRPF_HUMAN	HNRNPF HNRPF	3185;	--	Heterogeneous nuclear ribonucleoprotein F (hnRNP F) (Nucleolin-like protein mcs94-1) [Cleaved into: Heterogeneous nuclear ribonucleoprotein F, N-terminally processed]	heterogeneous nuclear ribonucleoprotein F
KIBRA	HNRPK	no	1.5	1.5	0.0059	0.1846	0	2/3	N/A	P61978	HNRPK_HUMAN	HNRNPK HNRPK	3190;	--	Heterogeneous nuclear ribonucleoprotein K (hnRNP K) (Transformation up-regulated nuclear protein) (TUNP)	heterogeneous nuclear ribonucleoprotein K
KIBRA	HNRPQ	no	1	2	0.0061	0.5595	0.01	1/3	N/A	O60506	HNRPQ_HUMAN	SYNCRIP HNRPQ NSAP1	10492;	--	Heterogeneous nuclear ribonucleoprotein Q (hnRNP Q) (Glycine- and tyrosine-rich RNA-binding protein) (GRY-RBP) (NS1-associated protein 1) (Synaptotagmin-binding, cytoplasmic RNA-interacting protein)	synaptotagmin binding, cytoplasmic RNA interacting protein
KIBRA	HNRPR	no	1	2	0.006	0.2106	0.01	1/3	N/A	O43390	HNRPR_HUMAN	HNRNPR HNRPR	10236;	--	Heterogeneous nuclear ribonucleoprotein R (hnRNP R)	heterogeneous nuclear ribonucleoprotein R
KIBRA	HNRPU	no	5	5	0.0115	0.3411	0.03	1/3	N/A	Q00839	HNRPU_HUMAN	HNRNPU HNRPU SAFA U21.1	3192;	--	Heterogeneous nuclear ribonucleoprotein U (hnRNP U) (Scaffold attachment factor A) (SAF-A) (p120) (pp120)	heterogeneous nuclear ribonucleoprotein U (scaffold attachment factor A)
KIBRA	HORN	no	3.5	3.5	0.0021	0.2729	0.02	2/3	N/A	Q86YZ3	HORN_HUMAN	HRNR S100A18	388697;	--	Hornerin	hornerin
KIBRA	HS90A	no	4	4	0.0104	0.2436	0.03	1/3	N/A	P07900	HS90A_HUMAN	HSP90AA1 HSP90A HSPC1 HSPCA	3320;	--	Heat shock protein HSP 90-alpha (Heat shock 86 kDa) (HSP 86) (HSP86) (Renal carcinoma antigen NY-REN-38)	heat shock protein 90kDa alpha (cytosolic), class A member 1
KIBRA	HSP71	no	17	18	0.0494	0.1395	0.12	3/3	N/A	P08107	HSP71_HUMAN	HSPA1A HSPA1; HSPA1B	3303;3304;	--	Heat shock 70 kDa protein 1A/1B (Heat shock 70 kDa protein 1/2) (HSP70-1/HSP70-2) (HSP70.1/HSP70.2)	heat shock 70kDa protein 1A, heat shock 70kDa protein 1B
KIBRA	HSP7C	no	18.7	20.7	0.0562	0.2367	0.19	3/3	N/A	P11142	HSP7C_HUMAN	HSPA8 HSC70 HSP73 HSPA10	3312;	--	Heat shock cognate 71 kDa protein (Heat shock 70 kDa protein 8)	heat shock 70kDa protein 8, small nucleolar RNA, C/D box 14C, small nucleolar RNA, C/D box 14D
KIBRA	HSPB1	no	1	1	0.0093	N/A	0.01	1/3	N/A	P04792	HSPB1_HUMAN	HSPB1 HSP27 HSP28	3315;	--	Heat shock protein beta-1 (HspB1) (28 kDa heat shock protein) (Estrogen-regulated 24 kDa protein) (Heat shock 27 kDa protein) (HSP 27) (Stress-responsive protein 27) (SRP27)	heat shock 27kDa protein 1
KIBRA	IGHG1	no	2.5	2.5	0.0131	1.6062	1.16	2/3	N/A	P01857	IGHG1_HUMAN	IGHG1	N/A	--	Ig gamma-1 chain C region	0
KIBRA	IGKC	no	1	1	0.016	0.5201	0.01	1/3	N/A	P01834	IGKC_HUMAN	IGKC	N/A	--	Ig kappa chain C region	0
KIBRA	ILF2	no	1	1	0.0049	0.2121	0.01	1/3	N/A	Q12905	ILF2_HUMAN	ILF2 NF45 PRO3063	3608;	--	Interleukin enhancer-binding factor 2 (Nuclear factor of activated T-cells 45 kDa)	interleukin enhancer binding factor 2
KIBRA	IRS4	no	3	3	0.0041	0.3513	0.07	3/3	N/A	O14654	IRS4_HUMAN	IRS4	8471;	--	Insulin receptor substrate 4 (IRS-4) (160 kDa phosphotyrosine protein) (py160) (Phosphoprotein of 160 kDa) (pp160)	insulin receptor substrate 4
KIBRA	K1C10	no	31	36.3	0.1071	0.5778	0.4	3/3	N/A	P13645	K1C10_HUMAN	KRT10 KPP	3858;	--	Keratin, type I cytoskeletal 10 (Cytokeratin-10) (CK-10) (Keratin-10) (K10)	keratin 10
KIBRA	K1C13	no	4	4	0.0148	N/A	0.05	1/3	-0.03	P13646	K1C13_HUMAN	KRT13	3860;	--	Keratin, type I cytoskeletal 13 (Cytokeratin-13) (CK-13) (Keratin-13) (K13)	keratin 13
KIBRA	K1C14	no	6.7	8.3	0.0316	0.7729	0.05	3/3	N/A	P02533	K1C14_HUMAN	KRT14	3861;	--	Keratin, type I cytoskeletal 14 (Cytokeratin-14) (CK-14) (Keratin-14) (K14)	keratin 14
KIBRA	K1C16	no	20	36	0.1448	1.6816	1.75	1/3	N/A	P08779	K1C16_HUMAN	KRT16 KRT16A	3868;	--	Keratin, type I cytoskeletal 16 (Cytokeratin-16) (CK-16) (Keratin-16) (K16)	keratin 16
KIBRA	K1C17	no	4	4	0.0176	0.6924	0.03	1/3	N/A	Q04695	K1C17_HUMAN	KRT17	3872;	--	Keratin, type I cytoskeletal 17 (39.1) (Cytokeratin-17) (CK-17) (Keratin-17) (K17)	keratin 17
KIBRA	K1C9	no	39.3	46	0.1316	0.84	0.75	3/3	N/A	P35527	K1C9_HUMAN	KRT9	3857;	--	Keratin, type I cytoskeletal 9 (Cytokeratin-9) (CK-9) (Keratin-9) (K9)	keratin 9
KIBRA	K22E	no	14	17.3	0.047	0.4302	0.09	3/3	N/A	P35908	K22E_HUMAN	KRT2 KRT2A KRT2E	3849;	--	Keratin, type II cytoskeletal 2 epidermal (Cytokeratin-2e) (CK-2e) (Epithelial keratin-2e) (Keratin-2 epidermis) (Keratin-2e) (K2e) (Type-II keratin Kb2)	keratin 2
KIBRA	K2C1	no	41.7	55.7	0.1529	0.6261	1.23	3/3	N/A	P04264	K2C1_HUMAN	KRT1 KRTA	3848;	--	Keratin, type II cytoskeletal 1 (67 kDa cytokeratin) (Cytokeratin-1) (CK-1) (Hair alpha protein) (Keratin-1) (K1) (Type-II keratin Kb1)	keratin 1
KIBRA	K2C4	no	4.7	4.7	0.015	N/A	0.75	3/3	-0.04	P19013	K2C4_HUMAN	KRT4 CYK4	N/A	--	Keratin, type II cytoskeletal 4 (Cytokeratin-4) (CK-4) (Keratin-4) (K4) (Type-II keratin Kb4)	keratin 4
KIBRA	K2C5	no	6.3	10.3	0.0315	0.6395	0.06	3/3	N/A	P13647	K2C5_HUMAN	KRT5	3852;	--	Keratin, type II cytoskeletal 5 (58 kDa cytokeratin) (Cytokeratin-5) (CK-5) (Keratin-5) (K5) (Type-II keratin Kb5)	keratin 5
KIBRA	K2C6A	no	4.5	5	0.0158	0.3643	0.02	2/3	N/A	P02538	K2C6A_HUMAN	KRT6A K6A KRT6D	3853;	--	Keratin, type II cytoskeletal 6A (Cytokeratin-6A) (CK-6A) (Cytokeratin-6D) (CK-6D) (Keratin-6A) (K6A) (Type-II keratin Kb6) (allergen Hom s 5)	keratin 6A
KIBRA	K2C6B	no	3	13	0.0436	1.0978	0.42	2/3	N/A	P04259	K2C6B_HUMAN	KRT6B K6B KRTL1	3854;	--	Keratin, type II cytoskeletal 6B (Cytokeratin-6B) (CK-6B) (Keratin-6B) (K6B) (Type-II keratin Kb10)	keratin 6B
KIBRA	KIBRA	bait	188.7	640.7	1	N/A	0	3/3	0	Q8IX03	KIBRA_HUMAN	WWC1 KIAA0869	23286;	--	Protein KIBRA (HBeAg-binding protein 3) (Kidney and brain protein) (KIBRA) (WW domain-containing protein 1)	WW and C2 domain containing 1
KIBRA	KPCI	no	1.5	1.5	0.0046	N/A	0.76	2/3	-0.03	P41743	KPCI_HUMAN	PRKCI DXS1179E	5584;	--	Protein kinase C iota type (EC 2.7.11.13) (Atypical protein kinase C-lambda/iota) (PRKC-lambda/iota) (aPKC-lambda/iota) (nPKC-iota)	protein kinase C, iota
KIBRA	KPRP	no	1	1	0.0029	N/A	0	1/3	N/A	Q5T749	KPRP_HUMAN	KPRP C1orf45	448834;	--	Keratinocyte proline-rich protein (hKPRP)	keratinocyte proline-rich protein
KIBRA	KPYM	no	1	1	0.0036	0.0472	0	1/3	N/A	P14618	KPYM_HUMAN	PKM OIP3 PK2 PK3 PKM2	5315;	--	Pyruvate kinase isozymes M1/M2 (EC 2.7.1.40) (Cytosolic thyroid hormone-binding protein) (CTHBP) (Opa-interacting protein 3) (OIP-3) (Pyruvate kinase 2/3) (Pyruvate kinase muscle isozyme) (Thyroid hormone-binding protein 1) (THBP1) (Tumor M2-PK) (p58)	pyruvate kinase, muscle
KIBRA	LEG7	no	1	1	0.014	2.5075	0.01	1/3	N/A	P47929	LEG7_HUMAN	LGALS7 PIG1; LGALS7B	3963;653499;	--	Galectin-7 (Gal-7) (HKL-14) (PI7) (p53-induced gene 1 protein)	lectin, galactoside-binding, soluble, 7, lectin, galactoside-binding, soluble, 7B
KIBRA	LSM12	no	1	1	0.0091	0.2281	0	2/3	N/A	Q3MHD2	LSM12_HUMAN	LSM12	124801;	--	Protein LSM12 homolog	LSM12 homolog (S. cerevisiae)
KIBRA	MATR3	no	1	1	0.0022	0.0981	0	1/3	N/A	P43243	MATR3_HUMAN	MATR3 KIAA0723	9782;	--	Matrin-3	matrin 3, small nucleolar RNA host gene 4 (non-protein coding)
KIBRA	MBB1A	no	2	2	0.0029	1.015	0.01	1/3	N/A	Q9BQG0	MBB1A_HUMAN	MYBBP1A P160	10514;	--	Myb-binding protein 1A	MYB binding protein (P160) 1a
KIBRA	MCCA	no	15	15	0.0358	1.1675	0.16	3/3	N/A	Q96RQ3	MCCA_HUMAN	MCCC1 MCCA	56922;	--	Methylcrotonoyl-CoA carboxylase subunit alpha, mitochondrial (MCCase subunit alpha) (EC 6.4.1.4) (3-methylcrotonyl-CoA carboxylase 1) (3-methylcrotonyl-CoA carboxylase biotin-containing subunit) (3-methylcrotonyl-CoA:carbon dioxide ligase subunit alpha)	methylcrotonoyl-CoA carboxylase 1 (alpha)
KIBRA	MCCB	no	23	23	0.0709	1.0243	0.16	3/3	N/A	Q9HCC0	MCCB_HUMAN	MCCC2 MCCB	64087;	--	Methylcrotonoyl-CoA carboxylase beta chain, mitochondrial (MCCase subunit beta) (EC 6.4.1.4) (3-methylcrotonyl-CoA carboxylase 2) (3-methylcrotonyl-CoA carboxylase non-biotin-containing subunit) (3-methylcrotonyl-CoA:carbon dioxide ligase subunit beta)	methylcrotonoyl-CoA carboxylase 2 (beta)
KIBRA	MPCP	no	1	1	0.0045	0.5247	0	1/3	N/A	Q00325	MPCP_HUMAN	SLC25A3 PHC OK/SW-cl.48	5250;	--	Phosphate carrier protein, mitochondrial (Phosphate transport protein) (PTP) (Solute carrier family 25 member 3)	solute carrier family 25 (mitochondrial carrier; phosphate carrier), member 3
KIBRA	MUCL1	no	1	1	0.0182	N/A	0	1/3	N/A	Q96DR8	MUCL1_HUMAN	MUCL1 SBEM UNQ590/PRO1160	118430;	--	Mucin-like protein 1 (Protein BS106) (Small breast epithelial mucin)	mucin-like 1
KIBRA	MYO1B	no	1	1	0.0015	N/A	0.01	1/3	N/A	O43795	MYO1B_HUMAN	MYO1B	4430;	--	Unconventional myosin-Ib (MYH-1c) (Myosin I alpha) (MMI-alpha) (MMIa)	myosin IB
KIBRA	NPM	no	2	2	0.0129	0.2522	0	1/3	N/A	P06748	NPM_HUMAN	NPM1 NPM	4869;	--	Nucleophosmin (NPM) (Nucleolar phosphoprotein B23) (Nucleolar protein NO38) (Numatrin)	nucleophosmin (nucleolar phosphoprotein B23, numatrin)
KIBRA	NUCL	no	11	11	0.0295	0.4919	0.11	1/3	N/A	P19338	NUCL_HUMAN	NCL	4691;	--	Nucleolin (Protein C23)	nucleolin, uncharacterized LOC100996253
KIBRA	ODB2	no	37.7	45.7	0.1655	0.5678	0.42	3/3	N/A	P11182	ODB2_HUMAN	DBT BCATE2	1629;	--	Lipoamide acyltransferase component of branched-chain alpha-keto acid dehydrogenase complex, mitochondrial (EC 2.3.1.168) (Branched-chain alpha-keto acid dehydrogenase complex component E2) (BCKAD-E2) (BCKADE2) (Dihydrolipoamide acetyltransferase component of branched-chain alpha-keto acid dehydrogenase complex) (Dihydrolipoamide branched chain transacylase) (Dihydrolipoyllysine-residue (2-methyl…	dihydrolipoamide branched chain transacylase E2
KIBRA	ODBA	no	10.7	10.7	0.0413	0.7614	0.06	3/3	N/A	P12694	ODBA_HUMAN	BCKDHA	593;	--	2-oxoisovalerate dehydrogenase subunit alpha, mitochondrial (EC 1.2.4.4) (Branched-chain alpha-keto acid dehydrogenase E1 component alpha chain) (BCKDE1A) (BCKDH E1-alpha)	branched chain keto acid dehydrogenase E1, alpha polypeptide
KIBRA	ODBB	no	6	6	0.0291	0.9673	0.05	1/3	N/A	P21953	ODBB_HUMAN	BCKDHB	594;	--	2-oxoisovalerate dehydrogenase subunit beta, mitochondrial (EC 1.2.4.4) (Branched-chain alpha-keto acid dehydrogenase E1 component beta chain) (BCKDE1B) (BCKDH E1-beta)	branched chain keto acid dehydrogenase E1, beta polypeptide
KIBRA	ODO1	no	1	1	0.0019	0.6957	0	1/3	N/A	Q02218	ODO1_HUMAN	OGDH	4967;	--	2-oxoglutarate dehydrogenase, mitochondrial (EC 1.2.4.2) (2-oxoglutarate dehydrogenase complex component E1) (OGDC-E1) (Alpha-ketoglutarate dehydrogenase)	oxoglutarate (alpha-ketoglutarate) dehydrogenase (lipoamide)
KIBRA	ODO2	no	1	1	0.0042	0.3492	0	1/3	N/A	P36957	ODO2_HUMAN	DLST DLTS	1743;	--	Dihydrolipoyllysine-residue succinyltransferase component of 2-oxoglutarate dehydrogenase complex, mitochondrial (EC 2.3.1.61) (2-oxoglutarate dehydrogenase complex component E2) (OGDC-E2) (Dihydrolipoamide succinyltransferase component of 2-oxoglutarate dehydrogenase complex) (E2K)	dihydrolipoamide S-succinyltransferase (E2 component of 2-oxo-glutarate complex)
KIBRA	PCBP2	no	1	1	0.0052	0.4952	0	1/3	N/A	Q15366	PCBP2_HUMAN	PCBP2	5094;	--	Poly(rC)-binding protein 2 (Alpha-CP2) (Heterogeneous nuclear ribonucleoprotein E2) (hnRNP E2)	poly(rC) binding protein 2
KIBRA	PCCA	no	17.3	17.3	0.0415	0.4833	0.13	3/3	N/A	P05165	PCCA_HUMAN	PCCA	5095;	--	Propionyl-CoA carboxylase alpha chain, mitochondrial (PCCase subunit alpha) (EC 6.4.1.3) (Propanoyl-CoA:carbon dioxide ligase subunit alpha)	propionyl CoA carboxylase, alpha polypeptide
KIBRA	PCCB	no	16.7	16.7	0.0539	0.5564	0.12	3/3	N/A	P05166	PCCB_HUMAN	PCCB	5096;	--	Propionyl-CoA carboxylase beta chain, mitochondrial (PCCase subunit beta) (EC 6.4.1.3) (Propanoyl-CoA:carbon dioxide ligase subunit beta)	propionyl CoA carboxylase, beta polypeptide
KIBRA	PGAM5	no	1	1	0.0058	7.5923	0.01	2/3	-0.03	Q96HS1	PGAM5_HUMAN	PGAM5	192111;	--	Serine/threonine-protein phosphatase PGAM5, mitochondrial (EC 3.1.3.16) (Bcl-XL-binding protein v68) (Phosphoglycerate mutase family member 5)	phosphoglycerate mutase family member 5
KIBRA	PHB2	no	1	1	0.0064	0.4976	0	1/3	N/A	Q99623	PHB2_HUMAN	PHB2 BAP REA	11331;	--	Prohibitin-2 (B-cell receptor-associated protein BAP37) (D-prohibitin) (Repressor of estrogen receptor activity)	prohibitin 2
KIBRA	PIMT	no	6	6	0.0503	0.3832	0.03	1/3	N/A	P22061	PIMT_HUMAN	PCMT1	5110;	--	Protein-L-isoaspartate(D-aspartate) O-methyltransferase (PIMT) (EC 2.1.1.77) (L-isoaspartyl protein carboxyl methyltransferase) (Protein L-isoaspartyl/D-aspartyl methyltransferase) (Protein-beta-aspartate methyltransferase)	protein-L-isoaspartate (D-aspartate) O-methyltransferase
KIBRA	PININ	no	1	1	0.0027	N/A	0.03	1/3	-0.03	Q9H307	PININ_HUMAN	PNN DRS MEMA	5411;	--	Pinin (140 kDa nuclear and cell adhesion-related phosphoprotein) (Desmosome-associated protein) (Domain-rich serine protein) (DRS protein) (DRSP) (Melanoma metastasis clone A protein) (Nuclear protein SDK3) (SR-like protein)	pinin, desmosome associated protein
KIBRA	PIP	no	1.5	1.5	0.017	N/A	0.02	2/3	N/A	P12273	PIP_HUMAN	PIP GCDFP15 GPIP4	5304;	--	Prolactin-inducible protein (Gross cystic disease fluid protein 15) (GCDFP-15) (Prolactin-induced protein) (Secretory actin-binding protein) (SABP) (gp17)	prolactin-induced protein
KIBRA	PLAK	no	4	4	0.0102	2.2995	0.03	1/3	N/A	P14923	PLAK_HUMAN	JUP CTNNG DP3	3728;	--	Junction plakoglobin (Catenin gamma) (Desmoplakin III) (Desmoplakin-3)	junction plakoglobin
KIBRA	PP2AA	no	1	1	0.0056	0.2269	0.13	3/3	N/A	P67775	PP2AA_HUMAN	PPP2CA	5515;	--	Serine/threonine-protein phosphatase 2A catalytic subunit alpha isoform (PP2A-alpha) (EC 3.1.3.16) (Replication protein C) (RP-C)	protein phosphatase 2, catalytic subunit, alpha isozyme
KIBRA	PPIA	no	1	1	0.0107	0.1085	0	2/3	N/A	P62937	PPIA_HUMAN	PPIA CYPA	5478;	--	Peptidyl-prolyl cis-trans isomerase A (PPIase A) (EC 5.2.1.8) (Cyclophilin A) (Cyclosporin A-binding protein) (Rotamase A)	peptidylprolyl isomerase A (cyclophilin A), peptidyl-prolyl cis-trans isomerase A-like
KIBRA	PTN14	yes	29.7	30.7	0.0445	N/A	8675.75	3/3	0.7	Q15678	PTN14_HUMAN	PTPN14 PEZ	5784;	YES	Tyrosine-protein phosphatase non-receptor type 14 (EC 3.1.3.48) (Protein-tyrosine phosphatase pez)	protein tyrosine phosphatase, non-receptor type 14
KIBRA	PYC	no	33	33.3	0.0489	0.6049	0.31	3/3	N/A	P11498	PYC_HUMAN	PC	5091;	--	Pyruvate carboxylase, mitochondrial (EC 6.4.1.1) (Pyruvic carboxylase) (PCB)	pyruvate carboxylase
KIBRA	RCN2	no	1	1	0.0056	4.0207	0.01	2/3	-0.03	Q14257	RCN2_HUMAN	RCN2 ERC55	5955;	--	Reticulocalbin-2 (Calcium-binding protein ERC-55) (E6-binding protein) (E6BP)	reticulocalbin 2, EF-hand calcium binding domain
KIBRA	RL11	no	1.3	1.3	0.0134	0.4861	0	3/3	N/A	P62913	RL11_HUMAN	RPL11	6135;	--	60S ribosomal protein L11 (CLL-associated antigen KW-12)	ribosomal protein L11
KIBRA	RL12	no	3	3	0.0346	0.4507	0.01	1/3	N/A	P30050	RL12_HUMAN	RPL12	6136;	--	60S ribosomal protein L12	ribosomal protein L12
KIBRA	RL13	no	1	1	0.009	0.1522	0	1/3	N/A	P26373	RL13_HUMAN	RPL13 BBC1 OK/SW-cl.46	6137;	--	60S ribosomal protein L13 (Breast basic conserved protein 1)	ribosomal protein L13, small nucleolar RNA, C/D box 68
KIBRA	RL13A	no	1	1	0.0094	0.2588	0	1/3	N/A	P40429	RL13A_HUMAN	RPL13A	23521;	--	60S ribosomal protein L13a (23 kDa highly basic protein)	ribosomal protein L13a, small nucleolar RNA, C/D box 35A, small nucleolar RNA, C/D box 34, small nucleolar RNA, C/D box 33, small nucleolar RNA, C/D box 32A
KIBRA	RL14	no	4	4	0.0354	1.0076	0.02	1/3	N/A	P50914	RL14_HUMAN	RPL14	9045;	--	60S ribosomal protein L14 (CAG-ISL 7)	ribosomal protein L14
KIBRA	RL15	no	2	2	0.0179	0.4645	0	3/3	N/A	P61313	RL15_HUMAN	RPL15 EC45 TCBAP0781	6138;	--	60S ribosomal protein L15	ribosomal protein L15
KIBRA	RL17	no	2	2	0.0207	0.6307	0.01	1/3	N/A	P18621	RL17_HUMAN	RPL17	6139;	--	60S ribosomal protein L17 (60S ribosomal protein L23) (PD-1)	ribosomal protein L17, RPL17-C18orf32 readthrough, small nucleolar RNA, C/D box 58B, small nucleolar RNA, C/D box 58A, small nucleolar RNA, C/D box 58C
KIBRA	RL18	no	3	3	0.0304	0.3972	0.01	1/3	N/A	Q07020	RL18_HUMAN	RPL18	6141;	--	60S ribosomal protein L18	ribosomal protein L18
KIBRA	RL18A	no	2	2	0.0216	0.5076	0.01	1/3	N/A	Q02543	RL18A_HUMAN	RPL18A	6142;	--	60S ribosomal protein L18a	ribosomal protein L18a, small nucleolar RNA, H/ACA box 68
KIBRA	RL19	no	2	2	0.0194	0.6972	0	1/3	N/A	P84098	RL19_HUMAN	RPL19	6143;	--	60S ribosomal protein L19	ribosomal protein L19
KIBRA	RL1D1	no	1	1	0.0039	1.9364	0	1/3	N/A	O76021	RL1D1_HUMAN	RSL1D1 CATX11 CSIG PBK1 L12	26156;	--	Ribosomal L1 domain-containing protein 1 (CATX-11) (Cellular senescence-inhibited gene protein) (Protein PBK1)	ribosomal L1 domain containing 1
KIBRA	RL21	no	2	2	0.0238	0.7165	0	1/3	N/A	P46778	RL21_HUMAN	RPL21	6144;	--	60S ribosomal protein L21	ribosomal protein L21, small nucleolar RNA, C/D box 102, small nucleolar RNA, H/ACA box 27
KIBRA	RL22	no	1	1	0.0149	0.547	0	1/3	N/A	P35268	RL22_HUMAN	RPL22	6146;	--	60S ribosomal protein L22 (EBER-associated protein) (EAP) (Epstein-Barr virus small RNA-associated protein) (Heparin-binding protein HBp15)	ribosomal protein L22
KIBRA	RL23	no	2.7	2.7	0.0329	0.6257	0	3/3	N/A	P62829	RL23_HUMAN	RPL23	9349;	--	60S ribosomal protein L23 (60S ribosomal protein L17)	ribosomal protein L23, small nucleolar RNA, H/ACA box 21
KIBRA	RL23A	no	1	1	0.0122	0.2051	0	1/3	N/A	P62750	RL23A_HUMAN	RPL23A	6147;	--	60S ribosomal protein L23a	ribosomal protein L23a, small nucleolar RNA, C/D box 42A
KIBRA	RL24	no	1	1	0.0121	0.2638	0	1/3	N/A	P83731	RL24_HUMAN	RPL24	6152;	--	60S ribosomal protein L24 (60S ribosomal protein L30)	ribosomal protein L24
KIBRA	RL27	no	1.3	1.3	0.0175	0.4853	0	3/3	N/A	P61353	RL27_HUMAN	RPL27	6155;	--	60S ribosomal protein L27	ribosomal protein L27
KIBRA	RL27A	no	2	2	0.0257	0.4337	0	1/3	N/A	P46776	RL27A_HUMAN	RPL27A	6157;	--	60S ribosomal protein L27a	ribosomal protein L27a, small nucleolar RNA, H/ACA box 3
KIBRA	RL3	no	4	4	0.0189	1.0088	0.02	1/3	N/A	P39023	RL3_HUMAN	RPL3 OK/SW-cl.32	6122;	--	60S ribosomal protein L3 (HIV-1 TAR RNA-binding protein B) (TARBP-B)	ribosomal protein L3, RNA, U86 small nucleolar, small nucleolar RNA, C/D box 83B
KIBRA	RL31	no	2	2	0.0304	0.7881	0	1/3	N/A	P62899	RL31_HUMAN	RPL31	6160;	--	60S ribosomal protein L31	ribosomal protein L31
KIBRA	RL32	no	1	1	0.0141	0.4442	0	1/3	N/A	P62910	RL32_HUMAN	RPL32 PP9932	6161;	--	60S ribosomal protein L32	ribosomal protein L32
KIBRA	RL34	no	1	1	0.0163	0.9961	0	1/3	N/A	P49207	RL34_HUMAN	RPL34	6164;	--	60S ribosomal protein L34	ribosomal protein L34
KIBRA	RL37A	no	1	1	0.0207	0.3243	0	1/3	N/A	P61513	RL37A_HUMAN	RPL37A	6168;	--	60S ribosomal protein L37a	ribosomal protein L37a
KIBRA	RL4	no	6	6	0.0267	0.4961	0.04	1/3	N/A	P36578	RL4_HUMAN	RPL4 RPL1	6124;	--	60S ribosomal protein L4 (60S ribosomal protein L1)	ribosomal protein L4, small nucleolar RNA, C/D box 16, small nucleolar RNA, C/D box 18A, small nucleolar RNA, C/D box 18B, small nucleolar RNA, C/D box 18C
KIBRA	RL5	no	2	2	0.0128	0.4268	0.01	1/3	N/A	P46777	RL5_HUMAN	RPL5 MSTP030	6125;	--	60S ribosomal protein L5	small nucleolar RNA, C/D box 21, ribosomal protein L5
KIBRA	RL6	no	5	5	0.033	0.5711	0.03	1/3	N/A	Q02878	RL6_HUMAN	RPL6 TXREB1	6128;	--	60S ribosomal protein L6 (Neoplasm-related protein C140) (Tax-responsive enhancer element-binding protein 107) (TaxREB107)	ribosomal protein L6
KIBRA	RL7	no	5	5	0.0384	0.7479	0.03	1/3	N/A	P18124	RL7_HUMAN	RPL7	6129;	--	60S ribosomal protein L7	ribosomal protein L7
KIBRA	RL7A	no	3	3.5	0.0245	0.4983	0.01	2/3	N/A	P62424	RL7A_HUMAN	RPL7A SURF-3 SURF3	6130;	--	60S ribosomal protein L7a (PLA-X polypeptide) (Surfeit locus protein 3)	ribosomal protein L7a, small nucleolar RNA, C/D box 36B, small nucleolar RNA, C/D box 36A, small nucleolar RNA, C/D box 24
KIBRA	RL8	no	3	3	0.0222	0.75	0.01	1/3	N/A	P62917	RL8_HUMAN	RPL8	6132;	--	60S ribosomal protein L8	ribosomal protein L8
KIBRA	RL9	no	1	1	0.0099	0.2213	0	1/3	N/A	P32969	RL9_HUMAN	RPL9 OK/SW-cl.103; RPL9P7; RPL9P8; RPL9P9	6133;	--	60S ribosomal protein L9	ribosomal protein L9
KIBRA	RLA0	no	2.5	2.5	0.0146	0.3755	0.01	2/3	N/A	P05388	RLA0_HUMAN	RPLP0	6175;	--	60S acidic ribosomal protein P0 (60S ribosomal protein L10E)	ribosomal protein, large, P0
KIBRA	RLA1	no	2	2	0.0334	0.9717	0.01	1/3	N/A	P05386	RLA1_HUMAN	RPLP1 RRP1	6176;	--	60S acidic ribosomal protein P1	ribosomal protein, large, P1
KIBRA	RLA2	no	2	2	0.0331	0.2675	0	1/3	N/A	P05387	RLA2_HUMAN	RPLP2 D11S2243E RPP2	6181;	--	60S acidic ribosomal protein P2 (Renal carcinoma antigen NY-REN-44)	ribosomal protein, large, P2, small nucleolar RNA, H/ACA box 52
KIBRA	ROA1	no	2.5	2.5	0.0124	0.1522	0	2/3	N/A	P09651	ROA1_HUMAN	HNRNPA1 HNRPA1	3178;	--	Heterogeneous nuclear ribonucleoprotein A1 (hnRNP A1) (Helix-destabilizing protein) (Single-strand RNA-binding protein) (hnRNP core protein A1)	heterogeneous nuclear ribonucleoprotein A1
KIBRA	ROA2	no	3.7	3.7	0.0186	0.1766	0.01	3/3	N/A	P22626	ROA2_HUMAN	HNRNPA2B1 HNRPA2B1	3181;	--	Heterogeneous nuclear ribonucleoproteins A2/B1 (hnRNP A2/B1)	heterogeneous nuclear ribonucleoprotein A2/B1
KIBRA	ROAA	no	1	1	0.0057	0.3176	0	1/3	N/A	Q99729	ROAA_HUMAN	HNRNPAB ABBP1 HNRPAB	3182;	--	Heterogeneous nuclear ribonucleoprotein A/B (hnRNP A/B) (APOBEC1-binding protein 1) (ABBP-1)	heterogeneous nuclear ribonucleoprotein A/B
KIBRA	RS10	no	1	1	0.0115	0.642	0	1/3	N/A	P46783	RS10_HUMAN	RPS10	6204;	--	40S ribosomal protein S10	ribosomal protein S10
KIBRA	RS13	no	2	2	0.0252	0.9977	0.01	1/3	N/A	P62277	RS13_HUMAN	RPS13	6207;	--	40S ribosomal protein S13	ribosomal protein S13, small nucleolar RNA, C/D box 14B, uncharacterized LOC100508408
KIBRA	RS14	no	1	1	0.0108	0.3623	0	1/3	N/A	P62263	RS14_HUMAN	RPS14 PRO2640	6208;	--	40S ribosomal protein S14	ribosomal protein S14
KIBRA	RS15A	no	1	1	0.0146	0.5961	0	1/3	N/A	P62244	RS15A_HUMAN	RPS15A OK/SW-cl.82	6210;	--	40S ribosomal protein S15a	ribosomal protein S15a
KIBRA	RS18	no	1	1	0.0125	0.1615	0	1/3	N/A	P62269	RS18_HUMAN	RPS18 D6S218E	6222;	--	40S ribosomal protein S18 (Ke-3) (Ke3)	ribosomal protein S18
KIBRA	RS2	no	2	2	0.013	0.8388	0.01	1/3	N/A	P15880	RS2_HUMAN	RPS2 RPS4	6187;	--	40S ribosomal protein S2 (40S ribosomal protein S4) (Protein LLRep3)	ribosomal protein S2, small nucleolar RNA, H/ACA box 64
KIBRA	RS23	no	3	3	0.0399	0.9189	0.01	1/3	N/A	P62266	RS23_HUMAN	RPS23	6228;	--	40S ribosomal protein S23	ribosomal protein S23
KIBRA	RS24	no	1	1	0.0143	0.7329	0	1/3	N/A	P62847	RS24_HUMAN	RPS24	6229;	--	40S ribosomal protein S24	ribosomal protein S24
KIBRA	RS27	no	1	1	0.0198	0.4557	0	2/3	N/A	P42677	RS27_HUMAN	RPS27 MPS1	6232;	--	40S ribosomal protein S27 (Metallopan-stimulin 1) (MPS-1)	ribosomal protein S27
KIBRA	RS27A	no	1	1	0.0107	0.129	0	2/3	N/A	P62979	RS27A_HUMAN	RPS27A UBA80 UBCEP1	6233;	--	Ubiquitin-40S ribosomal protein S27a (Ubiquitin carboxyl extension protein 80) [Cleaved into: Ubiquitin; 40S ribosomal protein S27a]	ribosomal protein S27a
KIBRA	RS27L	no	1	1	0.0198	0.4798	0.01	2/3	N/A	Q71UM5	RS27L_HUMAN	RPS27L	51065;	--	40S ribosomal protein S27-like	ribosomal protein S27-like
KIBRA	RS28	no	1	1	0.0276	0.4627	0	1/3	N/A	P62857	RS28_HUMAN	RPS28	6234;	--	40S ribosomal protein S28	ribosomal protein S28
KIBRA	RS3	no	1	1	0.0067	0.2649	0	1/3	N/A	P23396	RS3_HUMAN	RPS3 OK/SW-cl.26	6188;	--	40S ribosomal protein S3	ribosomal protein S3
KIBRA	RS3A	no	1	1	0.0072	0.295	0	1/3	N/A	P61247	RS3A_HUMAN	RPS3A FTE1 MFTL	6189;	--	40S ribosomal protein S3a (v-fos transformation effector protein) (Fte-1)	ribosomal protein S3A, small nucleolar RNA, C/D box 73A
KIBRA	RS4X	no	3	3	0.0217	0.7122	0.01	1/3	N/A	P62701	RS4X_HUMAN	RPS4X CCG2 RPS4 SCAR	6191;	--	40S ribosomal protein S4, X isoform (SCR10) (Single copy abundant mRNA protein)	ribosomal protein S4, X-linked
KIBRA	RS5	no	1	1	0.0093	1.039	0	1/3	N/A	P46782	RS5_HUMAN	RPS5	6193;	--	40S ribosomal protein S5 [Cleaved into: 40S ribosomal protein S5, N-terminally processed]	ribosomal protein S5
KIBRA	RS6	no	1	1	0.0076	0.276	0	1/3	N/A	P62753	RS6_HUMAN	RPS6 OK/SW-cl.2	6194;	--	40S ribosomal protein S6 (Phosphoprotein NP33)	ribosomal protein S6
KIBRA	RS7	no	2	2	0.0196	0.6938	0.01	1/3	N/A	P62081	RS7_HUMAN	RPS7	6201;	--	40S ribosomal protein S7	ribosomal protein S7
KIBRA	RS8	no	2	2	0.0183	0.2655	0	1/3	N/A	P62241	RS8_HUMAN	RPS8 OK/SW-cl.83	6202;	--	40S ribosomal protein S8	ribosomal protein S8, small nucleolar RNA, C/D box 55, small nucleolar RNA, C/D box 38B
KIBRA	RS9	no	1	1	0.0098	0.4767	0	1/3	N/A	P46781	RS9_HUMAN	RPS9	6203;	--	40S ribosomal protein S9	ribosomal protein S9
KIBRA	RSSA	no	1	1	0.0064	0.2951	0	1/3	N/A	P08865	RSSA_HUMAN	RPSA LAMBR LAMR1	3921;	--	40S ribosomal protein SA (37 kDa laminin receptor precursor) (37LRP) (37/67 kDa laminin receptor) (LRP/LR) (67 kDa laminin receptor) (67LR) (Colon carcinoma laminin-binding protein) (Laminin receptor 1) (LamR) (Laminin-binding protein precursor p40) (LBP/p40) (Multidrug resistance-associated protein MGr1-Ag) (NEM/1CHD4)	ribosomal protein SA, small nucleolar RNA, H/ACA box 62, small nucleolar RNA, H/ACA box 6
KIBRA	RUVB2	no	1	1	0.0041	N/A	0.01	1/3	-0.04	Q9Y230	RUVB2_HUMAN	RUVBL2 INO80J TIP48 TIP49B CGI-46	10856;	--	RuvB-like 2 (EC 3.6.4.12) (48 kDa TATA box-binding protein-interacting protein) (48 kDa TBP-interacting protein) (51 kDa erythrocyte cytosolic protein) (ECP-51) (INO80 complex subunit J) (Repressing pontin 52) (Reptin 52) (TIP49b) (TIP60-associated protein 54-beta) (TAP54-beta)	RuvB-like 2 (E. coli)
KIBRA	S10AB	no	1	1	0.0181	1.4542	0.01	1/3	N/A	P31949	S10AB_HUMAN	S100A11 MLN70 S100C	6282;	--	Protein S100-A11 (Calgizzarin) (Metastatic lymph node gene 70 protein) (MLN 70) (Protein S100-C) (S100 calcium-binding protein A11)	S100 calcium binding protein A11
KIBRA	SF3B3	no	1	1	0.0016	2.1398	0.01	1/3	N/A	Q15393	SF3B3_HUMAN	SF3B3 KIAA0017 SAP130	23450;	--	Splicing factor 3B subunit 3 (Pre-mRNA-splicing factor SF3b 130 kDa subunit) (SF3b130) (STAF130) (Spliceosome-associated protein 130) (SAP 130)	splicing factor 3b, subunit 3, 130kDa
KIBRA	SKP1	no	2	2	0.0218	0.7787	11.76	3/3	N/A	P63208	SKP1_HUMAN	SKP1 EMC19 OCP2 SKP1A TCEB1L	6500;	--	S-phase kinase-associated protein 1 (Cyclin-A/CDK2-associated protein p19) (Organ of Corti protein 2) (OCP-2) (Organ of Corti protein II) (OCP-II) (RNA polymerase II elongation factor-like protein) (SIII) (Transcription elongation factor B) (p19A) (p19skp1)	S-phase kinase-associated protein 1
KIBRA	SNP23	no	1	1	0.0079	0.5671	0.01	2/3	N/A	O00161	SNP23_HUMAN	SNAP23	8773;	--	Synaptosomal-associated protein 23 (SNAP-23) (Vesicle-membrane fusion protein SNAP-23)	synaptosomal-associated protein, 23kDa
KIBRA	SPAT7	no	1	1	0.0027	N/A	0	1/3	N/A	Q9P0W8	SPAT7_HUMAN	SPATA7 HSD3	55812;	--	Spermatogenesis-associated protein 7 (HSD-3.1) (Spermatogenesis-associated protein HSD3)	spermatogenesis associated 7
KIBRA	SRSF3	no	1	1	0.0116	0.2408	0	1/3	N/A	P84103	SRSF3_HUMAN	SRSF3 SFRS3 SRP20	6428;	--	Serine/arginine-rich splicing factor 3 (Pre-mRNA-splicing factor SRP20) (Splicing factor, arginine/serine-rich 3)	serine/arginine-rich splicing factor 3
KIBRA	SRSF7	no	1	1	0.008	0.3661	0	1/3	N/A	Q16629	SRSF7_HUMAN	SRSF7 SFRS7	6432;	--	Serine/arginine-rich splicing factor 7 (Splicing factor 9G8) (Splicing factor, arginine/serine-rich 7)	serine/arginine-rich splicing factor 7
KIBRA	StrepHA-Tag	no	12.3	33.3	1.019	0.2797	0	3/3	N/A	StrepHA-Tag	N/A	N/A	N/A	--	N/A	N/A
KIBRA	Streptactin	no	3.7	3.7	0.0358	0.1779	0	3/3	N/A	Streptactin	N/A	N/A	N/A	--	N/A	N/A
KIBRA	SYEP	no	1	1	0.0013	0.2311	0	1/3	N/A	P07814	SYEP_HUMAN	EPRS GLNS PARS QARS QPRS PIG32	2058;	--	Bifunctional glutamate/proline--tRNA ligase (Bifunctional aminoacyl-tRNA synthetase) (Cell proliferation-inducing gene 32 protein) [Includes: Glutamate--tRNA ligase (EC 6.1.1.17) (Glutamyl-tRNA synthetase) (GluRS); Proline--tRNA ligase (EC 6.1.1.15) (Prolyl-tRNA synthetase)]	glutamyl-prolyl-tRNA synthetase
KIBRA	SYIC	no	1	1	0.0015	0.4975	0	1/3	N/A	P41252	SYIC_HUMAN	IARS	3376;	--	Isoleucine--tRNA ligase, cytoplasmic (EC 6.1.1.5) (Isoleucyl-tRNA synthetase) (IRS) (IleRS)	isoleucyl-tRNA synthetase
KIBRA	SYLC	no	2	2	0.0032	0.6194	0.01	1/3	N/A	Q9P2J5	SYLC_HUMAN	LARS KIAA1352	51520;	--	Leucine--tRNA ligase, cytoplasmic (EC 6.1.1.4) (Leucyl-tRNA synthetase) (LeuRS)	leucyl-tRNA synthetase
KIBRA	SYRC	no	2	2	0.0058	1.3892	0.01	1/3	N/A	P54136	SYRC_HUMAN	RARS	5917;	--	Arginine--tRNA ligase, cytoplasmic (EC 6.1.1.19) (Arginyl-tRNA synthetase) (ArgRS)	arginyl-tRNA synthetase
KIBRA	TBA1C	no	1	7	0.0297	N/A	0.09	1/3	-0.05	Q9BQE3	TBA1C_HUMAN	TUBA1C TUBA6	84790;	--	Tubulin alpha-1C chain (Alpha-tubulin 6) (Tubulin alpha-6 chain)	tubulin, alpha 1c
KIBRA	TBB4B	no	3	3	0.0128	0.2897	0.01	1/3	N/A	P68371	TBB4B_HUMAN	TUBB4B TUBB2C	10383;	--	Tubulin beta-4B chain (Tubulin beta-2 chain) (Tubulin beta-2C chain)	tubulin, beta 4B class IVb
KIBRA	TBB5	no	3.7	3.7	0.0143	0.1199	0.01	3/3	N/A	P07437	TBB5_HUMAN	TUBB TUBB5 OK/SW-cl.56	203068;	--	Tubulin beta chain (Tubulin beta-5 chain)	tubulin, beta class I
KIBRA	TERA	no	1	1	0.0024	0.1845	0	1/3	N/A	P55072	TERA_HUMAN	VCP	7415;	--	Transitional endoplasmic reticulum ATPase (TER ATPase) (15S Mg(2+)-ATPase p97 subunit) (Valosin-containing protein) (VCP)	valosin containing protein
KIBRA	TRY3	no	1	1	0.0055	N/A	0	2/3	N/A	P35030	TRY3_HUMAN	PRSS3 PRSS4 TRY3 TRY4	5646;	--	Trypsin-3 (EC 3.4.21.4) (Brain trypsinogen) (Mesotrypsinogen) (Serine protease 3) (Serine protease 4) (Trypsin III) (Trypsin IV)	protease, serine, 2 (trypsin 2), protease, serine, 3
KIBRA	TRYP_PIG	no	8.7	9.7	0.0729	0.1953	0.02	3/3	N/A	P00761	TRYP_PIG	N/A	N/A	--	Trypsin (EC 3.4.21.4)	0
KIBRA	UBR4	no	1	1	0.0004	0.3259	0	1/3	N/A	Q5T4S7	UBR4_HUMAN	UBR4 KIAA0462 KIAA1307 RBAF600 ZUBR1	23352;	--	E3 ubiquitin-protein ligase UBR4 (EC 6.3.2.-) (600 kDa retinoblastoma protein-associated factor) (N-recognin-4) (Retinoblastoma-associated factor of 600 kDa) (RBAF600) (p600) (Zinc finger UBR1-type protein 1)	ubiquitin protein ligase E3 component n-recognin 4
KIBRA	US6NL	no	1	1	0.0021	N/A	0.1	3/3	N/A	Q92738	US6NL_HUMAN	USP6NL KIAA0019	9712;	--	USP6 N-terminal-like protein (Related to the N-terminus of tre) (RN-tre)	USP6 N-terminal like, USP6NL intronic transcript 1 (non-protein coding)
KIBRA	VIME	no	6	6	0.0217	0.3997	0.07	3/3	N/A	P08670	VIME_HUMAN	VIM	7431;	--	Vimentin	vimentin
KIBRA	WWC2	no	1	1	0.0014	N/A	0.4	2/3	N/A	Q6AWC2	WWC2_HUMAN	WWC2 BOMB	80014;	--	Protein WWC2 (BH-3-only member B) (WW domain-containing protein 2)	claudin 22, WW and C2 domain containing 2
L2GL1	1433B	no	1	1	0.0298	0.9532	0.01	1/2	N/A	P31946	1433B_HUMAN	YWHAB	7529;	--	14-3-3 protein beta/alpha (Protein 1054) (Protein kinase C inhibitor protein 1) (KCIP-1) [Cleaved into: 14-3-3 protein beta/alpha, N-terminally processed]	tyrosine 3-monooxygenase/tryptophan 5-monooxygenase activation protein, beta polypeptide
L2GL1	1433Z	no	1	1	0.03	0.2966	0	1/2	N/A	P63104	1433Z_HUMAN	YWHAZ	7534;	--	14-3-3 protein zeta/delta (Protein kinase C inhibitor protein 1) (KCIP-1)	tyrosine 3-monooxygenase/tryptophan 5-monooxygenase activation protein, zeta polypeptide
L2GL1	ABI1	no	1	1	0.0144	0.3889	0	1/2	N/A	Q8IZP0	ABI1_HUMAN	ABI1 SSH3BP1	10006;	--	Abl interactor 1 (Abelson interactor 1) (Abi-1) (Abl-binding protein 4) (AblBP4) (Eps8 SH3 domain-binding protein) (Eps8-binding protein) (Nap1-binding protein) (Nap1BP) (Spectrin SH3 domain-binding protein 1) (e3B1)	abl-interactor 1
L2GL1	ACTB	no	4	4	0.0766	0.1397	0.01	2/2	N/A	P60709	ACTB_HUMAN	ACTB	60;	--	Actin, cytoplasmic 1 (Beta-actin) [Cleaved into: Actin, cytoplasmic 1, N-terminally processed]	actin, beta
L2GL1	ACTC	no	1.5	1.5	0.0289	N/A	0	2/2	N/A	P68032	ACTC_HUMAN	ACTC1 ACTC	70;	--	Actin, alpha cardiac muscle 1 (Alpha-cardiac actin)	actin, alpha, cardiac muscle 1
L2GL1	ACTG	no	4	4	0.0766	0.1219	0.01	2/2	N/A	P63261	ACTG_HUMAN	ACTG1 ACTB ACTG	71;	--	Actin, cytoplasmic 2 (Gamma-actin) [Cleaved into: Actin, cytoplasmic 2, N-terminally processed]	actin, gamma 1
L2GL1	ADT2	no	6	6	0.1453	0.3965	0.1	2/2	N/A	P05141	ADT2_HUMAN	SLC25A5 ANT2	292;	--	ADP/ATP translocase 2 (ADP,ATP carrier protein 2) (ADP,ATP carrier protein, fibroblast isoform) (Adenine nucleotide translocator 2) (ANT 2) (Solute carrier family 25 member 5)	solute carrier family 25 (mitochondrial carrier; adenine nucleotide translocator), member 5
L2GL1	AIFM1	no	1	1	0.0118	0.3715	0.02	2/2	N/A	O95831	AIFM1_HUMAN	AIFM1 AIF PDCD8	9131;	--	Apoptosis-inducing factor 1, mitochondrial (EC 1.-.-.-) (Programmed cell death protein 8)	apoptosis-inducing factor, mitochondrion-associated, 1
L2GL1	ATPA	no	1	1	0.013	0.257	0.01	2/2	N/A	P25705	ATPA_HUMAN	ATP5A1 ATP5A ATP5AL2 ATPM	498;	--	ATP synthase subunit alpha, mitochondrial	ATP synthase, H+ transporting, mitochondrial F1 complex, alpha subunit 1, cardiac muscle
L2GL1	ATPB	no	1	1	0.0134	0.1547	0	1/2	N/A	P06576	ATPB_HUMAN	ATP5B ATPMB ATPSB	506;	--	ATP synthase subunit beta, mitochondrial (EC 3.6.3.14)	ATP synthase, H+ transporting, mitochondrial F1 complex, beta polypeptide
L2GL1	ATX2L	no	11.5	11.5	0.0771	0.2703	0.03	2/2	N/A	Q8WWM7	ATX2L_HUMAN	ATXN2L A2D A2LG A2LP A2RP	11273;	--	Ataxin-2-like protein (Ataxin-2 domain protein) (Ataxin-2-related protein)	ataxin 2-like
L2GL1	BAG2	no	21	22	0.7506	4.5149	38.18	2/2	N/A	O95816	BAG2_HUMAN	BAG2	9532;	--	BAG family molecular chaperone regulator 2 (BAG-2) (Bcl-2-associated athanogene 2)	BCL2-associated athanogene 2
L2GL1	BAG5	yes	3	3	0.0482	N/A	22.44	2/2	0.56	Q9UL15	BAG5_HUMAN	BAG5 KIAA0873	9529;	--	BAG family molecular chaperone regulator 5 (BAG-5) (Bcl-2-associated athanogene 5)	BCL2-associated athanogene 5
L2GL1	BCKD	no	25.5	28	0.4889	6.9273	0.97	2/2	N/A	O14874	BCKD_HUMAN	BCKDK	10295;	--	[3-methyl-2-oxobutanoate dehydrogenase [lipoamide]] kinase, mitochondrial (EC 2.7.11.4) (Branched-chain alpha-ketoacid dehydrogenase kinase) (BCKD-kinase) (BCKDHKIN)	branched chain ketoacid dehydrogenase kinase
L2GL1	BLMH	no	1	1	0.0161	N/A	0.01	1/2	N/A	Q13867	BLMH_HUMAN	BLMH	642;	--	Bleomycin hydrolase (BH) (BLM hydrolase) (BMH) (EC 3.4.22.40)	bleomycin hydrolase
L2GL1	C1QBP	no	6	6	0.1531	0.744	0.18	2/2	N/A	Q07021	C1QBP_HUMAN	C1QBP GC1QBP HABP1 SF2P32	708;	--	Complement component 1 Q subcomponent-binding protein, mitochondrial (GC1q-R protein) (Glycoprotein gC1qBP) (C1qBP) (Hyaluronan-binding protein 1) (Mitochondrial matrix protein p32) (p33)	complement component 1, q subcomponent binding protein
L2GL1	CALM	no	1	1	0.0484	0.185	0	2/2	N/A	P62158	CALM_HUMAN	CALM1 CALM CAM CAM1; CALM2 CAM2 CAMB; CALM3 CALML2 CAM3 CAMC CAMIII	801;805;808;	--	Calmodulin (CaM)	calmodulin 1 (phosphorylase kinase, delta), calmodulin 2 (phosphorylase kinase, delta), calmodulin 3 (phosphorylase kinase, delta)
L2GL1	CASPE	no	1	1	0.0303	N/A	0	1/2	N/A	P31944	CASPE_HUMAN	CASP14	23581;	--	Caspase-14 (CASP-14) (EC 3.4.22.-) [Cleaved into: Caspase-14 subunit p19; Caspase-14 subunit p10]	caspase 14, apoptosis-related cysteine peptidase
L2GL1	CDON	no	1	1	0.0056	N/A	0.02	2/2	N/A	Q4KMG0	CDON_HUMAN	CDON CDO	50937;	--	Cell adhesion molecule-related/down-regulated by oncogenes	cell adhesion associated, oncogene regulated
L2GL1	CH60	no	1	1	0.0124	0.0941	0	1/2	N/A	P10809	CH60_HUMAN	HSPD1 HSP60	3329;	--	60 kDa heat shock protein, mitochondrial (60 kDa chaperonin) (Chaperonin 60) (CPN60) (Heat shock protein 60) (HSP-60) (Hsp60) (HuCHA60) (Mitochondrial matrix protein P1) (P60 lymphocyte protein)	heat shock 60kDa protein 1 (chaperonin)
L2GL1	CHIP	yes	2.5	2.5	0.0597	N/A	7.43	2/2	0.56	Q9UNE7	CHIP_HUMAN	STUB1 CHIP PP1131	10273;	--	E3 ubiquitin-protein ligase CHIP (EC 6.3.2.-) (Antigen NY-CO-7) (CLL-associated antigen KW-8) (Carboxy terminus of Hsp70-interacting protein) (STIP1 homology and U box-containing protein 1)	STIP1 homology and U-box containing protein 1, E3 ubiquitin protein ligase
L2GL1	CKAP4	no	2	2	0.0238	1.2274	0.17	2/2	N/A	Q07065	CKAP4_HUMAN	CKAP4	10970;	--	Cytoskeleton-associated protein 4 (63-kDa cytoskeleton-linking membrane protein) (Climp-63) (p63)	cytoskeleton-associated protein 4
L2GL1	CLH1	no	2	2	0.0086	0.4689	0.06	2/2	N/A	Q00610	CLH1_HUMAN	CLTC CLH17 CLTCL2 KIAA0034	1213;	--	Clathrin heavy chain 1 (Clathrin heavy chain on chromosome 17) (CLH-17)	clathrin, heavy chain (Hc)
L2GL1	CSK21	no	1	1	0.0181	N/A	0.05	1/2	-0.04	P68400	CSK21_HUMAN	CSNK2A1 CK2A1	1457;	--	Casein kinase II subunit alpha (CK II alpha) (EC 2.7.11.1)	casein kinase 2, alpha 1 polypeptide
L2GL1	CSK2B	no	1	1	0.033	N/A	0.04	1/2	-0.05	P67870	CSK2B_HUMAN	CSNK2B CK2N G5A	1460;	--	Casein kinase II subunit beta (CK II beta) (Phosvitin) (Protein G5a)	casein kinase 2, beta polypeptide
L2GL1	DCD	no	4	4	0.2635	0.4639	0	2/2	N/A	P81605	DCD_HUMAN	DCD AIDD DSEP	117159;	--	Dermcidin (EC 3.4.-.-) (Preproteolysin) [Cleaved into: Survival-promoting peptide; DCD-1]	dermcidin
L2GL1	DDX21	no	5	5	0.0459	0.5374	0.06	2/2	N/A	Q9NR30	DDX21_HUMAN	DDX21	9188;	--	Nucleolar RNA helicase 2 (EC 3.6.4.13) (DEAD box protein 21) (Gu-alpha) (Nucleolar RNA helicase Gu) (Nucleolar RNA helicase II) (RH II/Gu)	DEAD (Asp-Glu-Ala-Asp) box helicase 21
L2GL1	DDX6	no	5.5	5.5	0.0823	0.399	0.02	2/2	N/A	P26196	DDX6_HUMAN	DDX6 HLR2 RCK	1656;	--	Probable ATP-dependent RNA helicase DDX6 (EC 3.6.4.13) (ATP-dependent RNA helicase p54) (DEAD box protein 6) (Oncogene RCK)	DEAD (Asp-Glu-Ala-Asp) box helicase 6
L2GL1	DESP	no	1	1	0.0025	0.2038	0	2/2	N/A	P15924	DESP_HUMAN	DSP	1832;	--	Desmoplakin (DP) (250/210 kDa paraneoplastic pemphigus antigen)	desmoplakin
L2GL1	DHX9	no	1	1	0.0056	0.0924	0.01	1/2	N/A	Q08211	DHX9_HUMAN	DHX9 DDX9 LKP NDH2	1660;	--	ATP-dependent RNA helicase A (RHA) (EC 3.6.4.13) (DEAH box protein 9) (Leukophysin) (LKP) (Nuclear DNA helicase II) (NDH II)	DEAH (Asp-Glu-Ala-His) box helicase 9
L2GL1	DLDH	no	11	11	0.1562	1.1239	0.04	2/2	N/A	P09622	DLDH_HUMAN	DLD GCSL LAD PHE3	1738;	--	Dihydrolipoyl dehydrogenase, mitochondrial (EC 1.8.1.4) (Dihydrolipoamide dehydrogenase) (Glycine cleavage system L protein)	dihydrolipoamide dehydrogenase
L2GL1	DNJA1	yes	5.5	5.5	0.1001	N/A	3.32	2/2	0.48	P31689	DNJA1_HUMAN	DNAJA1 DNAJ2 HDJ2 HSJ2 HSPF4	3301;	--	DnaJ homolog subfamily A member 1 (DnaJ protein homolog 2) (HSDJ) (Heat shock 40 kDa protein 4) (Heat shock protein J2) (HSJ-2) (Human DnaJ protein 2) (hDj-2)	DnaJ (Hsp40) homolog, subfamily A, member 1
L2GL1	DNJA2	yes	6.5	6.5	0.114	N/A	12.67	2/2	0.48	O60884	DNJA2_HUMAN	DNAJA2 CPR3 HIRIP4	10294;	--	DnaJ homolog subfamily A member 2 (Cell cycle progression restoration gene 3 protein) (Dnj3) (Dj3) (HIRA-interacting protein 4) (Renal carcinoma antigen NY-REN-14)	DnaJ (Hsp40) homolog, subfamily A, member 2
L2GL1	DNJB1	yes	1	1	0.0212	N/A	8.67	2/2	0.7	P25685	DNJB1_HUMAN	DNAJB1 DNAJ1 HDJ1 HSPF1	3337;	--	DnaJ homolog subfamily B member 1 (DnaJ protein homolog 1) (Heat shock 40 kDa protein 1) (HSP40) (Heat shock protein 40) (Human DnaJ protein 1) (hDj-1)	DnaJ (Hsp40) homolog, subfamily B, member 1
L2GL1	DX39B	no	1	1	0.0166	0.2222	0.01	1/2	N/A	Q13838	DX39B_HUMAN	DDX39B BAT1 UAP56	7919;	--	Spliceosome RNA helicase DDX39B (EC 3.6.4.13) (56 kDa U2AF65-associated protein) (ATP-dependent RNA helicase p47) (DEAD box protein UAP56) (HLA-B-associated transcript 1 protein)	DEAD (Asp-Glu-Ala-Asp) box polypeptide 39B, small nucleolar RNA, C/D box 84
L2GL1	EF1A1	no	4.5	4.5	0.0699	0.3071	0.01	2/2	N/A	P68104	EF1A1_HUMAN	EEF1A1 EEF1A EF1A LENG7	1915;	--	Elongation factor 1-alpha 1 (EF-1-alpha-1) (Elongation factor Tu) (EF-Tu) (Eukaryotic elongation factor 1 A-1) (eEF1A-1) (Leukocyte receptor cluster member 7)	eukaryotic translation elongation factor 1 alpha 1
L2GL1	EF1B	no	1	1	0.0326	0.7285	0.01	1/2	N/A	P24534	EF1B_HUMAN	EEF1B2 EEF1B EF1B	1933;	--	Elongation factor 1-beta (EF-1-beta)	eukaryotic translation elongation factor 1 beta 2, small nucleolar RNA, H/ACA box 41
L2GL1	EF2	no	1	1	0.0086	0.1537	0	1/2	N/A	P13639	EF2_HUMAN	EEF2 EF2	1938;	--	Elongation factor 2 (EF-2)	eukaryotic translation elongation factor 2
L2GL1	ENOA	no	1.5	1.5	0.0251	0.082	0	2/2	N/A	P06733	ENOA_HUMAN	ENO1 ENO1L1 MBPB1 MPB1	2023;	--	Alpha-enolase (EC 4.2.1.11) (2-phospho-D-glycerate hydro-lyase) (C-myc promoter-binding protein) (Enolase 1) (MBP-1) (MPB-1) (Non-neural enolase) (NNE) (Phosphopyruvate hydratase) (Plasminogen-binding protein)	enolase 1, (alpha)
L2GL1	FBRL	no	1	1	0.0225	1.6235	0.48	2/2	N/A	P22087	FBRL_HUMAN	FBL FIB1 FLRN	2091;	--	rRNA 2'-O-methyltransferase fibrillarin (EC 2.1.1.-) (34 kDa nucleolar scleroderma antigen)	fibrillarin
L2GL1	FILA2	no	1.5	1.5	0.0046	0.3871	0	2/2	N/A	Q5D862	FILA2_HUMAN	FLG2 IFPS	388698;	--	Filaggrin-2 (FLG-2) (Intermediate filament-associated and psoriasis-susceptibility protein) (Ifapsoriasin)	filaggrin family member 2
L2GL1	FNTA	no	1	1	0.0194	N/A	0.09	1/2	N/A	P49354	FNTA_HUMAN	FNTA	2339;	--	Protein farnesyltransferase/geranylgeranyltransferase type-1 subunit alpha (EC 2.5.1.58) (EC 2.5.1.59) (CAAX farnesyltransferase subunit alpha) (FTase-alpha) (Ras proteins prenyltransferase subunit alpha) (Type I protein geranyl-geranyltransferase subunit alpha) (GGTase-I-alpha)	farnesyltransferase, CAAX box, alpha
L2GL1	G3P	no	1	1	0.0219	0.1032	0	1/2	N/A	P04406	G3P_HUMAN	GAPDH GAPD CDABP0047 OK/SW-cl.12	2597;	--	Glyceraldehyde-3-phosphate dehydrogenase (GAPDH) (EC 1.2.1.12) (Peptidyl-cysteine S-nitrosylase GAPDH) (EC 2.6.99.-)	glyceraldehyde-3-phosphate dehydrogenase
L2GL1	GLO2	no	1	1	0.023	0.1905	0	1/2	N/A	Q16775	GLO2_HUMAN	HAGH GLO2 HAGH1	3029;	--	Hydroxyacylglutathione hydrolase, mitochondrial (EC 3.1.2.6) (Glyoxalase II) (Glx II)	hydroxyacylglutathione hydrolase
L2GL1	GRP75	no	37.5	40	0.4249	1.3487	0.74	2/2	N/A	P38646	GRP75_HUMAN	HSPA9 GRP75 HSPA9B	3313;	--	Stress-70 protein, mitochondrial (75 kDa glucose-regulated protein) (GRP-75) (Heat shock 70 kDa protein 9) (Mortalin) (MOT) (Peptide-binding protein 74) (PBP74)	heat shock 70kDa protein 9 (mortalin)
L2GL1	GRP78	no	20	20	0.2203	0.5636	0.13	2/2	N/A	P11021	GRP78_HUMAN	HSPA5 GRP78	3309;	--	78 kDa glucose-regulated protein (GRP-78) (Endoplasmic reticulum lumenal Ca(2+)-binding protein grp78) (Heat shock 70 kDa protein 5) (Immunoglobulin heavy chain-binding protein) (BiP)	heat shock 70kDa protein 5 (glucose-regulated protein, 78kDa)
L2GL1	GRPE1	no	1.5	1.5	0.0496	0.1215	0	2/2	N/A	Q9HAV7	GRPE1_HUMAN	GRPEL1 GREPEL1	80273;	--	GrpE protein homolog 1, mitochondrial (HMGE) (Mt-GrpE#1)	GrpE-like 1, mitochondrial (E. coli)
L2GL1	H12	no	4.5	4.5	0.1527	0.249	0.02	2/2	N/A	P16403	H12_HUMAN	HIST1H1C H1F2	3006;	--	Histone H1.2 (Histone H1c) (Histone H1d) (Histone H1s-1)	histone cluster 1, H1c
[truncated: 5,410 more rows]
