# Supplementary material for: Interaction proteome of human Hippo signaling: modular control of the co‐activator YAP1
Source: Mol Syst Biol. 2013 Dec 20;9:713. doi: 10.1002/msb.201304750 (PMC4019981; doi:10.1002/msb.201304750)
Supplement: Supplementary file 9 — Supplementary Table 3 [file MSB-9-1-713-s09.xls]

## Sheet: Sheet1
Uniprot ID Interactor A	Uniprot ID Interactor B	Entry Name Interactor A	Entry Name Interactor B	Hpo Bait	found in this study	Experimental Role Interactor A	Experimental Role Interactor B	Interaction Detection Method	Source Database	Interaction Identifier	Interaction Type	Publication Identifier	number of independent reports
P0CG48	Q4VCS5	UBC	AMOT	AMOT	--	bait|bait|bait	prey|prey|prey	MI:0004(affinity chromatography technology)|MI:0004(affinity chromatography technology)|MI:0004(affinity chromatography technology)	(biogrid)|(biogrid)|(biogrid)	BIOGRID_136384|BIOGRID_170882|BIOGRID_162154	MI:0915(physical association)|MI:0915(physical association)|MI:0915(physical association)	pubmed:16196087|pubmed:21890473|pubmed:21139048	3
Q15678	Q4VCS5	PTN14	AMOT	AMOT	--	bait	prey	MI:0004(affinity chromatography technology)	(biogrid)	BIOGRID_203267	MI:0915(physical association)	pubmed:22948661	1
Q13618	Q4VCS5	CUL3	AMOT	AMOT	--	bait	prey	MI:0004(affinity chromatography technology)	(biogrid)	BIOGRID_196697	MI:0915(physical association)	pubmed:21145461	1
P51784	Q4VCS5	UBP11	AMOT	AMOT	--	bait|prey|prey|bait	prey|bait|bait|prey	MI:0004(affinity chromatography technology)|MI:0004(affinity chromatography technology)|MI:0004(affinity chromatography technology)|MI:0007(anti tag coimmunoprecipitation)	(biogrid)|(biogrid)|(biogrid)|MI:0469(intact)	BIOGRID_113692|BIOGRID_114620|BIOGRID_114637|IntAct_136772	MI:0915(physical association)|MI:0915(physical association)|MI:0915(physical association)|MI:0915(physical association)	pubmed:19615732|pubmed:19615732|pubmed:19615732|pubmed:19615732	1
P00747	Q4VCS5	PLMN	AMOT	AMOT	--	-	-	MI:0492(in vitro)	MI:0468(hprd)	HPRD_968	-	pubmed:11257124	1
P85037	Q4VCS5	FOXK1	AMOT	AMOT	--	prey|prey	bait|bait	MI:0007(anti tag coimmunoprecipitation)|MI:0004(affinity chromatography technology)	MI:0469(intact)|(biogrid)	IntAct_136816|BIOGRID_113724	MI:0915(physical association)|MI:0915(physical association)	pubmed:19615732|pubmed:19615732	1
P63167	Q4VCS5	DYL1	AMOT	AMOT	YES	prey|prey	bait|bait	MI:0007(anti tag coimmunoprecipitation)|MI:0004(affinity chromatography technology)	MI:0469(intact)|(biogrid)	IntAct_136816|BIOGRID_112807	MI:0915(physical association)|MI:0915(physical association)	pubmed:19615732|pubmed:19615732	1
Q01167	Q4VCS5	FOXK2	AMOT	AMOT	--	prey|prey	bait|bait	MI:0007(anti tag coimmunoprecipitation)|MI:0004(affinity chromatography technology)	MI:0469(intact)|(biogrid)	IntAct_136816|BIOGRID_112396	MI:0915(physical association)|MI:0915(physical association)	pubmed:19615732|pubmed:19615732	1
P40692	Q4VCS5	MLH1	AMOT	AMOT	--	bait	prey	MI:0004(affinity chromatography technology)	(biogrid)	BIOGRID_114905	MI:0915(physical association)	pubmed:17148452	1
P54646	Q4VCS5	AAPK2	AMOT	AMOT	--	bait	prey	MI:0004(affinity chromatography technology)	(biogrid)	BIOGRID_118366	MI:0915(physical association)	pubmed:20562859	1
P46934	Q4VCS5	NEDD4	AMOT	AMOT	--	bait|prey|prey	prey|bait|bait	MI:0004(affinity chromatography technology)|MI:0004(affinity chromatography technology)|MI:0004(affinity chromatography technology)	(biogrid)|(biogrid)|(biogrid)	BIOGRID_179661|BIOGRID_179662|BIOGRID_179667	MI:0915(physical association)|MI:0915(physical association)|MI:0407(direct interaction)	pubmed:22385262|pubmed:22385262|pubmed:22385262	1
O95817	Q4VCS5	BAG3	AMOT	AMOT	--	prey|prey	bait|bait	MI:0007(anti tag coimmunoprecipitation)|MI:0004(affinity chromatography technology)	MI:0469(intact)|(biogrid)	IntAct_136816|BIOGRID_112934	MI:0915(physical association)|MI:0915(physical association)	pubmed:19615732|pubmed:19615732	1
O75970	Q4VCS5	MPDZ	AMOT	AMOT	--	prey|prey	bait|bait	MI:0007(anti tag coimmunoprecipitation)|MI:0004(affinity chromatography technology)	MI:0469(intact)|(biogrid)	IntAct_136816|BIOGRID_112842	MI:0915(physical association)|MI:0915(physical association)	pubmed:19615732|pubmed:19615732	1
Q4VCS5	Q96QZ7	AMOT	MAGI1	AMOT	--	-	-	MI:0493(in vivo)	MI:0468(hprd)	HPRD_19167	-	pubmed:16043488	1
Q4VCS5	Q86WA8	AMOT	LONP2	AMOT	--	bait|bait	prey|prey	MI:0007(anti tag coimmunoprecipitation)|MI:0004(affinity chromatography technology)	MI:0469(intact)|(biogrid)	IntAct_136816|BIOGRID_113573	MI:0915(physical association)|MI:0915(physical association)	pubmed:19615732|pubmed:19615732	1
Q4VCS5	Q8NI35	AMOT	INADL	AMOT	--	null	prey	MI:0006(anti bait coimmunoprecipitation)	MI:0469(intact)	IntAct_129488	MI:0915(physical association)	pubmed:21481793	1
Q4VCS5	Q68EM7	AMOT	RHG17	AMOT	--	bait|-|null|prey|null|null|null|-|null	prey|-|prey|bait|prey|prey|bait|-|prey	MI:0006(anti bait coimmunoprecipitation)|MI:0006(anti bait coimmunoprecipitation)|MI:0006(anti bait coimmunoprecipitation)|MI:0006(anti bait coimmunoprecipitation)|MI:0006(anti bait coimmunoprecipitation)|MI:0006(anti bait coimmunoprecipitation)|MI:0006(anti bait coimmunoprecipitation)|MI:0006(anti bait coimmunoprecipitation)|MI:0006(anti bait coimmunoprecipitation)	MI:0469(intact)|MI:0469(intact)|MI:0469(intact)|MI:0469(intact)|MI:0469(intact)|MI:0469(intact)|MI:0469(intact)|MI:0469(intact)|MI:0469(intact)	IntAct_129506|IntAct_129493|IntAct_129491|IntAct_129484|IntAct_129490|IntAct_129494|IntAct_129492|IntAct_129497|IntAct_129496	MI:0915(physical association)|MI:0914(association)|MI:0914(association)|MI:0407(direct interaction)|MI:0915(physical association)|MI:0915(physical association)|MI:0915(physical association)|MI:0915(physical association)|MI:0915(physical association)	pubmed:21481793|pubmed:21481793|pubmed:21481793|pubmed:21481793|pubmed:21481793|pubmed:21481793|pubmed:21481793|pubmed:21481793|pubmed:21481793	1
Q4VCS5	Q8IY63	AMOT	AMOL1	AMOT	YES	bait|bait	prey|prey	MI:0007(anti tag coimmunoprecipitation)|MI:0004(affinity chromatography technology)	MI:0469(intact)|(biogrid)	IntAct_136816|BIOGRID_113694	MI:0915(physical association)|MI:0915(physical association)	pubmed:19615732|pubmed:19615732	1
Q4VCS5	Q9NUP9	AMOT	LIN7C	AMOT	YES	bait|bait	prey|prey	MI:0007(anti tag coimmunoprecipitation)|MI:0004(affinity chromatography technology)	MI:0469(intact)|(biogrid)	IntAct_136816|BIOGRID_113395	MI:0915(physical association)|MI:0915(physical association)	pubmed:19615732|pubmed:19615732	1
Q4VCS5	Q96FJ2	AMOT	DYL2	AMOT	YES	bait|bait	prey|prey	MI:0007(anti tag coimmunoprecipitation)|MI:0004(affinity chromatography technology)	MI:0469(intact)|(biogrid)	IntAct_136816|BIOGRID_113685	MI:0915(physical association)|MI:0915(physical association)	pubmed:19615732|pubmed:19615732	1
Q4VCS5	Q5T2T1	AMOT	MPP7	AMOT	--	bait|bait	prey|prey	MI:0007(anti tag coimmunoprecipitation)|MI:0004(affinity chromatography technology)	MI:0469(intact)|(biogrid)	IntAct_136816|BIOGRID_113686	MI:0915(physical association)|MI:0915(physical association)	pubmed:19615732|pubmed:19615732	1
Q4VCS5	Q96J02	AMOT	ITCH	AMOT	--	prey|bait	bait|prey	MI:0004(affinity chromatography technology)|MI:0004(affinity chromatography technology)	(biogrid)|(biogrid)	BIOGRID_179664|BIOGRID_179663	MI:0915(physical association)|MI:0915(physical association)	pubmed:22385262|pubmed:22385262	1
Q4VCS5	Q8N4C6	AMOT	NIN	AMOT	--	bait|bait	prey|prey	MI:0007(anti tag coimmunoprecipitation)|MI:0004(affinity chromatography technology)	MI:0469(intact)|(biogrid)	IntAct_136816|BIOGRID_113314	MI:0915(physical association)|MI:0915(physical association)	pubmed:19615732|pubmed:19615732	1
Q4VCS5	Q96RL1	AMOT	UIMC1	AMOT	--	bait|bait	prey|prey	MI:0007(anti tag coimmunoprecipitation)|MI:0004(affinity chromatography technology)	MI:0469(intact)|(biogrid)	IntAct_136816|BIOGRID_113342	MI:0915(physical association)|MI:0915(physical association)	pubmed:19615732|pubmed:19615732	1
Q4VCS5	Q96PU5	AMOT	NED4L	AMOT	--	bait|bait	prey|prey	MI:0004(affinity chromatography technology)|MI:0007(anti tag coimmunoprecipitation)	(biogrid)|MI:0469(intact)	BIOGRID_113180|IntAct_136816	MI:0915(physical association)|MI:0915(physical association)	pubmed:19615732|pubmed:19615732	1
Q4VCS5	Q9H9J4	AMOT	UBP42	AMOT	--	prey|prey	bait|bait	MI:0007(anti tag coimmunoprecipitation)|MI:0004(affinity chromatography technology)	MI:0469(intact)|(biogrid)	IntAct_136810|BIOGRID_113693	MI:0915(physical association)|MI:0915(physical association)	pubmed:19615732|pubmed:19615732	1
Q4VCS5	Q96NL6	AMOT	SCLT1	AMOT	--	bait|bait	prey|prey	MI:0007(anti tag coimmunoprecipitation)|MI:0004(affinity chromatography technology)	MI:0469(intact)|(biogrid)	IntAct_136816|BIOGRID_113677	MI:0915(physical association)|MI:0915(physical association)	pubmed:19615732|pubmed:19615732	1
Q4VCS5	Q8N3R9	AMOT	MPP5	AMOT + MPP5	YES	bait|bait|prey	prey|prey|bait	MI:0007(anti tag coimmunoprecipitation)|MI:0004(affinity chromatography technology)|MI:0006(anti bait coimmunoprecipitation)	MI:0469(intact)|(biogrid)|MI:0469(intact)	IntAct_136816|BIOGRID_113501|IntAct_129500	MI:0915(physical association)|MI:0915(physical association)|MI:0914(association)	pubmed:19615732|pubmed:19615732|pubmed:21481793	2
P62136	Q96KQ4	PP1A	ASPP1	ASPP1	YES	bait|-|bait|bait|bait	prey|-|prey|prey|prey	MI:0018(two hybrid)|MI:0018(two hybrid)|MI:0018(two hybrid)|MI:0018(two hybrid)|MI:0018(two hybrid)	(biogrid)|MI:0468(hprd)|MI:0471(mint)|MI:0471(mint)|MI:0469(intact)	BIOGRID_176558|HPRD_37374|MINT_61542|MINT_32694|IntAct_124219	MI:0407(direct interaction)|-|MI:0915(physical association)|MI:0915(physical association)|MI:0915(physical association)	pubmed:22321011|pubmed:15231748|pubmed:15231748|pubmed:15231748|pubmed:22321011	2
O15350	Q96KQ4	P73	ASPP1	ASPP1	--	null|null|-|prey|prey	bait|bait|-|bait|bait	MI:0019(coimmunoprecipitation)|MI:0019(coimmunoprecipitation)|MI:0493(in vivo)|MI:0019(coimmunoprecipitation)|MI:0019(coimmunoprecipitation)	MI:0471(mint)|MI:0471(mint)|MI:0468(hprd)|MI:0471(mint)|MI:0471(mint)	MINT_52951|MINT_86498|HPRD_10129|MINT_86500|MINT_52953	MI:0407(direct interaction)|MI:0407(direct interaction)|-|MI:0915(physical association)|MI:0915(physical association)	pubmed:14729977|pubmed:14729977|pubmed:14729977|pubmed:14729977|pubmed:14729977	1
Q07666	Q96KQ4	KHDR1	ASPP1	ASPP1	--	bait	prey	MI:0686(unspecified method)	(biogrid)	BIOGRID_185329	MI:0407(direct interaction)	pubmed:22745667	1
P25054	Q96KQ4	APC	ASPP1	ASPP1	--	bait|bait	prey|prey	MI:0018(two hybrid)|MI:0096(pull down)	(biogrid)|MI:0469(intact)	BIOGRID_119925|IntAct_130940	MI:0407(direct interaction)|MI:0915(physical association)	pubmed:20936779|pubmed:20936779	1
P0CG48	Q96KQ4	UBC	ASPP1	ASPP1	--	bait	prey	MI:0004(affinity chromatography technology)	(biogrid)	BIOGRID_142457	MI:0407(direct interaction)	pubmed:19850743	1
O95835	Q96KQ4	LATS1	ASPP1	ASPP1	--	prey|bait	bait|prey	MI:0004(affinity chromatography technology)|MI:0004(affinity chromatography technology)	(biogrid)|(biogrid)	BIOGRID_190044|BIOGRID_190046	MI:0915(physical association)|MI:0915(physical association)	pubmed:21041411|pubmed:21041411	1
Q8TDR0	Q96KQ4	MIPT3	ASPP1	ASPP1	--	bait	prey	MI:0018(two hybrid)	MI:0469(intact)	IntAct_145578	MI:0915(physical association)	pubmed:17043677	1
Q96KQ4	Q9UKE5	ASPP1	TNIK	ASPP1	--	prey|prey	bait|bait	MI:0018(two hybrid)|MI:0018(two hybrid)	MI:0469(intact)|(biogrid)	IntAct_145577|BIOGRID_147830	MI:0915(physical association)|MI:0407(direct interaction)	pubmed:17043677|pubmed:17043677	1
Q96KQ4	Q9HAU0	ASPP1	PKHA5	ASPP1	--	prey|prey	bait|bait	MI:0018(two hybrid)|MI:0096(pull down)	(biogrid)|MI:0469(intact)	BIOGRID_119924|IntAct_131279	MI:0407(direct interaction)|MI:0915(physical association)	pubmed:20936779|pubmed:20936779	1
Q96KQ4	Q9NRM7	ASPP1	LATS2	ASPP1	--	prey|bait	bait|prey	MI:0004(affinity chromatography technology)|MI:0004(affinity chromatography technology)	(biogrid)|(biogrid)	BIOGRID_190048|BIOGRID_190045	MI:0915(physical association)|MI:0915(physical association)	pubmed:21041411|pubmed:21041411	1
Q96KQ4	Q96MT8	ASPP1	CEP63	ASPP1	--	prey	bait	MI:0018(two hybrid)	(biogrid)	BIOGRID_147626	MI:0407(direct interaction)	pubmed:17043677	1
Q96KQ4	Q9H3D4	ASPP1	P63	ASPP1	--	bait|bait|bait|-|bait	prey|prey|prey|-|prey	MI:0019(coimmunoprecipitation)|MI:0019(coimmunoprecipitation)|MI:0019(coimmunoprecipitation)|MI:0493(in vivo)|MI:0019(coimmunoprecipitation)	MI:0471(mint)|MI:0471(mint)|MI:0471(mint)|MI:0468(hprd)|MI:0471(mint)	MINT_86496|MINT_86497|MINT_52949|HPRD_12208|MINT_52950	MI:0915(physical association)|MI:0407(direct interaction)|MI:0915(physical association)|-|MI:0407(direct interaction)	pubmed:14729977|pubmed:14729977|pubmed:14729977|pubmed:14729977|pubmed:14729977	1
Q96KQ4	Q99459	ASPP1	CDC5L	ASPP1	--	prey|prey	bait|bait	MI:0018(two hybrid)|MI:0018(two hybrid)	MI:0469(intact)|(biogrid)	IntAct_145576|BIOGRID_147492	MI:0915(physical association)|MI:0407(direct interaction)	pubmed:17043677|pubmed:17043677	1
P04637	Q13625	P53	ASPP2	ASPP2	--	unspecified role|-|-|prey|bait|neutral component|prey|bait|bait|prey|-|unspecified role|-	unspecified role|-|-|bait|prey|neutral component|bait|prey|prey|bait|-|unspecified role|-	MI:0114(x-ray crystallography)|MI:0492(in vitro)|MI:0065(isothermal titration calorimetry)|MI:0018(two hybrid)|MI:0018(two hybrid)|MI:0114(x-ray crystallography)|MI:0018(two hybrid)|MI:0018(two hybrid)|MI:0018(two hybrid)|MI:0018(two hybrid)|MI:0018(two hybrid)|MI:0114(x-ray crystallography)|MI:0114(x-ray crystallography)	MI:0471(mint)|MI:0468(hprd)|MI:0465(dip)|(biogrid)|(biogrid)|MI:0469(intact)|(biogrid)|(biogrid)|(biogrid)|(biogrid)|MI:0465(dip)|MI:0471(mint)|MI:0465(dip)	MINT_49237|HPRD_4575|DIP_53803|BIOGRID_107886|BIOGRID_107885|IntAct_121853|BIOGRID_106049|BIOGRID_106047|BIOGRID_106045|BIOGRID_107887|DIP_53226|MINT_81198|DIP_52593	MI:0407(direct interaction)|-|MI:0407(direct interaction)|MI:0407(direct interaction)|MI:0407(direct interaction)|MI:0407(direct interaction)|MI:0407(direct interaction)|MI:0407(direct interaction)|MI:0407(direct interaction)|MI:0407(direct interaction)|MI:0915(physical association)|MI:0407(direct interaction)|MI:0407(direct interaction)	pubmed:8875926|pubmed:8016121|pubmed:18275817|pubmed:8668206|pubmed:8668206|pubmed:8875926|pubmed:8016121|pubmed:8016121|pubmed:8016121|pubmed:8668206|pubmed:8016121|pubmed:8875926|pubmed:8875926	4
P62136	Q13625	PP1A	ASPP2	ASPP2	YES	bait|bait|-|bait|bait|bait	prey|prey|-|prey|prey|prey	MI:0018(two hybrid)|MI:0018(two hybrid)|MI:0018(two hybrid)|MI:0018(two hybrid)|MI:0018(two hybrid)|MI:0004(affinity chromatography technology)	(biogrid)|MI:0471(mint)|MI:0468(hprd)|MI:0469(intact)|MI:0471(mint)|(biogrid)	BIOGRID_176557|MINT_61533|HPRD_37360|IntAct_124220|MINT_32685|BIOGRID_195286	MI:0407(direct interaction)|MI:0915(physical association)|-|MI:0915(physical association)|MI:0915(physical association)|MI:0915(physical association)	pubmed:22321011|pubmed:15231748|pubmed:15231748|pubmed:22321011|pubmed:15231748|pubmed:21189257	3
P0CG48	Q13625	UBC	ASPP2	ASPP2	--	bait|bait|bait	prey|prey|prey	MI:0004(affinity chromatography technology)|MI:0004(affinity chromatography technology)|MI:0004(affinity chromatography technology)	(biogrid)|(biogrid)|(biogrid)	BIOGRID_174295|BIOGRID_165064|BIOGRID_168290	MI:0915(physical association)|MI:0915(physical association)|MI:0915(physical association)	pubmed:21906983|pubmed:21139048|pubmed:21890473	3
P10415	Q13625	BCL2	ASPP2	ASPP2	--	prey|prey|bait|prey|prey|prey|prey|bait|bait|-|bait|bait|-|bait|bait|prey|prey|prey|bait|bait|bait|prey|prey|prey|-|prey|prey|prey|prey	bait|bait|prey|bait|bait|bait|bait|prey|prey|-|prey|prey|-|prey|prey|bait|bait|bait|prey|prey|prey|bait|bait|bait|-|bait|bait|bait|bait	MI:0081(peptide array)|MI:0081(peptide array)|MI:0081(peptide array)|MI:0081(peptide array)|MI:0081(peptide array)|MI:0081(peptide array)|MI:0081(peptide array)|MI:0081(peptide array)|MI:0081(peptide array)|MI:0019(coimmunoprecipitation)|MI:0081(peptide array)|MI:0081(peptide array)|MI:0492(in vitro)|MI:0081(peptide array)|MI:0081(peptide array)|MI:0081(peptide array)|MI:0081(peptide array)|MI:00…	MI:0471(mint)|MI:0471(mint)|MI:0471(mint)|MI:0471(mint)|MI:0471(mint)|MI:0471(mint)|MI:0471(mint)|MI:0471(mint)|MI:0471(mint)|MI:0465(dip)|MI:0471(mint)|MI:0471(mint)|MI:0468(hprd)|MI:0471(mint)|MI:0471(mint)|MI:0471(mint)|MI:0471(mint)|MI:0471(mint)|MI:0471(mint)|MI:0471(mint)|MI:0471(mint)|MI:0471(mint)|MI:0471(mint)|MI:0471(mint)|MI:0465(dip)|MI:0471(mint)|MI:0471(mint)|MI:0471(mint)|MI:0471(m…	MINT_72268|MINT_72269|MINT_72264|MINT_72265|MINT_72266|MINT_72267|MINT_42239|MINT_42238|MINT_42231|DIP_53229|MINT_42230|MINT_42232|HPRD_37010|MINT_72256|MINT_72255|MINT_72271|MINT_72272|MINT_72270|MINT_72258|MINT_72257|MINT_42229|MINT_42246|MINT_42245|MINT_42240|DIP_54192|MINT_42244|MINT_42243|MINT_42242|MINT_42241	MI:0407(direct interaction)|MI:0407(direct interaction)|MI:0407(direct interaction)|MI:0407(direct interaction)|MI:0407(direct interaction)|MI:0407(direct interaction)|MI:0407(direct interaction)|MI:0407(direct interaction)|MI:0407(direct interaction)|MI:0915(physical association)|MI:0407(direct interaction)|MI:0407(direct interaction)|-|MI:0407(direct interaction)|MI:0407(direct interaction)|MI:…	pubmed:10.1073/pnas.0711269105|pubmed:10.1073/pnas.0711269105|pubmed:10.1073/pnas.0711269105|pubmed:10.1073/pnas.0711269105|pubmed:10.1073/pnas.0711269105|pubmed:10.1073/pnas.0711269105|pubmed:10.1073/pnas.0711269105|pubmed:10.1073/pnas.0711269105|pubmed:10.1073/pnas.0711269105|pubmed:8668206|pubmed:10.1073/pnas.0711269105|pubmed:10.1073/pnas.0711269105|pubmed:8668206|pubmed:10.1073/pnas.07112691…	2
Q07817	Q13625	B2CL1	ASPP2	ASPP2	--	null|null|null|null|null|null|null|-|null|bait	prey|prey|prey|prey|prey|prey|prey|-|prey|prey	MI:0081(peptide array)|MI:0081(peptide array)|MI:0081(peptide array)|MI:0081(peptide array)|MI:0081(peptide array)|MI:0081(peptide array)|MI:0081(peptide array)|MI:0813(proximity enzyme linked immunosorbent assay)|MI:0081(peptide array)|MI:0018(two hybrid)	MI:0471(mint)|MI:0471(mint)|MI:0471(mint)|MI:0471(mint)|MI:0471(mint)|MI:0471(mint)|MI:0471(mint)|MI:0465(dip)|MI:0471(mint)|(biogrid)	MINT_72260|MINT_72261|MINT_72263|MINT_42235|MINT_72259|MINT_42234|MINT_42237|DIP_54881|MINT_42233|BIOGRID_150313	MI:0407(direct interaction)|MI:0407(direct interaction)|MI:0407(direct interaction)|MI:0407(direct interaction)|MI:0407(direct interaction)|MI:0407(direct interaction)|MI:0407(direct interaction)|MI:0407(direct interaction)|MI:0407(direct interaction)|MI:0407(direct interaction)	pubmed:10.1073/pnas.0711269105|pubmed:10.1073/pnas.0711269105|pubmed:10.1073/pnas.0711269105|pubmed:10.1073/pnas.0711269105|pubmed:10.1073/pnas.0711269105|pubmed:10.1073/pnas.0711269105|pubmed:10.1073/pnas.0711269105|pubmed:18719108|pubmed:10.1073/pnas.0711269105|pubmed:21900206	2
P05067	Q13625	A4	ASPP2	ASPP2	--	bait|prey|-|bait	prey|bait|-|prey	MI:0018(two hybrid)|MI:0018(two hybrid)|MI:0492(in vitro)|MI:0018(two hybrid)	MI:0469(intact)|MI:0469(intact)|MI:0468(hprd)|MI:0469(intact)	IntAct_156868|IntAct_156869|HPRD_37822|IntAct_156870	MI:0915(physical association)|MI:0915(physical association)|-|MI:0915(physical association)	pubmed:11278849|pubmed:11278849|pubmed:11278849|pubmed:11278849	1
P46108	Q13625	CRK	ASPP2	ASPP2	--	prey|prey|prey	bait|bait|bait	MI:0081(peptide array)|MI:0081(peptide array)|MI:0096(pull down)	MI:0471(mint)|MI:0471(mint)|MI:0469(intact)	MINT_43399|MINT_73442|IntAct_142971	MI:0407(direct interaction)|MI:0407(direct interaction)|MI:0915(physical association)	pubmed:17474147|pubmed:17474147|pubmed:17474147	1
P61956	Q13625	SUMO2	ASPP2	ASPP2	--	bait|-	prey|-	MI:0004(affinity chromatography technology)|MI:0493(in vivo)	(biogrid)|MI:0468(hprd)	BIOGRID_116721|HPRD_2833	MI:0915(physical association)|-	pubmed:16620772|pubmed:16620772	1
P07947	Q13625	YES	ASPP2	ASPP2	--	-	-	MI:0493(in vivo)	MI:0468(hprd)	HPRD_80	-	pubmed:11278422	1
Q13107	Q13625	UBP4	ASPP2	ASPP2	--	prey|-|prey|prey	bait|-|bait|bait	MI:0398(two hybrid pooling approach)|MI:0492(in vitro)|MI:0018(two hybrid)|MI:0398(two hybrid pooling approach)	MI:0469(intact)|MI:0468(hprd)|(biogrid)|MI:0469(intact)	IntAct_97390|HPRD_30025|BIOGRID_86877|IntAct_74361	MI:0915(physical association)|-|MI:0407(direct interaction)|MI:0915(physical association)	pubmed:16169070|pubmed:16169070|pubmed:16169070|pubmed:16169070	1
P55854	Q13625	SUMO3	ASPP2	ASPP2	--	-|bait	-|prey	MI:0493(in vivo)|MI:0004(affinity chromatography technology)	MI:0468(hprd)|(biogrid)	HPRD_2885|BIOGRID_116733	-|MI:0915(physical association)	pubmed:16620772|pubmed:16620772	1
P21246	Q13625	PTN	ASPP2	ASPP2	--	-|prey|prey|prey|prey|prey	-|bait|bait|bait|bait|bait	MI:0492(in vitro)|MI:0018(two hybrid)|MI:0018(two hybrid)|MI:0398(two hybrid pooling approach)|MI:0018(two hybrid)|MI:0398(two hybrid pooling approach)	MI:0468(hprd)|MI:0471(mint)|MI:0471(mint)|MI:0469(intact)|(biogrid)|MI:0469(intact)	HPRD_20814|MINT_63288|MINT_34332|IntAct_98862|BIOGRID_88265|IntAct_100862	-|MI:0915(physical association)|MI:0915(physical association)|MI:0915(physical association)|MI:0407(direct interaction)|MI:0915(physical association)	pubmed:16169070|pubmed:16169070|pubmed:16169070|pubmed:16169070|pubmed:16169070|pubmed:16169070	1
P53350	Q13625	PLK1	ASPP2	ASPP2	--	bait	prey	MI:0018(two hybrid)	(biogrid)	BIOGRID_151236	MI:0407(direct interaction)	pubmed:21900206	1
P63104	Q13625	1433Z	ASPP2	ASPP2	--	bait|bait	prey|prey	MI:0096(pull down)|MI:0096(pull down)	MI:0471(mint)|MI:0471(mint)	MINT_83744|MINT_51400	MI:0915(physical association)|MI:0915(physical association)	pubmed:15161933|pubmed:15161933	1
Q12840	Q13625	KIF5A	ASPP2	ASPP2	--	-|prey|prey|prey|prey|prey	-|bait|bait|bait|bait|bait	MI:0492(in vitro)|MI:0018(two hybrid)|MI:0018(two hybrid)|MI:0018(two hybrid)|MI:0398(two hybrid pooling approach)|MI:0398(two hybrid pooling approach)	MI:0468(hprd)|MI:0471(mint)|MI:0471(mint)|(biogrid)|MI:0469(intact)|MI:0469(intact)	HPRD_23312|MINT_63289|MINT_34333|BIOGRID_88264|IntAct_98861|IntAct_100861	-|MI:0915(physical association)|MI:0915(physical association)|MI:0407(direct interaction)|MI:0915(physical association)|MI:0915(physical association)	pubmed:16169070|pubmed:16169070|pubmed:16169070|pubmed:16169070|pubmed:16169070|pubmed:16169070	1
P27348	Q13625	1433T	ASPP2	ASPP2	--	bait	prey	MI:0004(affinity chromatography technology)	(biogrid)	BIOGRID_140499	MI:0915(physical association)	pubmed:15161933	1
Q04206	Q13625	TF65	ASPP2	ASPP2	--	-|bait|prey|bait|neutral component|bait|bait|bait|prey|bait|bait|bait|prey|prey|prey	-|null|bait|null|null|prey|prey|bait|bait|prey|bait|prey|null|null|null	MI:0493(in vivo)|MI:0018(two hybrid)|MI:0096(pull down)|MI:0018(two hybrid)|MI:0018(two hybrid)|MI:0096(pull down)|MI:0096(pull down)|MI:0096(pull down)|MI:0096(pull down)|MI:0096(pull down)|MI:0096(pull down)|MI:0096(pull down)|MI:0018(two hybrid)|MI:0018(two hybrid)|MI:0018(two hybrid)	MI:0468(hprd)|MI:0469(intact)|MI:0471(mint)|MI:0469(intact)|MI:0469(intact)|MI:0471(mint)|MI:0471(mint)|MI:0471(mint)|MI:0471(mint)|MI:0471(mint)|MI:0471(mint)|MI:0471(mint)|MI:0469(intact)|MI:0469(intact)|MI:0469(intact)	HPRD_38593|IntAct_157652|MINT_72253|IntAct_157650|IntAct_157660|MINT_72248|MINT_72252|MINT_72251|MINT_42227|MINT_42226|MINT_42225|MINT_42222|IntAct_157657|IntAct_157659|IntAct_157658	-|MI:0915(physical association)|MI:0407(direct interaction)|MI:0915(physical association)|MI:0915(physical association)|MI:0407(direct interaction)|MI:0407(direct interaction)|MI:0407(direct interaction)|MI:0407(direct interaction)|MI:0407(direct interact	pubmed:10498867|pubmed:10498867|pubmed:10.1074/jbc.M708717200|pubmed:10498867|pubmed:10498867|pubmed:10.1074/jbc.M708717200|pubmed:10.1074/jbc.M708717200|pubmed:10.1074/jbc.M708717200|pubmed:10.1074/jbc.M708717200|pubmed:10.1074/jbc.M708717200|pubmed:10.1074/jbc.M708717200|pubmed:10.1074/jbc.M708717200|pubmed:10498867|pubmed:10498867|pubmed:10498867	1
P56524	Q13625	HDAC4	ASPP2	ASPP2	--	bait	prey	MI:0004(affinity chromatography technology)	(biogrid)	BIOGRID_187304	MI:0799(additive genetic interaction defined by inequality)	pubmed:22318606	1
P68104	Q13625	EF1A1	ASPP2	ASPP2	--	prey|prey|-	bait|bait|-	MI:0398(two hybrid pooling approach)|MI:0398(two hybrid pooling approach)|MI:0492(in vitro)	MI:0469(intact)|MI:0469(intact)|MI:0468(hprd)	IntAct_98860|IntAct_100860|HPRD_20460	MI:0915(physical association)|MI:0915(physical association)|-	pubmed:16169070|pubmed:16169070|pubmed:16169070	1
Q13387	Q13625	JIP2	ASPP2	ASPP2	--	bait	prey	MI:0018(two hybrid)	(biogrid)	BIOGRID_149653	MI:0407(direct interaction)	pubmed:21900206	1
P61981	Q13625	1433G	ASPP2	ASPP2	--	-	-	MI:0493(in vivo)	MI:0468(hprd)	HPRD_26150	-	pubmed:15324660	1
O15350	Q13625	P73	ASPP2	ASPP2	--	-	-	MI:0065(isothermal titration calorimetry)	MI:0465(dip)	DIP_53805	MI:0407(direct interaction)	pubmed:18275817	1
Q13432	Q13625	U119A	ASPP2	ASPP2	--	-|prey|prey|prey|prey|prey	-|bait|bait|bait|bait|bait	MI:0492(in vitro)|MI:0018(two hybrid)|MI:0398(two hybrid pooling approach)|MI:0018(two hybrid)|MI:0398(two hybrid pooling approach)|MI:0018(two hybrid)	MI:0468(hprd)|MI:0471(mint)|MI:0469(intact)|MI:0471(mint)|MI:0469(intact)|(biogrid)	HPRD_22292|MINT_63290|IntAct_100864|MINT_34334|IntAct_98864|BIOGRID_88267	-|MI:0915(physical association)|MI:0915(physical association)|MI:0915(physical association)|MI:0915(physical association)|MI:0407(direct interaction)	pubmed:16169070|pubmed:16169070|pubmed:16169070|pubmed:16169070|pubmed:16169070|pubmed:16169070	1
O15265	Q13625	ATX7	ASPP2	ASPP2	--	bait|bait|-|bait	prey|prey|-|prey	MI:0397(two hybrid array)|MI:0096(pull down)|MI:0018(two hybrid)|MI:0096(pull down)	MI:0469(intact)|MI:0471(mint)|MI:0468(hprd)|MI:0471(mint)	IntAct_146422|MINT_82618|HPRD_23391|MINT_50330	MI:0915(physical association)|MI:0915(physical association)|-|MI:0915(physical association)	pubmed:16713569|pubmed:16713569|pubmed:16713569|pubmed:16713569	1
Q13564	Q13625	ULA1	ASPP2	ASPP2	--	prey|-	bait|-	MI:0004(affinity chromatography technology)|MI:0493(in vivo)	(biogrid)|MI:0468(hprd)	BIOGRID_195367|HPRD_18401	MI:0915(physical association)|-	pubmed:12694406|pubmed:12694406	1
O00308	Q13625	WWP2	ASPP2	ASPP2	--	-	-	MI:0492(in vitro)	MI:0468(hprd)	HPRD_10625	-	pubmed:9169421	1
Q13625	Q96QZ7	ASPP2	MAGI1	ASPP2	--	-	-	MI:0492(in vitro)	MI:0468(hprd)	HPRD_11200	-	pubmed:9169421	1
Q13625	Q14457	ASPP2	BECN1	ASPP2	--	prey|prey	bait|bait	MI:0004(affinity chromatography technology)|MI:0007(anti tag coimmunoprecipitation)	(biogrid)|MI:0469(intact)	BIOGRID_117926|IntAct_132983	MI:0915(physical association)|MI:0915(physical association)	pubmed:20562859|pubmed:20562859	1
Q13625	Q6IPS9	ASPP2	Q6IPS9	ASPP2	--	bait	prey	MI:0018(two hybrid)	(biogrid)	BIOGRID_88263	MI:0407(direct interaction)	pubmed:16169070	1
Q13625	Q9H3D4	ASPP2	P63	ASPP2	--	-	-	MI:0065(isothermal titration calorimetry)	MI:0465(dip)	DIP_53804	MI:0407(direct interaction)	pubmed:18275817	1
Q13625	Q9GZV5	ASPP2	WWTR1	ASPP2	--	prey|prey	bait|bait	MI:0004(affinity chromatography technology)|MI:0004(affinity chromatography technology)	(biogrid)|(biogrid)	BIOGRID_195279|BIOGRID_195285	MI:0915(physical association)|MI:0915(physical association)	pubmed:21189257|pubmed:21189257	1
Q13625	Q92843	ASPP2	B2CL2	ASPP2	--	prey|-|prey|prey|prey	bait|-|bait|bait|bait	MI:0081(peptide array)|MI:0813(proximity enzyme linked immunosorbent assay)|MI:0096(pull down)|MI:0081(peptide array)|MI:0096(pull down)	MI:0471(mint)|MI:0465(dip)|MI:0471(mint)|MI:0471(mint)|MI:0471(mint)	MINT_72262|DIP_54880|MINT_42224|MINT_42236|MINT_72250	MI:0407(direct interaction)|MI:0407(direct interaction)|MI:0407(direct interaction)|MI:0407(direct interaction)|MI:0407(direct interaction)	pubmed:10.1073/pnas.0711269105|pubmed:18719108|pubmed:10.1074/jbc.M708717200|pubmed:10.1073/pnas.0711269105|pubmed:10.1074/jbc.M708717200	1
Q13625	Q9BVJ6	ASPP2	UT14A	ASPP2	--	bait|-|bait|bait|bait|bait	prey|-|prey|prey|prey|prey	MI:0398(two hybrid pooling approach)|MI:0492(in vitro)|MI:0018(two hybrid)|MI:0018(two hybrid)|MI:0398(two hybrid pooling approach)|MI:0018(two hybrid)	MI:0469(intact)|MI:0468(hprd)|(biogrid)|MI:0471(mint)|MI:0469(intact)|MI:0471(mint)	IntAct_100863|HPRD_22812|BIOGRID_88266|MINT_34337|IntAct_98863|MINT_63293	MI:0915(physical association)|-|MI:0407(direct interaction)|MI:0915(physical association)|MI:0915(physical association)|MI:0915(physical association)	pubmed:16169070|pubmed:16169070|pubmed:16169070|pubmed:16169070|pubmed:16169070|pubmed:16169070	1
Q13625	Q9BYC9	ASPP2	RM20	ASPP2	--	-|bait|bait|bait|bait|bait	-|prey|prey|prey|prey|prey	MI:0492(in vitro)|MI:0018(two hybrid)|MI:0018(two hybrid)|MI:0398(two hybrid pooling approach)|MI:0398(two hybrid pooling approach)|MI:0018(two hybrid)	MI:0468(hprd)|(biogrid)|MI:0471(mint)|MI:0469(intact)|MI:0469(intact)|MI:0471(mint)	HPRD_30026|BIOGRID_87702|MINT_34338|IntAct_99711|IntAct_101711|MINT_63294	-|MI:0407(direct interaction)|MI:0915(physical association)|MI:0915(physical association)|MI:0915(physical association)|MI:0915(physical association)	pubmed:16169070|pubmed:16169070|pubmed:16169070|pubmed:16169070|pubmed:16169070|pubmed:16169070	1
Q13625	Q9H0M0	ASPP2	WWP1	ASPP2	--	-	-	MI:0492(in vitro)	MI:0468(hprd)	HPRD_10621	-	pubmed:9169421	1
Q13625	Q5JR01	ASPP2	Q5JR01	ASPP2	--	bait|bait	prey|prey	MI:0018(two hybrid)|MI:0018(two hybrid)	MI:0471(mint)|MI:0471(mint)	MINT_34336|MINT_63292	MI:0915(physical association)|MI:0915(physical association)	pubmed:16169070|pubmed:16169070	1
Q13625	Q8NEY8	ASPP2	PPHLN	ASPP2	--	prey	bait	MI:0018(two hybrid)	(biogrid)	BIOGRID_151738	MI:0407(direct interaction)	pubmed:21900206	1
Q13625	Q8IUQ4	ASPP2	SIAH1	ASPP2	--	unspecified role	unspecified role	MI:0018(two hybrid)	MI:0469(intact)	IntAct_125181	MI:0915(physical association)	pubmed:21988832	1
Q13625	Q96EB6	ASPP2	SIR1	ASPP2	--	prey	bait	MI:0004(affinity chromatography technology)	(biogrid)	BIOGRID_187606	MI:0799(additive genetic interaction defined by inequality)	pubmed:22318606	1
P61981	Q9Y2J2	1433G	E41L3	E41L3	YES	bait|bait|prey|bait|-|prey|bait|bait|bait|prey|bait	prey|prey|bait|prey|-|bait|prey|prey|prey|bait|prey	MI:0018(two hybrid)|MI:0096(pull down)|MI:0018(two hybrid)|MI:0004(affinity chromatography technology)|MI:0493(in vivo)|MI:0018(two hybrid)|MI:0019(coimmunoprecipitation)|MI:0004(affinity chromatography technology)|MI:0006(anti bait coimmunoprecipitation)|MI:0018(two hybrid)|MI:0019(coimmunoprecipitation)	(biogrid)|MI:0469(intact)|(biogrid)|(biogrid)|MI:0468(hprd)|(biogrid)|MI:0471(mint)|(biogrid)|MI:0469(intact)|(biogrid)|MI:0471(mint)	BIOGRID_119911|IntAct_131447|BIOGRID_104337|BIOGRID_143616|HPRD_13667|BIOGRID_104334|MINT_58484|BIOGRID_74679|IntAct_108274|BIOGRID_104339|MINT_55661	MI:0407(direct interaction)|MI:0915(physical association)|MI:0915(physical association)|MI:0915(physical association)|-|MI:0407(direct interaction)|MI:0915(physical association)|MI:0915(physical association)|MI:0915(physical association)|MI:0407(direct interaction)|MI:0915(physical association)	pubmed:20936779|pubmed:20936779|pubmed:11996670|pubmed:15324660|pubmed:11996670|pubmed:11996670|pubmed:15324660|pubmed:17353931|pubmed:17353931|pubmed:11996670|pubmed:15324660	4
P31946	Q9Y2J2	1433B	E41L3	E41L3	YES	bait|bait|prey|prey|bait|bait|bait|-|prey	prey|prey|bait|bait|prey|prey|prey|-|bait	MI:0004(affinity chromatography technology)|MI:0019(coimmunoprecipitation)|MI:0018(two hybrid)|MI:0018(two hybrid)|MI:0006(anti bait coimmunoprecipitation)|MI:0019(coimmunoprecipitation)|MI:0004(affinity chromatography technology)|MI:0493(in vivo)|MI:0018(two hybrid)	(biogrid)|MI:0471(mint)|(biogrid)|(biogrid)|MI:0469(intact)|MI:0471(mint)|(biogrid)|MI:0468(hprd)|(biogrid)	BIOGRID_143457|MINT_55772|BIOGRID_104336|BIOGRID_104341|IntAct_212235|MINT_58603|BIOGRID_74746|HPRD_8882|BIOGRID_104338	MI:0915(physical association)|MI:0915(physical association)|MI:0407(direct interaction)|MI:0407(direct interaction)|MI:0915(physical association)|MI:0915(physical association)|MI:0915(physical association)|-|MI:0915(physical association)	pubmed:15324660|pubmed:15324660|pubmed:11996670|pubmed:11996670|pubmed:17353931|pubmed:15324660|pubmed:17353931|pubmed:11996670|pubmed:11996670	3
P63104	Q9Y2J2	1433Z	E41L3	E41L3	--	bait|bait|-|bait|bait|bait	prey|prey|-|prey|prey|prey	MI:0019(coimmunoprecipitation)|MI:0019(coimmunoprecipitation)|MI:0493(in vivo)|MI:0004(affinity chromatography technology)|MI:0006(anti bait coimmunoprecipitation)|MI:0004(affinity chromatography technology)	MI:0471(mint)|MI:0471(mint)|MI:0468(hprd)|(biogrid)|MI:0469(intact)|(biogrid)	MINT_58658|MINT_55827|HPRD_25868|BIOGRID_143676|IntAct_111028|BIOGRID_74900	MI:0915(physical association)|MI:0915(physical association)|-|MI:0915(physical association)|MI:0915(physical association)|MI:0915(physical association)	pubmed:15324660|pubmed:15324660|pubmed:15324660|pubmed:15324660|pubmed:17353931|pubmed:17353931	2
P27348	Q9Y2J2	1433T	E41L3	E41L3	YES	bait|-|bait	prey|-|prey	MI:0006(anti bait coimmunoprecipitation)|MI:0018(two hybrid)|MI:0004(affinity chromatography technology)	MI:0469(intact)|MI:0468(hprd)|(biogrid)	IntAct_109924|HPRD_3006|BIOGRID_74996	MI:0915(physical association)|-|MI:0915(physical association)	pubmed:17353931|pubmed:16368544|pubmed:17353931	2
P0CG48	Q9Y2J2	UBC	E41L3	E41L3	--	bait|bait	prey|prey	MI:0004(affinity chromatography technology)|MI:0004(affinity chromatography technology)	(biogrid)|(biogrid)	BIOGRID_170571|BIOGRID_162903	MI:0915(physical association)|MI:0915(physical association)	pubmed:21890473|pubmed:21139048	2
Q9NRG4	Q9Y2J2	SMYD2	E41L3	E41L3	--	bait|bait|bait	prey|prey|prey	MI:0006(anti bait coimmunoprecipitation)|MI:0004(affinity chromatography technology)|MI:0004(affinity chromatography technology)	MI:0469(intact)|(biogrid)|(biogrid)	IntAct_108891|BIOGRID_74663|BIOGRID_129020	MI:0915(physical association)|MI:0915(physical association)|MI:0915(physical association)	pubmed:17353931|pubmed:17353931|pubmed:18065756	2
O60282	Q9Y2J2	KIF5C	E41L3	E41L3	--	prey|prey	bait|bait	MI:0004(affinity chromatography technology)|MI:0004(affinity chromatography technology)	(biogrid)|(biogrid)	BIOGRID_192066|BIOGRID_219733	MI:0915(physical association)|MI:0915(physical association)	pubmed:17906294|pubmed:17906294	1
Q9UPW8	Q9Y2J2	UN13A	E41L3	E41L3	--	prey|prey	bait|bait	MI:0018(two hybrid)|MI:0018(two hybrid)	MI:0469(intact)|(biogrid)	IntAct_154483|BIOGRID_178411	MI:0915(physical association)|MI:0407(direct interaction)	pubmed:12421765|pubmed:12421765	1
Q9HAU4	Q9Y2J2	SMUF2	E41L3	E41L3	--	prey|prey	bait|bait	MI:0004(affinity chromatography technology)|MI:0004(affinity chromatography technology)	(biogrid)|(biogrid)	BIOGRID_219732|BIOGRID_192065	MI:0915(physical association)|MI:0915(physical association)	pubmed:17906294|pubmed:17906294	1
O94986	Q9Y2J2	CE152	E41L3	E41L3	--	prey|prey|-	bait|bait|-	MI:0018(two hybrid)|MI:0018(two hybrid)|MI:0018(two hybrid)	MI:0469(intact)|(biogrid)|MI:0468(hprd)	IntAct_154482|BIOGRID_178410|HPRD_13669	MI:0915(physical association)|MI:0407(direct interaction)|-	pubmed:12421765|pubmed:12421765|pubmed:12421765	1
Q01082	Q9Y2J2	SPTB2	E41L3	E41L3	--	bait	prey	MI:0096(pull down)	(biogrid)	BIOGRID_78242	MI:0407(direct interaction)	pubmed:15116094	1
Q9UHC6	Q9Y2J2	CNTP2	E41L3	E41L3	--	-|bait	-|prey	MI:0492(in vitro)|MI:0096(pull down)	MI:0468(hprd)|(biogrid)	HPRD_13162|BIOGRID_96157	-|MI:0407(direct interaction)	pubmed:12542678|pubmed:12542678	1
Q9NRC8	Q9Y2J2	SIR7	E41L3	E41L3	--	bait	prey	MI:0004(affinity chromatography technology)	(biogrid)	BIOGRID_183879	MI:0915(physical association)	pubmed:22586326	1
Q04917	Q9Y2J2	1433F	E41L3	E41L3	YES	-|bait|prey|prey	-|prey|bait|bait	MI:0493(in vivo)|MI:0018(two hybrid)|MI:0018(two hybrid)|MI:0018(two hybrid)	MI:0468(hprd)|(biogrid)|(biogrid)|(biogrid)	HPRD_8709|BIOGRID_104342|BIOGRID_104335|BIOGRID_104340	-|MI:0407(direct interaction)|MI:0407(direct interaction)|MI:0407(direct interaction)	pubmed:11996670|pubmed:11996670|pubmed:11996670|pubmed:11996670	1
P49768	Q9Y2J2	PSN1	E41L3	E41L3	--	bait	prey	MI:0096(pull down)	MI:0469(intact)	IntAct_131631	MI:0915(physical association)	pubmed:21163940	1
Q05513	Q9Y2J2	KPCZ	E41L3	E41L3	--	prey|prey	bait|bait	MI:0004(affinity chromatography technology)|MI:0004(affinity chromatography technology)	(biogrid)|(biogrid)	BIOGRID_192067|BIOGRID_219734	MI:0915(physical association)|MI:0915(physical association)	pubmed:17906294|pubmed:17906294	1
Q9NS73	Q9Y2J2	MBIP1	E41L3	E41L3	--	prey|-	bait|-	MI:0018(two hybrid)|MI:0018(two hybrid)	(biogrid)|MI:0468(hprd)	BIOGRID_72978|HPRD_22600	MI:0407(direct interaction)|-	pubmed:16189514|pubmed:16189514	1
Q96ID5	Q9Y2J2	IGS21	E41L3	E41L3	--	prey|-|prey	bait|-|bait	MI:0398(two hybrid pooling approach)|MI:0492(in vitro)|MI:0398(two hybrid pooling approach)	MI:0469(intact)|MI:0468(hprd)|MI:0469(intact)	IntAct_97586|HPRD_29469|IntAct_74557	MI:0915(physical association)|-|MI:0915(physical association)	pubmed:16169070|pubmed:16169070|pubmed:16169070	1
Q15717	Q9Y2J2	ELAV1	E41L3	E41L3	--	bait	prey	MI:0096(pull down)	(biogrid)	BIOGRID_180880	MI:0915(physical association)	pubmed:19322201	1
P04150	Q9Y2J2	GCR	E41L3	E41L3	--	bait	prey	MI:0034(display technology)	MI:0469(intact)	IntAct_134560	MI:0915(physical association)	pubmed:20195357	1
P32121	Q9Y2J2	ARRB2	E41L3	E41L3	--	bait	prey	MI:0004(affinity chromatography technology)	(biogrid)	BIOGRID_182984	MI:0915(physical association)	pubmed:17620599	1
Q9BY67	Q9Y2J2	CADM1	E41L3	E41L3	YES	bait|bait|-	prey|prey|-	MI:0004(affinity chromatography technology)|MI:0004(affinity chromatography technology)|MI:0492(in vitro)	(biogrid)|(biogrid)|MI:0468(hprd)	BIOGRID_103146|BIOGRID_103147|HPRD_13668	MI:0915(physical association)|MI:0407(direct interaction)|-	pubmed:12234973|pubmed:12234973|pubmed:12234973	1
P12931	Q9Y2J2	SRC	E41L3	E41L3	--	prey|prey|prey	bait|bait|bait	MI:0081(peptide array)|MI:0096(pull down)|MI:0081(peptide array)	MI:0471(mint)|MI:0469(intact)|MI:0471(mint)	MINT_72651|IntAct_142993|MINT_42608	MI:0407(direct interaction)|MI:0915(physical association)|MI:0407(direct interaction)	pubmed:17474147|pubmed:17474147|pubmed:17474147	1
P06241	Q9Y2J2	FYN	E41L3	E41L3	--	prey|prey|prey	bait|bait|bait	MI:0081(peptide array)|MI:0096(pull down)|MI:0081(peptide array)	MI:0471(mint)|MI:0469(intact)|MI:0471(mint)	MINT_42761|IntAct_143146|MINT_72804	MI:0407(direct interaction)|MI:0915(physical association)|MI:0407(direct interaction)	pubmed:17474147|pubmed:17474147|pubmed:17474147	1
P46108	Q9Y2J2	CRK	E41L3	E41L3	--	prey|prey|prey	bait|bait|bait	MI:0081(peptide array)|MI:0096(pull down)|MI:0081(peptide array)	MI:0471(mint)|MI:0469(intact)|MI:0471(mint)	MINT_73417|IntAct_142947|MINT_43374	MI:0407(direct interaction)|MI:0915(physical association)|MI:0407(direct interaction)	pubmed:17474147|pubmed:17474147|pubmed:17474147	1
P54105	Q9Y2J2	ICLN	E41L3	E41L3	YES	-	-	MI:0018(two hybrid)	MI:0468(hprd)	HPRD_3010	-	pubmed:16368544	1
P00519	Q9Y2J2	ABL1	E41L3	E41L3	--	prey|prey|prey	bait|bait|bait	MI:0081(peptide array)|MI:0096(pull down)|MI:0081(peptide array)	MI:0471(mint)|MI:0469(intact)|MI:0471(mint)	MINT_72606|IntAct_142830|MINT_42563	MI:0407(direct interaction)|MI:0915(physical association)|MI:0407(direct interaction)	pubmed:17474147|pubmed:17474147|pubmed:17474147	1
P0CG48	Q7Z6J6	UBC	FRMD5	FRMD5	--	bait	prey	MI:0004(affinity chromatography technology)	(biogrid)	BIOGRID_162724	MI:0915(physical association)	pubmed:21139048	1
Q7Z6J6	Q8IXH7	FRMD5	NELFD	FRMD5	--	prey|-|prey|prey|prey	bait|-|bait|bait|bait	MI:0398(two hybrid pooling approach)|MI:0492(in vitro)|MI:0018(two hybrid)|MI:0018(two hybrid)|MI:0398(two hybrid pooling approach)	MI:0469(intact)|MI:0468(hprd)|MI:0471(mint)|MI:0471(mint)|MI:0469(intact)	IntAct_97951|HPRD_30197|MINT_64027|MINT_35050|IntAct_74922	MI:0915(physical association)|-|MI:0915(physical association)|MI:0915(physical association)|MI:0915(physical association)	pubmed:16169070|pubmed:16169070|pubmed:16169070|pubmed:16169070|pubmed:16169070	1
P61981	Q96NE9	1433G	FRMD6	FRMD6	YES	bait|bait|bait|bait	prey|prey|prey|prey	MI:0006(anti bait coimmunoprecipitation)|MI:0019(coimmunoprecipitation)|MI:0004(affinity chromatography technology)|MI:0019(coimmunoprecipitation)	MI:0469(intact)|MI:0471(mint)|(biogrid)|MI:0471(mint)	IntAct_110031|MINT_55690|BIOGRID_143651|MINT_58513	MI:0915(physical association)|MI:0915(physical association)|MI:0915(physical association)|MI:0915(physical association)	pubmed:17353931|pubmed:15324660|pubmed:15324660|pubmed:15324660	2
P31946	Q96NE9	1433B	FRMD6	FRMD6	YES	bait|bait|-|bait|bait	prey|prey|-|prey|prey	MI:0004(affinity chromatography technology)|MI:0019(coimmunoprecipitation)|MI:0493(in vivo)|MI:0019(coimmunoprecipitation)|MI:0006(anti bait coimmunoprecipitation)	(biogrid)|MI:0471(mint)|MI:0468(hprd)|MI:0471(mint)|MI:0469(intact)	BIOGRID_143479|MINT_58623|HPRD_25832|MINT_55792|IntAct_111535	MI:0915(physical association)|MI:0915(physical association)|-|MI:0915(physical association)|MI:0915(physical association)	pubmed:15324660|pubmed:15324660|pubmed:15324660|pubmed:15324660|pubmed:17353931	2
P0CG48	Q96NE9	UBC	FRMD6	FRMD6	--	bait	prey	MI:0004(affinity chromatography technology)	(biogrid)	BIOGRID_163806	MI:0915(physical association)	pubmed:21139048	1
P40692	Q96NE9	MLH1	FRMD6	FRMD6	--	bait|unspecified role|-|unspecified role|bait|bait	prey|unspecified role|-|unspecified role|prey|prey	MI:0018(two hybrid)|MI:0398(two hybrid pooling approach)|MI:0018(two hybrid)|MI:0398(two hybrid pooling approach)|MI:0018(two hybrid)|MI:0018(two hybrid)	MI:0471(mint)|MI:0469(intact)|MI:0468(hprd)|MI:0469(intact)|MI:0471(mint)|(biogrid)	MINT_67974|IntAct_106979|HPRD_20377|IntAct_104979|MINT_38745|BIOGRID_73022	MI:0915(physical association)|MI:0915(physical association)|-|MI:0915(physical association)|MI:0915(physical association)|MI:0407(direct interaction)	pubmed:16189514|pubmed:16189514|pubmed:16189514|pubmed:16189514|pubmed:16189514|pubmed:16189514	1
Q96NE9	Q9Y3Q8	FRMD6	T22D4	FRMD6	--	prey|unspecified role|-|prey|unspecified role|prey	bait|unspecified role|-|bait|unspecified role|bait	MI:0018(two hybrid)|MI:0398(two hybrid pooling approach)|MI:0018(two hybrid)|MI:0018(two hybrid)|MI:0398(two hybrid pooling approach)|MI:0018(two hybrid)	(biogrid)|MI:0469(intact)|MI:0468(hprd)|MI:0471(mint)|MI:0469(intact)|MI:0471(mint)	BIOGRID_71718|IntAct_103687|HPRD_23766|MINT_37175|IntAct_105687|MINT_66356	MI:0407(direct interaction)|MI:0915(physical association)|-|MI:0915(physical association)|MI:0915(physical association)|MI:0915(physical association)	pubmed:16189514|pubmed:16189514|pubmed:16189514|pubmed:16189514|pubmed:16189514|pubmed:16189514	1
O60268	Q8IX03	K0513	KIBRA	KIBRA	--	-	-	MI:0493(in vivo)	MI:0468(hprd)	HPRD_30455	-	pubmed:17010949	1
Q5UIP0	Q8IX03	RIF1	KIBRA	KIBRA	--	prey|prey	bait|bait	MI:0398(two hybrid pooling approach)|MI:0398(two hybrid pooling approach)	MI:0469(intact)|MI:0469(intact)	IntAct_99282|IntAct_101282	MI:0915(physical association)|MI:0915(physical association)	pubmed:16169070|pubmed:16169070	1
P68431	Q8IX03	H31	KIBRA	KIBRA	--	prey|bait	bait|prey	MI:0096(pull down)|MI:0096(pull down)	(biogrid)|(biogrid)	BIOGRID_122930|BIOGRID_122931	MI:0407(direct interaction)|MI:0407(direct interaction)	pubmed:16684779|pubmed:16684779	1
P63104	Q8IX03	1433Z	KIBRA	KIBRA	--	bait|bait	prey|prey	MI:0096(pull down)|MI:0096(pull down)	MI:0471(mint)|MI:0471(mint)	MINT_51498|MINT_83842	MI:0915(physical association)|MI:0915(physical association)	pubmed:15161933|pubmed:15161933	1
Q05513	Q8IX03	KPCZ	KIBRA	KIBRA	--	prey|prey|bait|prey|-	bait|bait|prey|bait|-	MI:0018(two hybrid)|MI:0018(two hybrid)|MI:0018(two hybrid)|MI:0018(two hybrid)|MI:0492(in vitro)	(biogrid)|(biogrid)|(biogrid)|(biogrid)|MI:0468(hprd)	BIOGRID_70205|BIOGRID_79528|BIOGRID_79529|BIOGRID_79527|HPRD_2173	MI:0407(direct interaction)|MI:0403(colocalization)|MI:0407(direct interaction)|MI:0407(direct interaction)|-	pubmed:15081397|pubmed:15081397|pubmed:15081397|pubmed:15081397|pubmed:15081397	1
O95835	Q8IX03	LATS1	KIBRA	KIBRA	--	prey|bait	bait|prey	MI:0004(affinity chromatography technology)|MI:0004(affinity chromatography technology)	(biogrid)|(biogrid)	BIOGRID_146805|BIOGRID_148772	MI:0915(physical association)|MI:0915(physical association)	pubmed:21233212|pubmed:21233212	1
Q6P1J9	Q8IX03	CDC73	KIBRA	KIBRA	--	prey|-|prey|prey	bait|-|bait|bait	MI:0018(two hybrid)|MI:0492(in vitro)|MI:0398(two hybrid pooling approach)|MI:0398(two hybrid pooling approach)	(biogrid)|MI:0468(hprd)|MI:0469(intact)|MI:0469(intact)	BIOGRID_87284|HPRD_29896|IntAct_99281|IntAct_101281	MI:0407(direct interaction)|-|MI:0915(physical association)|MI:0915(physical association)	pubmed:16169070|pubmed:16169070|pubmed:16169070|pubmed:16169070	1
Q8IW50	Q8IX03	F219A	KIBRA	KIBRA	--	bait|bait|bait|-|bait	prey|prey|prey|-|prey	MI:0018(two hybrid)|MI:0018(two hybrid)|MI:0398(two hybrid pooling approach)|MI:0492(in vitro)|MI:0398(two hybrid pooling approach)	MI:0471(mint)|MI:0471(mint)|MI:0469(intact)|MI:0468(hprd)|MI:0469(intact)	MINT_35041|MINT_64018|IntAct_74477|HPRD_29897|IntAct_97506	MI:0915(physical association)|MI:0915(physical association)|MI:0915(physical association)|-|MI:0915(physical association)	pubmed:16169070|pubmed:16169070|pubmed:16169070|pubmed:16169070|pubmed:16169070	1
O94850	Q8IX03	DEND	KIBRA	KIBRA	--	-	-	MI:0018(two hybrid)	MI:0468(hprd)	HPRD_15453	-	pubmed:12559952	1
Q5T3J3	Q8IX03	LRIF1	KIBRA	KIBRA	--	prey|-|prey|prey	bait|-|bait|bait	MI:0018(two hybrid)|MI:0492(in vitro)|MI:0018(two hybrid)|MI:0018(two hybrid)	(biogrid)|MI:0468(hprd)|MI:0471(mint)|MI:0471(mint)	BIOGRID_87285|HPRD_29898|MINT_35043|MINT_64020	MI:0407(direct interaction)|-|MI:0915(physical association)|MI:0915(physical association)	pubmed:16169070|pubmed:16169070|pubmed:16169070|pubmed:16169070	1
Q16659	Q8IX03	MK06	KIBRA	KIBRA	--	bait	prey	MI:0018(two hybrid)	(biogrid)	BIOGRID_150888	MI:0407(direct interaction)	pubmed:21900206	1
O95831	Q8IX03	AIFM1	KIBRA	KIBRA	--	bait|-|bait|bait|bait	prey|-|prey|prey|prey	MI:0018(two hybrid)|MI:0492(in vitro)|MI:0398(two hybrid pooling approach)|MI:0018(two hybrid)|MI:0398(two hybrid pooling approach)	MI:0471(mint)|MI:0468(hprd)|MI:0469(intact)|MI:0471(mint)|MI:0469(intact)	MINT_34596|HPRD_28573|IntAct_74770|MINT_63566|IntAct_97799	MI:0915(physical association)|-|MI:0915(physical association)|MI:0915(physical association)|MI:0915(physical association)	pubmed:16169070|pubmed:16169070|pubmed:16169070|pubmed:16169070|pubmed:16169070	1
Q15678	Q8IX03	PTN14	KIBRA	KIBRA	YES	bait	prey	MI:0004(affinity chromatography technology)	(biogrid)	BIOGRID_203275	MI:0915(physical association)	pubmed:22948661	1
Q8IX03	Q99689	KIBRA	FEZ1	KIBRA	--	-|prey|prey	-|bait|bait	MI:0018(two hybrid)|MI:0018(two hybrid)|MI:0018(two hybrid)	MI:0468(hprd)|(biogrid)|(biogrid)	HPRD_4166|BIOGRID_123546|BIOGRID_123536	-|MI:0407(direct interaction)|MI:0407(direct interaction)	pubmed:16484223|pubmed:16484223|pubmed:16484223	1
Q8IX03	Q96QB1	KIBRA	RHG07	KIBRA	--	bait|prey	prey|bait	MI:0096(pull down)|MI:0096(pull down)	(biogrid)|(biogrid)	BIOGRID_122929|BIOGRID_122928	MI:0915(physical association)|MI:0407(direct interaction)	pubmed:16684779|pubmed:16684779	1
Q8IX03	Q9UKE5	KIBRA	TNIK	KIBRA	--	prey|prey	bait|bait	MI:0018(two hybrid)|MI:0018(two hybrid)	(biogrid)|MI:0469(intact)	BIOGRID_147819|IntAct_145532	MI:0407(direct interaction)|MI:0915(physical association)	pubmed:17043677|pubmed:17043677	1
Q8IX03	Q9NV70	KIBRA	EXOC1	KIBRA	--	-	-	MI:0006(anti bait coimmunoprecipitation)	MI:0465(dip)	DIP_54716	MI:0407(direct interaction)	pubmed:19885391	1
Q8IX03	Q99459	KIBRA	CDC5L	KIBRA	--	prey	bait	MI:0018(two hybrid)	(biogrid)	BIOGRID_147478	MI:0407(direct interaction)	pubmed:17043677	1
Q8IX03	Q9UHY8	KIBRA	FEZ2	KIBRA	--	prey	bait	MI:0018(two hybrid)	(biogrid)	BIOGRID_123557	MI:0407(direct interaction)	pubmed:16484223	1
Q8IX03	Q9NRM7	KIBRA	LATS2	KIBRA	--	prey|bait	bait|prey	MI:0004(affinity chromatography technology)|MI:0004(affinity chromatography technology)	(biogrid)|(biogrid)	BIOGRID_146807|BIOGRID_146806	MI:0915(physical association)|MI:0915(physical association)	pubmed:21233212|pubmed:21233212	1
P0CG48	Q15334	UBC	L2GL1	L2GL1	--	prey|bait|bait	bait|prey|prey	MI:0018(two hybrid)|MI:0004(affinity chromatography technology)|MI:0004(affinity chromatography technology)	(biogrid)|(biogrid)|(biogrid)	BIOGRID_154928|BIOGRID_165456|BIOGRID_168798	MI:0915(physical association)|MI:0915(physical association)|MI:0915(physical association)	pubmed:20829363|pubmed:21139048|pubmed:21890473	3
P35580	Q15334	MYH10	L2GL1	L2GL1	--	prey	bait	MI:0019(coimmunoprecipitation)	MI:0469(intact)	IntAct_122081	MI:0915(physical association)	pubmed:7542763	1
P41743	Q15334	KPCI	L2GL1	L2GL1	YES	bait|bait	prey|prey	MI:0004(affinity chromatography technology)|MI:0007(anti tag coimmunoprecipitation)	(biogrid)|MI:0469(intact)	BIOGRID_143827|IntAct_153069	MI:0915(physical association)|MI:0914(association)	pubmed:14676191|pubmed:14676191	1
Q13618	Q15334	CUL3	L2GL1	L2GL1	--	bait	prey	MI:0004(affinity chromatography technology)	(biogrid)	BIOGRID_196452	MI:0915(physical association)	pubmed:21145461	1
O14832	Q15334	PAHX	L2GL1	L2GL1	--	bait	prey	MI:0018(two hybrid)	(biogrid)	BIOGRID_140928	MI:0407(direct interaction)	pubmed:21078624	1
P15529	Q15334	MCP	L2GL1	L2GL1	--	-	-	MI:0492(in vitro)	MI:0468(hprd)	HPRD_24235	-	pubmed:11714708	1
O00555	Q15334	CAC1A	L2GL1	L2GL1	--	bait	prey	MI:0018(two hybrid)	MI:0469(intact)	IntAct_130490	MI:0915(physical association)	pubmed:21078624	1
Q13501	Q15334	SQSTM	L2GL1	L2GL1	YES	bait|bait	prey|prey	MI:0007(anti tag coimmunoprecipitation)|MI:0004(affinity chromatography technology)	MI:0469(intact)|(biogrid)	IntAct_132938|BIOGRID_118476	MI:0915(physical association)|MI:0915(physical association)	pubmed:20562859|pubmed:20562859	1
Q12846	Q15334	STX4	L2GL1	L2GL1	--	-	-	MI:0493(in vivo)	MI:0468(hprd)	HPRD_33080	-	pubmed:18793635	1
Q15334	Q8WVZ9	L2GL1	KBTB7	L2GL1	YES	prey	bait	MI:0004(affinity chromatography technology)	(biogrid)	BIOGRID_118208	MI:0915(physical association)	pubmed:20562859	1
Q15334	Q9BYG5	L2GL1	PAR6B	L2GL1	YES	prey|prey	bait|bait	MI:0004(affinity chromatography technology)|MI:0007(anti tag coimmunoprecipitation)	(biogrid)|MI:0469(intact)	BIOGRID_143797|IntAct_153067	MI:0915(physical association)|MI:0914(association)	pubmed:14676191|pubmed:14676191	1
Q15334	Q96S59	L2GL1	RANB9	L2GL1	--	bait|bait|prey|bait	prey|prey|bait|prey	MI:0018(two hybrid)|MI:0018(two hybrid)|MI:0018(two hybrid)|MI:0018(two hybrid)	(biogrid)|(biogrid)|(biogrid)|(biogrid)	BIOGRID_154925|BIOGRID_154924|BIOGRID_154927|BIOGRID_154926	MI:0407(direct interaction)|MI:0407(direct interaction)|MI:0915(physical association)|MI:0915(physical association)	pubmed:20829363|pubmed:20829363|pubmed:20829363|pubmed:20829363	1
Q15334	Q15717	L2GL1	ELAV1	L2GL1	--	prey	bait	MI:0096(pull down)	(biogrid)	BIOGRID_181136	MI:0915(physical association)	pubmed:19322201	1
Q15334	Q9NPB6	L2GL1	PAR6A	L2GL1	--	prey|prey	bait|bait	MI:0007(anti tag coimmunoprecipitation)|MI:0004(affinity chromatography technology)	MI:0469(intact)|(biogrid)	IntAct_153068|BIOGRID_143814	MI:0914(association)|MI:0915(physical association)	pubmed:14676191|pubmed:14676191	1
Q15334	Q15554	L2GL1	TERF2	L2GL1	--	prey	bait	MI:0004(affinity chromatography technology)	(biogrid)	BIOGRID_134247	MI:0915(physical association)	pubmed:20811636	1
Q15334	Q9H0R8	L2GL1	GBRL1	L2GL1	--	prey	bait	MI:0004(affinity chromatography technology)	(biogrid)	BIOGRID_118133	MI:0915(physical association)	pubmed:20562859	1
Q15334	Q96AP0	L2GL1	ACD	L2GL1	--	prey|prey|-|prey|prey	bait|bait|-|bait|bait	MI:0398(two hybrid pooling approach)|MI:0398(two hybrid pooling approach)|MI:0492(in vitro)|MI:0018(two hybrid)|MI:0018(two hybrid)	MI:0469(intact)|MI:0469(intact)|MI:0468(hprd)|MI:0471(mint)|MI:0471(mint)	IntAct_97435|IntAct_74406|HPRD_28803|MINT_64506|MINT_35478	MI:0915(physical association)|MI:0915(physical association)|-|MI:0915(physical association)|MI:0915(physical association)	pubmed:16169070|pubmed:16169070|pubmed:16169070|pubmed:16169070|pubmed:16169070	1
Q15334	Q9BYG4	L2GL1	PAR6G	L2GL1	YES	prey|prey	bait|bait	MI:0004(affinity chromatography technology)|MI:0007(anti tag coimmunoprecipitation)	(biogrid)|MI:0469(intact)	BIOGRID_143805|IntAct_153066	MI:0915(physical association)|MI:0914(association)	pubmed:14676191|pubmed:14676191	1
O14910	O14936	LIN7A	CSKP	LIN7A	YES	-|bait|bait|bait|bait|prey|bait|prey|prey|-|-	-|prey|prey|prey|prey|bait|prey|bait|bait|-|-	MI:0493(in vivo)|MI:0096(pull down)|MI:0004(affinity chromatography technology)|MI:0018(two hybrid)|MI:0018(two hybrid)|MI:0018(two hybrid)|MI:0096(pull down)|MI:0096(pull down)|MI:0018(two hybrid)|MI:0492(in vitro)|MI:0493(in vivo)	MI:0468(hprd)|(biogrid)|(biogrid)|MI:0471(mint)|MI:0471(mint)|MI:0471(mint)|(biogrid)|(biogrid)|MI:0471(mint)|MI:0468(hprd)|MI:0468(hprd)	HPRD_5314|BIOGRID_91190|BIOGRID_79780|MINT_49429|MINT_81565|MINT_81562|BIOGRID_91192|BIOGRID_91191|MINT_49426|HPRD_40466|HPRD_40005	-|MI:0915(physical association)|MI:0915(physical association)|MI:0915(physical association)|MI:0915(physical association)|MI:0915(physical association)|MI:0407(direct interaction)|MI:0407(direct interaction)|MI:0915(physical association)|-|-	pubmed:9753324|pubmed:9822620|pubmed:14960569|pubmed:16688213|pubmed:16688213|pubmed:16688213|pubmed:9822620|pubmed:9822620|pubmed:16688213|pubmed:15024025|pubmed:14960569	5
O14910	Q02410	LIN7A	APBA1	LIN7A	--	bait|-|-	prey|-|-	MI:0096(pull down)|MI:0492(in vitro)|MI:0493(in vivo)	(biogrid)|MI:0468(hprd)|MI:0468(hprd)	BIOGRID_91189|HPRD_40466|HPRD_40005	MI:0915(physical association)|-|-	pubmed:9822620|pubmed:15024025|pubmed:14960569	3
O14910	Q14500	LIN7A	IRK12	LIN7A	--	prey|prey|-|prey|prey|-	bait|bait|-|bait|bait|-	MI:0004(affinity chromatography technology)|MI:0004(affinity chromatography technology)|MI:0492(in vitro)|MI:0004(affinity chromatography technology)|MI:0004(affinity chromatography technology)|MI:0492(in vitro)	(biogrid)|(biogrid)|MI:0468(hprd)|(biogrid)|(biogrid)|MI:0468(hprd)	BIOGRID_79668|BIOGRID_79664|HPRD_12324|BIOGRID_79763|BIOGRID_79776|HPRD_40466	MI:0915(physical association)|MI:0915(physical association)|-|MI:0915(physical association)|MI:0407(direct interaction)|-	pubmed:15024025|pubmed:15024025|pubmed:15024025|pubmed:14960569|pubmed:14960569|pubmed:15024025	2
O14910	Q9NZW5	LIN7A	MPP6	LIN7A	YES	-|prey	-|bait	MI:0492(in vitro)|MI:0096(pull down)	MI:0468(hprd)|(biogrid)	HPRD_12326|BIOGRID_90543	-|MI:0407(direct interaction)	pubmed:10753959|pubmed:11311936	2
O14910	Q13224	LIN7A	NMDE2	LIN7A	--	prey|-	bait|-	MI:0096(pull down)|MI:0492(in vitro)	(biogrid)|MI:0468(hprd)	BIOGRID_107128|HPRD_34745	MI:0407(direct interaction)|-	pubmed:10341223|pubmed:10341223	1
O14910	Q9UQB8	LIN7A	BAIP2	LIN7A	--	-	-	MI:0492(in vitro)	MI:0468(hprd)	HPRD_12323	-	pubmed:14596909	1
O14910	P48065	LIN7A	S6A12	LIN7A	--	-	-	MI:0493(in vivo)	MI:0468(hprd)	HPRD_11988	-	pubmed:10228153	1
O14910	O95477	LIN7A	ABCA1	LIN7A	--	-	-	MI:0492(in vitro)	MI:0468(hprd)	HPRD_36912	-	pubmed:16192278	1
O14910	Q15700	LIN7A	DLG2	LIN7A	--	-	-	MI:0493(in vivo)	MI:0468(hprd)	HPRD_12322	-	pubmed:9753324	1
O14910	Q92796	LIN7A	DLG3	LIN7A	--	-	-	MI:0493(in vivo)	MI:0468(hprd)	HPRD_5369	-	pubmed:9753324	1
O14910	P78352	LIN7A	DLG4	LIN7A	--	prey|-	bait|-	MI:0096(pull down)|MI:0492(in vitro)	(biogrid)|MI:0468(hprd)	BIOGRID_107125|HPRD_11612	MI:0407(direct interaction)|-	pubmed:10341223|pubmed:10341223	1
O14910	Q4VCS5	LIN7A	AMOT	LIN7A + AMOT	--	prey|prey	bait|bait	MI:0007(anti tag coimmunoprecipitation)|MI:0004(affinity chromatography technology)	MI:0469(intact)|(biogrid)	IntAct_136816|BIOGRID_112846	MI:0915(physical association)|MI:0915(physical association)	pubmed:19615732|pubmed:19615732	1
O14910	Q8N3R9	LIN7A	MPP5	LIN7A + MPP5	YES	-	-	MI:0492(in vitro)	MI:0468(hprd)	HPRD_12325	-	pubmed:10753959	1
P0CG48	Q66K74	UBC	MAP1S	MAP1S	--	bait|bait|bait	prey|prey|prey	MI:0004(affinity chromatography technology)|MI:0004(affinity chromatography technology)|MI:0004(affinity chromatography technology)	(biogrid)|(biogrid)|(biogrid)	BIOGRID_167145|BIOGRID_175291|BIOGRID_166143	MI:0915(physical association)|MI:0915(physical association)|MI:0915(physical association)	pubmed:21890473|pubmed:21906983|pubmed:21139048	3
P42704	Q66K74	LPPRC	MAP1S	MAP1S	--	-	-	MI:0018(two hybrid)	MI:0468(hprd)	HPRD_14273	-	pubmed:11827465	1
O14543	Q66K74	SOCS3	MAP1S	MAP1S	--	bait|bait|bait|neutral component|neutral component|bait|bait|bait|bait|bait|bait|bait	prey|prey|prey|neutral component|neutral component|prey|prey|prey|prey|prey|prey|prey	MI:0018(two hybrid)|MI:0018(two hybrid)|MI:0018(two hybrid)|MI:0018(two hybrid)|MI:0018(two hybrid)|MI:0018(two hybrid)|MI:0018(two hybrid)|MI:0018(two hybrid)|MI:0018(two hybrid)|MI:0018(two hybrid)|MI:0018(two hybrid)|MI:0018(two hybrid)	MI:0471(mint)|MI:0471(mint)|MI:0471(mint)|MI:0471(mint)|MI:0471(mint)|MI:0471(mint)|MI:0471(mint)|MI:0471(mint)|MI:0471(mint)|MI:0471(mint)|MI:0471(mint)|MI:0471(mint)	MINT_68820|MINT_39552|MINT_39557|MINT_39558|MINT_68826|MINT_68825|MINT_68824|MINT_39553|MINT_68823|MINT_39555|MINT_68821|MINT_39556	MI:0915(physical association)|MI:0915(physical association)|MI:0915(physical association)|MI:0403(colocalization)|MI:0403(colocalization)|MI:0915(physical association)|MI:0915(physical association)|MI:0915(physical association)|MI:0915(physical association)|MI:0915(physical association)|MI:0915(physical association)|MI:0915(physical association)	pubmed:19027008|pubmed:19027008|pubmed:19027008|pubmed:19027008|pubmed:19027008|pubmed:19027008|pubmed:19027008|pubmed:19027008|pubmed:19027008|pubmed:19027008|pubmed:19027008|pubmed:19027008	1
P14672	Q66K74	GTR4	MAP1S	MAP1S	--	-	-	MI:0493(in vivo)	MI:0468(hprd)	HPRD_831	-	pubmed:16396496	1
O14599	Q66K74	VCY2	MAP1S	MAP1S	--	bait|bait|bait|bait|bait|-|-	prey|prey|prey|prey|prey|-|-	MI:0018(two hybrid)|MI:0018(two hybrid)|MI:0018(two hybrid)|MI:0018(two hybrid)|MI:0018(two hybrid)|MI:0492(in vitro)|MI:0492(in vitro)	MI:0469(intact)|MI:0469(intact)|MI:0469(intact)|(biogrid)|(biogrid)|MI:0468(hprd)|MI:0468(hprd)	IntAct_153158|IntAct_153157|IntAct_153159|BIOGRID_80268|BIOGRID_80267|HPRD_15588|HPRD_6008	MI:0915(physical association)|MI:0915(physical association)|MI:0407(direct interaction)|MI:0407(direct interaction)|MI:0407(direct interaction)|-|-	pubmed:14627543|pubmed:14627543|pubmed:14627543|pubmed:14627543|pubmed:14627543|pubmed:14627543|pubmed:14627543	1
P56524	Q66K74	HDAC4	MAP1S	MAP1S	--	-|bait	-|prey	MI:0493(in vivo)|MI:0018(two hybrid)	MI:0468(hprd)|(biogrid)	HPRD_27769|BIOGRID_126160	-|MI:0407(direct interaction)	pubmed:15964851|pubmed:15964851	1
Q13526	Q66K74	PIN1	MAP1S	MAP1S	--	bait|-	prey|-	MI:0004(affinity chromatography technology)|MI:0493(in vivo)	(biogrid)|MI:0468(hprd)	BIOGRID_125858|HPRD_39767	MI:0915(physical association)|-	pubmed:16055720|pubmed:16055720	1
Q66K74	E5KNY5	MAP1S	E5KNY5	MAP1S	--	prey	bait	MI:0018(two hybrid)	(biogrid)	BIOGRID_70810	MI:0407(direct interaction)	pubmed:11827465	1
Q66K74	Q9NS23	MAP1S	RASF1	MAP1S + RASF1	YES	bait|-|prey|prey	prey|-|bait|bait	MI:0004(affinity chromatography technology)|MI:0492(in vitro)|MI:0004(affinity chromatography technology)|MI:0004(affinity chromatography technology)	(biogrid)|MI:0468(hprd)|(biogrid)|(biogrid)	BIOGRID_78486|HPRD_31509|BIOGRID_78637|BIOGRID_78636	MI:0915(physical association)|-|MI:0407(direct interaction)|MI:0915(physical association)	pubmed:15753381|pubmed:15205320|pubmed:15205320|pubmed:15205320	2
Q66K74	Q8WWW0	MAP1S	RASF5	MAP1S + RASF5	YES	prey|prey	bait|bait	MI:0007(anti tag coimmunoprecipitation)|MI:0004(affinity chromatography technology)	MI:0469(intact)|(biogrid)	IntAct_132942|BIOGRID_118437	MI:0915(physical association)|MI:0915(physical association)	pubmed:20562859|pubmed:20562859	1
P0CG48	P35240	UBC	MERL	MERL	--	prey|bait|bait|bait|prey|prey|bait|bait|bait	bait|prey|prey|prey|bait|bait|prey|prey|prey	MI:0004(affinity chromatography technology)|MI:0004(affinity chromatography technology)|MI:0004(affinity chromatography technology)|MI:0004(affinity chromatography technology)|MI:0004(affinity chromatography technology)|MI:0004(affinity chromatography technology)|MI:0004(affinity chromatography technology)|MI:0004(affinity chromatography technology)|MI:0004(affinity chromatography technology)	(biogrid)|(biogrid)|(biogrid)|(biogrid)|(biogrid)|(biogrid)|(biogrid)|(biogrid)|(biogrid)	BIOGRID_135396|BIOGRID_174165|BIOGRID_164051|BIOGRID_110762|BIOGRID_110763|BIOGRID_110116|BIOGRID_164938|BIOGRID_173345|BIOGRID_170804	MI:0915(physical association)|MI:0915(physical association)|MI:0915(physical association)|MI:0407(direct interaction)|MI:0915(physical association)|MI:0915(physical association)|MI:0915(physical association)|MI:0915(physical association)|MI:0915(physical association)	pubmed:20392206|pubmed:21906983|pubmed:21139048|pubmed:17891137|pubmed:17891137|pubmed:18332868|pubmed:21139048|pubmed:21906983|pubmed:21890473	6
O14964	P35240	HGS	MERL	MERL	--	prey|bait|prey|bait|bait|bait|-|prey	bait|prey|bait|prey|prey|prey|-|bait	MI:0018(two hybrid)|MI:0018(two hybrid)|MI:0018(two hybrid)|MI:0004(affinity chromatography technology)|MI:0096(pull down)|MI:0018(two hybrid)|MI:0493(in vivo)|MI:0018(two hybrid)	(biogrid)|(biogrid)|(biogrid)|(biogrid)|(biogrid)|(biogrid)|MI:0468(hprd)|(biogrid)	BIOGRID_102942|BIOGRID_102944|BIOGRID_102943|BIOGRID_189364|BIOGRID_88886|BIOGRID_102945|HPRD_13015|BIOGRID_189691	MI:0407(direct interaction)|MI:0915(physical association)|MI:0915(physical association)|MI:0915(physical association)|MI:0407(direct interaction)|MI:0407(direct interaction)|-|MI:0407(direct interaction)	pubmed:10861283|pubmed:10861283|pubmed:10861283|pubmed:12444101|pubmed:11285248|pubmed:10861283|pubmed:10861283|pubmed:12444102	4
P15311	P35240	EZRI	MERL	MERL	--	bait|-|prey|bait|bait	prey|-|bait|prey|prey	MI:0401(biochemical)|MI:0493(in vivo)|MI:0047(far western blotting)|MI:0047(far western blotting)|MI:0004(affinity chromatography technology)	(biogrid)|MI:0468(hprd)|(biogrid)|(biogrid)|(biogrid)	BIOGRID_77233|HPRD_27625|BIOGRID_90276|BIOGRID_90275|BIOGRID_110761	MI:0914(association)|-|MI:0915(physical association)|MI:0407(direct interaction)|MI:0407(direct interaction)	pubmed:15659383|pubmed:10036239|pubmed:10036239|pubmed:10036239|pubmed:17891137	3
P16070	P35240	CD44	MERL	MERL	--	-|bait	-|prey	MI:0493(in vivo)|MI:0004(affinity chromatography technology)	MI:0468(hprd)|(biogrid)	HPRD_115|BIOGRID_110760	-|MI:0915(physical association)	pubmed:12356905|pubmed:17891137	2
O14745	P35240	NHRF1	MERL	MERL	--	prey|neutral component|neutral component|-|prey|prey|prey	bait|null|null|-|null|null|bait	MI:0096(pull down)|MI:0018(two hybrid)|MI:0018(two hybrid)|MI:0493(in vivo)|MI:0018(two hybrid)|MI:0018(two hybrid)|MI:0040(electron microscopy)	(biogrid)|MI:0469(intact)|MI:0469(intact)|MI:0468(hprd)|MI:0469(intact)|MI:0469(intact)|MI:0469(intact)	BIOGRID_97958|IntAct_121850|IntAct_121852|HPRD_13390|IntAct_121847|IntAct_121846|IntAct_149478	MI:0407(direct interaction)|MI:0403(colocalization)|MI:0403(colocalization)|-|MI:0915(physical association)|MI:0915(physical association)|MI:0915(physical association)	pubmed:9430655|pubmed:9430655|pubmed:9430655|pubmed:9430655|pubmed:9430655|pubmed:9430655|pubmed:15467741	2
P26038	P35240	MOES	MERL	MERL	--	bait	prey	MI:0401(biochemical)	(biogrid)	BIOGRID_77235	MI:0914(association)	pubmed:15659383	1
P05556	P35240	ITB1	MERL	MERL	--	-	-	MI:0493(in vivo)	MI:0468(hprd)	HPRD_34195	-	pubmed:12118253	1
P04406	P35240	G3P	MERL	MERL	--	prey	bait	MI:0018(two hybrid)	(biogrid)	BIOGRID_150327	MI:0407(direct interaction)	pubmed:21900206	1
O14980	P35240	XPO1	MERL	MERL	--	-	-	MI:0492(in vitro)	MI:0468(hprd)	HPRD_11064	-	pubmed:12217955	1
P25445	P35240	TNR6	MERL	MERL	--	bait	prey	MI:0401(biochemical)	(biogrid)	BIOGRID_77234	MI:0914(association)	pubmed:15659383	1
P19438	P35240	TNR1A	MERL	MERL	--	prey	bait	MI:0401(biochemical)	(biogrid)	BIOGRID_77300	MI:0914(association)	pubmed:15659383	1
P32456	P35240	GBP2	MERL	MERL	--	prey	bait	MI:0018(two hybrid)	(biogrid)	BIOGRID_150330	MI:0407(direct interaction)	pubmed:21900206	1
O14763	P35240	TR10B	MERL	MERL	--	prey	bait	MI:0401(biochemical)	(biogrid)	BIOGRID_77238	MI:0914(association)	pubmed:15659383	1
P35222	P35240	CTNB1	MERL	MERL	--	-	-	MI:0492(in vitro)	MI:0468(hprd)	HPRD_15703	-	pubmed:12695331	1
O00560	P35240	SDCB1	MERL	MERL	--	prey|bait|prey|-	bait|prey|bait|-	MI:0096(pull down)|MI:0096(pull down)|MI:0096(pull down)|MI:0493(in vivo)	(biogrid)|(biogrid)|(biogrid)|MI:0468(hprd)	BIOGRID_106452|BIOGRID_106453|BIOGRID_106454|HPRD_10483	MI:0407(direct interaction)|MI:0407(direct interaction)|MI:0407(direct interaction)|-	pubmed:11432873|pubmed:11432873|pubmed:11432873|pubmed:11432873	1
P15927	P35240	RFA2	MERL	MERL	--	prey	bait	MI:0096(pull down)	(biogrid)	BIOGRID_187964	MI:0915(physical association)	pubmed:21859891	1
P04626	P35240	ERBB2	MERL	MERL	--	-	-	MI:0493(in vivo)	MI:0468(hprd)	HPRD_12	-	pubmed:12118253	1
P17655	P35240	CAN2	MERL	MERL	--	bait	prey	MI:0415(enzymatic study)	(biogrid)	BIOGRID_89588	MI:0407(direct interaction)	pubmed:12000759	1
P27694	P35240	RFA1	MERL	MERL	--	prey|prey	bait|bait	MI:0096(pull down)|MI:0096(pull down)	(biogrid)|(biogrid)	BIOGRID_187963|BIOGRID_187962	MI:0915(physical association)|MI:0407(direct interaction)	pubmed:21859891|pubmed:21859891	1
P35240	Q04695	MERL	K1C17	MERL	--	bait|prey	prey|bait	MI:0401(biochemical)|MI:0415(enzymatic study)	(biogrid)|(biogrid)	BIOGRID_77289|BIOGRID_103103	MI:0914(association)|MI:0407(direct interaction)	pubmed:15659383|pubmed:11832478	2
P35240	Q13619	MERL	CUL4A	MERL	--	bait|prey|bait	prey|bait|prey	MI:0004(affinity chromatography technology)|MI:0004(affinity chromatography technology)|MI:0004(affinity chromatography technology)	(biogrid)|(biogrid)|(biogrid)	BIOGRID_191589|BIOGRID_110108|BIOGRID_110113	MI:0915(physical association)|MI:0915(physical association)|MI:0915(physical association)	pubmed:20178741|pubmed:18332868|pubmed:18332868	2
P35240	Q16531	MERL	DDB1	MERL	--	prey|bait|bait|bait|bait|-	bait|prey|prey|prey|prey|-	MI:0004(affinity chromatography technology)|MI:0004(affinity chromatography technology)|MI:0004(affinity chromatography technology)|MI:0004(affinity chromatography technology)|MI:0004(affinity chromatography technology)|MI:0493(in vivo)	(biogrid)|(biogrid)|(biogrid)|(biogrid)|(biogrid)|MI:0468(hprd)	BIOGRID_110107|BIOGRID_191588|BIOGRID_191586|BIOGRID_110112|BIOGRID_110105|HPRD_40004	MI:0915(physical association)|MI:0915(physical association)|MI:0915(physical association)|MI:0915(physical association)|MI:0915(physical association)|-	pubmed:18332868|pubmed:20178741|pubmed:20178741|pubmed:18332868|pubmed:18332868|pubmed:18332868	2
P35240	Q13153	MERL	PAK1	MERL	--	bait|-	prey|-	MI:0006(anti bait coimmunoprecipitation)|MI:0493(in vivo)	MI:0469(intact)|MI:0468(hprd)	IntAct_129501|HPRD_11110	MI:0915(physical association)|-	pubmed:21481793|pubmed:14580336	2
P35240	P42575	MERL	CASP2	MERL	--	prey|prey	bait|bait	MI:0415(enzymatic study)|MI:0415(enzymatic study)	(biogrid)|(biogrid)	BIOGRID_94153|BIOGRID_103102	MI:0407(direct interaction)|MI:0407(direct interaction)	pubmed:11399776|pubmed:11832478	2
P35240	Q9Y4B6	MERL	VPRBP	MERL	--	-|prey|bait|bait|prey|bait|bait|prey|-|bait	-|bait|prey|prey|bait|prey|prey|bait|-|prey	MI:0493(in vivo)|MI:0004(affinity chromatography technology)|MI:0004(affinity chromatography technology)|MI:0004(affinity chromatography technology)|MI:0004(affinity chromatography technology)|MI:0004(affinity chromatography technology)|MI:0004(affinity chromatography technology)|MI:0004(affinity chromatography technology)|MI:0493(in vivo)|MI:0004(affinity chromatography technology)	MI:0468(hprd)|(biogrid)|(biogrid)|(biogrid)|(biogrid)|(biogrid)|(biogrid)|(biogrid)|MI:0468(hprd)|(biogrid)	HPRD_40004|BIOGRID_110106|BIOGRID_191587|BIOGRID_191585|BIOGRID_191590|BIOGRID_110111|BIOGRID_110110|BIOGRID_110115|HPRD_33134|BIOGRID_110104	-|MI:0915(physical association)|MI:0915(physical association)|MI:0915(physical association)|MI:0915(physical association)|MI:0915(physical association)|MI:0407(direct interaction)|MI:0407(direct interaction)|-|MI:0915(physical association)	pubmed:18332868|pubmed:18332868|pubmed:20178741|pubmed:20178741|pubmed:20178741|pubmed:18332868|pubmed:18332868|pubmed:18332868|pubmed:18332868|pubmed:18332868	2
P35240	A7KAX9	MERL	RHG32	MERL	--	prey	bait	MI:0018(two hybrid)	(biogrid)	BIOGRID_96325	MI:0915(physical association)	pubmed:12446789	1
P35240	Q9BVA1	MERL	TBB2B	MERL	--	bait	prey	MI:0018(two hybrid)	(biogrid)	BIOGRID_150332	MI:0407(direct interaction)	pubmed:21900206	1
P35240	Q01082	MERL	SPTB2	MERL	--	bait|bait|-|bait	prey|prey|-|prey	MI:0096(pull down)|MI:0096(pull down)|MI:0493(in vivo)|MI:0096(pull down)	(biogrid)|(biogrid)|MI:0468(hprd)|(biogrid)	BIOGRID_104553|BIOGRID_104547|HPRD_3070|BIOGRID_104548	MI:0407(direct interaction)|MI:0407(direct interaction)|-|MI:0915(physical association)	pubmed:11535133|pubmed:11535133|pubmed:11535133|pubmed:11535133	1
P35240	P48023	MERL	TNFL6	MERL	--	bait	prey	MI:0401(biochemical)	(biogrid)	BIOGRID_77263	MI:0914(association)	pubmed:15659383	1
P35240	P52565	MERL	GDIR1	MERL	--	prey	bait	MI:0401(biochemical)	(biogrid)	BIOGRID_77237	MI:0914(association)	pubmed:15659383	1
P35240	P49023	MERL	PAXI	MERL	--	bait|-	prey|-	MI:0096(pull down)|MI:0493(in vivo)	(biogrid)|MI:0468(hprd)	BIOGRID_96981|HPRD_10943	MI:0407(direct interaction)|-	pubmed:12118253|pubmed:12118253	1
P35240	Q9BZE4	MERL	NOG1	MERL	--	prey|bait|bait|prey|bait|bait|bait|neutral component|prey	bait|prey|prey|bait|prey|prey|prey|neutral component|bait	MI:0018(two hybrid)|MI:0018(two hybrid)|MI:0018(two hybrid)|MI:0018(two hybrid)|MI:0018(two hybrid)|MI:0018(two hybrid)|MI:0018(two hybrid)|MI:0018(two hybrid)|MI:0018(two hybrid)	MI:0469(intact)|MI:0469(intact)|MI:0469(intact)|MI:0469(intact)|MI:0469(intact)|MI:0469(intact)|MI:0469(intact)|MI:0469(intact)|MI:0469(intact)	IntAct_144300|IntAct_144301|IntAct_144299|IntAct_144298|IntAct_144297|IntAct_144305|IntAct_144304|IntAct_144303|IntAct_144302	MI:0915(physical association)|MI:0915(physical association)|MI:0915(physical association)|MI:0915(physical association)|MI:0915(physical association)|MI:0915(physical association)|MI:0915(physical association)|MI:0915(physical association)|MI:0915(physical association)	pubmed:17210637|pubmed:17210637|pubmed:17210637|pubmed:17210637|pubmed:17210637|pubmed:17210637|pubmed:17210637|pubmed:17210637|pubmed:17210637	1
P35240	Q96HU1	MERL	SGSM3	MERL	--	bait|prey|prey|prey|-	prey|bait|bait|bait|-	MI:0018(two hybrid)|MI:0018(two hybrid)|MI:0018(two hybrid)|MI:0018(two hybrid)|MI:0493(in vivo)	(biogrid)|(biogrid)|(biogrid)|(biogrid)|MI:0468(hprd)	BIOGRID_74331|BIOGRID_74334|BIOGRID_74332|BIOGRID_74333|HPRD_14541	MI:0407(direct interaction)|MI:0403(colocalization)|MI:0407(direct interaction)|MI:0915(physical association)|-	pubmed:15541357|pubmed:15541357|pubmed:15541357|pubmed:15541357|pubmed:15541357	1
P35240	Q96J02	MERL	ITCH	MERL	--	prey	bait	MI:0004(affinity chromatography technology)	(biogrid)	BIOGRID_135395	MI:0915(physical association)	pubmed:20392206	1
P35240	P45983	MERL	MK08	MERL	--	bait	prey	MI:0401(biochemical)	(biogrid)	BIOGRID_77273	MI:0914(association)	pubmed:15659383	1
P35240	Q13158	MERL	FADD	MERL	--	bait	prey	MI:0401(biochemical)	(biogrid)	BIOGRID_77256	MI:0914(association)	pubmed:15659383	1
P35240	Q92574	MERL	TSC1	MERL	--	-	-	MI:0493(in vivo)	MI:0468(hprd)	HPRD_13635	-	pubmed:12226091	1
P35240	Q04724	MERL	TLE1	MERL	--	bait	prey	MI:0018(two hybrid)	(biogrid)	BIOGRID_150333	MI:0407(direct interaction)	pubmed:21900206	1
P35240	Q9Y4G2	MERL	PKHM1	MERL	--	bait	prey	MI:0018(two hybrid)	(biogrid)	BIOGRID_150331	MI:0407(direct interaction)	pubmed:21900206	1
P35240	Q07817	MERL	B2CL1	MERL	--	prey	bait	MI:0686(unspecified method)	(biogrid)	BIOGRID_74277	MI:0407(direct interaction)	pubmed:15694340	1
P35240	Q16584	MERL	M3K11	MERL	--	bait|bait|unspecified role|prey	prey|prey|unspecified role|bait	MI:0007(anti tag coimmunoprecipitation)|MI:0007(anti tag coimmunoprecipitation)|MI:0007(anti tag coimmunoprecipitation)|MI:0007(anti tag coimmunoprecipitation)	MI:0469(intact)|MI:0469(intact)|MI:0469(intact)|MI:0469(intact)	IntAct_131857|IntAct_131856|IntAct_131861|IntAct_131858	MI:0407(direct interaction)|MI:0915(physical association)|MI:0217(phosphorylation reaction)|MI:0915(physical association)	pubmed:20890305|pubmed:20890305|pubmed:20890305|pubmed:20890305	1
P35240	Q9BZJ0	MERL	CRNL1	MERL	--	bait	prey	MI:0018(two hybrid)	(biogrid)	BIOGRID_150329	MI:0407(direct interaction)	pubmed:21900206	1
P35240	Q9UKR5	MERL	ERG28	MERL	--	bait	prey	MI:0018(two hybrid)	(biogrid)	BIOGRID_150326	MI:0407(direct interaction)	pubmed:21900206	1
P35240	Q9BRQ0	MERL	PYGO2	MERL	--	prey	bait	MI:0096(pull down)	(biogrid)	BIOGRID_134714	MI:0407(direct interaction)	pubmed:20937768	1
P35240	Q16548	MERL	B2LA1	MERL	--	bait	prey	MI:0004(affinity chromatography technology)	(biogrid)	BIOGRID_97290	MI:0915(physical association)	pubmed:11929871	1
P35240	Q9H204	MERL	MED28	MERL	--	bait|null|null|bait|bait|null|bait|null|null|bait|prey	prey|prey|neutral component|prey|prey|prey|prey|prey|prey|prey|bait	MI:0040(electron microscopy)|MI:0040(electron microscopy)|MI:0040(electron microscopy)|MI:0040(electron microscopy)|MI:0018(two hybrid)|MI:0040(electron microscopy)|MI:0018(two hybrid)|MI:0040(electron microscopy)|MI:0040(electron microscopy)|MI:0040(electron microscopy)|MI:0040(electron microscopy)	MI:0469(intact)|MI:0469(intact)|MI:0469(intact)|MI:0469(intact)|(biogrid)|MI:0469(intact)|(biogrid)|MI:0469(intact)|MI:0469(intact)|MI:0469(intact)|MI:0469(intact)	IntAct_149477|IntAct_149486|IntAct_149487|IntAct_149479|BIOGRID_74424|IntAct_149480|BIOGRID_74425|IntAct_149481|IntAct_149485|IntAct_149482|IntAct_149483	MI:0915(physical association)|MI:0915(physical association)|MI:0403(colocalization)|MI:0915(physical association)|MI:0407(direct interaction)|MI:0915(physical association)|MI:0915(physical association)|MI:0915(physical association)|MI:0915(physical association)|MI:0915(physical association)|MI:0915(physical association)	pubmed:15467741|pubmed:15467741|pubmed:15467741|pubmed:15467741|pubmed:15467741|pubmed:15467741|pubmed:15467741|pubmed:15467741|pubmed:15467741|pubmed:15467741|pubmed:15467741	1
P35240	Q92963	MERL	RIT1	MERL	--	prey|bait	bait|prey	MI:0004(affinity chromatography technology)|MI:0004(affinity chromatography technology)	(biogrid)|(biogrid)	BIOGRID_110109|BIOGRID_110114	MI:0915(physical association)|MI:0915(physical association)	pubmed:18332868|pubmed:18332868	1
P35240	Q8NI35	MERL	INADL	MERL	--	prey|bait	bait|prey	MI:0006(anti bait coimmunoprecipitation)|MI:0006(anti bait coimmunoprecipitation)	MI:0469(intact)|MI:0469(intact)	IntAct_129499|IntAct_129512	MI:0915(physical association)|MI:0914(association)	pubmed:21481793|pubmed:21481793	1
P35240	P42574	MERL	CASP3	MERL	--	prey	bait	MI:0415(enzymatic study)	(biogrid)	BIOGRID_94154	MI:0407(direct interaction)	pubmed:11399776	1
P35240	Q99490	MERL	AGAP2	MERL	--	bait	prey	MI:0004(affinity chromatography technology)	(biogrid)	BIOGRID_110759	MI:0407(direct interaction)	pubmed:17891137	1
P35240	Q9P0W5	MERL	SCHI1	MERL	--	bait|-|bait|-|bait|bait|bait|prey|-|prey	prey|-|prey|-|prey|prey|prey|null|-|bait	MI:0018(two hybrid)|MI:0018(two hybrid)|MI:0018(two hybrid)|MI:0018(two hybrid)|MI:0018(two hybrid)|MI:0018(two hybrid)|MI:0018(two hybrid)|MI:0018(two hybrid)|MI:0493(in vivo)|MI:0018(two hybrid)	(biogrid)|MI:0469(intact)|MI:0469(intact)|MI:0469(intact)|MI:0469(intact)|(biogrid)|MI:0469(intact)|MI:0469(intact)|MI:0468(hprd)|(biogrid)	BIOGRID_107577|IntAct_156280|IntAct_78831|IntAct_156278|IntAct_156277|BIOGRID_107580|IntAct_75200|IntAct_156279|HPRD_14542|BIOGRID_107579	MI:0407(direct interaction)|MI:0403(colocalization)|MI:0915(physical association)|MI:0915(physical association)|MI:0915(physical association)|MI:0915(physical association)|MI:0915(physical association)|MI:0915(physical association)|-|MI:0915(physical association)	pubmed:10669747|pubmed:10669747|pubmed:10669747|pubmed:10669747|pubmed:10669747|pubmed:10669747|pubmed:10669747|pubmed:10669747|pubmed:10669747|pubmed:10669747	1
P35240	Q12967	MERL	GNDS	MERL	--	-	-	MI:0493(in vivo)	MI:0468(hprd)	HPRD_27782	-	pubmed:16007223	1
P35240	P61586	MERL	RHOA	MERL	--	prey	bait	MI:0401(biochemical)	(biogrid)	BIOGRID_77236	MI:0914(association)	pubmed:15659383	1
P35240	Q5RL73	MERL	RBM48	MERL	--	bait	prey	MI:0018(two hybrid)	(biogrid)	BIOGRID_150334	MI:0407(direct interaction)	pubmed:21900206	1
P35240	Q15047	MERL	SETB1	MERL	--	bait	prey	MI:0018(two hybrid)	(biogrid)	BIOGRID_150336	MI:0407(direct interaction)	pubmed:21900206	1
P35240	Q15633	MERL	TRBP2	MERL	--	-	-	MI:0493(in vivo)	MI:0468(hprd)	HPRD_18303	-	pubmed:15123692	1
P35240	Q75N90	MERL	FBN3	MERL	--	bait	prey	MI:0018(two hybrid)	(biogrid)	BIOGRID_150337	MI:0407(direct interaction)	pubmed:21900206	1
P35240	Q07889	MERL	SOS1	MERL	--	bait	prey	MI:0004(affinity chromatography technology)	(biogrid)	BIOGRID_94186	MI:0915(physical association)	pubmed:10675333	1
P35240	Q14194	MERL	DPYL1	MERL	--	bait	prey	MI:0018(two hybrid)	(biogrid)	BIOGRID_150335	MI:0407(direct interaction)	pubmed:21900206	1
P35240	Q9UKY1	MERL	ZHX1	MERL	--	bait	prey	MI:0018(two hybrid)	(biogrid)	BIOGRID_150328	MI:0407(direct interaction)	pubmed:21900206	1
P35240	Q92843	MERL	B2CL2	MERL	--	prey	bait	MI:0686(unspecified method)	(biogrid)	BIOGRID_74281	MI:0407(direct interaction)	pubmed:15694340	1
P35240	Q4VCS5	MERL	AMOT	MERL + AMOT	YES	prey|prey|ancillary|prey|neutral component|bait|prey|prey|bait|-|prey|-|prey|prey|prey|bait|prey|bait	bait|bait|null|null|neutral component|null|null|bait|null|-|bait|-|bait|null|null|prey|bait|null	MI:0007(anti tag coimmunoprecipitation)|MI:0006(anti bait coimmunoprecipitation)|MI:0006(anti bait coimmunoprecipitation)|MI:0006(anti bait coimmunoprecipitation)|MI:0006(anti bait coimmunoprecipitation)|MI:0006(anti bait coimmunoprecipitation)|MI:0006(anti bait coimmunoprecipitation)|MI:0006(anti bait coimmunoprecipitation)|MI:0006(anti bait coimmunoprecipitation)|MI:0006(anti bait coimmunopreci…	MI:0469(intact)|MI:0469(intact)|MI:0469(intact)|MI:0469(intact)|MI:0469(intact)|MI:0469(intact)|MI:0469(intact)|MI:0469(intact)|MI:0469(intact)|MI:0469(intact)|MI:0469(intact)|MI:0469(intact)|MI:0469(intact)|MI:0469(intact)|MI:0469(intact)|MI:0469(intact)|(biogrid)|MI:0469(intact)	IntAct_136816|IntAct_129506|IntAct_129493|IntAct_129491|IntAct_129487|IntAct_129483|IntAct_129482|IntAct_129507|IntAct_129489|IntAct_129498|IntAct_120394|IntAct_129495|IntAct_129505|IntAct_129504|IntAct_129503|IntAct_129502|BIOGRID_112483|IntAct_129512	MI:0915(physical association)|MI:0915(physical association)|MI:0914(association)|MI:0914(association)|MI:0403(colocalization)|MI:0407(direct interaction)|MI:0407(direct interaction)|MI:0915(physical association)|MI:0915(physical association)|MI:0915(physical association)|MI:0915(physical association)|MI:0915(physical association)|MI:0915(physical association)|MI:0915(physical association)|MI:0915…	pubmed:19615732|pubmed:21481793|pubmed:21481793|pubmed:21481793|pubmed:21481793|pubmed:21481793|pubmed:21481793|pubmed:21481793|pubmed:21481793|pubmed:21481793|pubmed:unassigned656|pubmed:21481793|pubmed:21481793|pubmed:21481793|pubmed:21481793|pubmed:21481793|pubmed:19615732|pubmed:21481793	2
P35240	Q8IX03	MERL	KIBRA	MERL + KIBRA	--	prey|bait	bait|prey	MI:0004(affinity chromatography technology)|MI:0004(affinity chromatography technology)	(biogrid)|(biogrid)	BIOGRID_148778|BIOGRID_148781	MI:0915(physical association)|MI:0915(physical association)	pubmed:21233212|pubmed:21233212	1
P0CG48	Q7L9L4	UBC	MOB1B	MOB1B	--	bait|bait|bait	prey|prey|prey	MI:0004(affinity chromatography technology)|MI:0004(affinity chromatography technology)|MI:0004(affinity chromatography technology)	(biogrid)|(biogrid)|(biogrid)	BIOGRID_169838|BIOGRID_162686|BIOGRID_155574	MI:0915(physical association)|MI:0915(physical association)|MI:0915(physical association)	pubmed:21890473|pubmed:21139048|pubmed:18781797	3
Q15208	Q7L9L4	STK38	MOB1B	MOB1B	--	prey	bait	MI:0415(enzymatic study)	(biogrid)	BIOGRID_201951	MI:0407(direct interaction)	pubmed:19919647	1
P26927	Q7L9L4	HGFL	MOB1B	MOB1B	--	bait|bait	prey|prey	MI:0096(pull down)|MI:0096(pull down)	MI:0471(mint)|MI:0471(mint)	MINT_86709|MINT_53147	MI:0915(physical association)|MI:0915(physical association)	pubmed:17347649|pubmed:17347649	1
O95835	Q7L9L4	LATS1	MOB1B	MOB1B	YES	prey|prey|prey|prey	bait|bait|bait|bait	MI:0096(pull down)|MI:0096(pull down)|MI:0007(anti tag coimmunoprecipitation)|MI:0007(anti tag coimmunoprecipitation)	(biogrid)|(biogrid)|MI:0469(intact)|MI:0469(intact)	BIOGRID_190249|BIOGRID_190263|IntAct_137688|IntAct_137684	MI:0407(direct interaction)|MI:0915(physical association)|MI:0915(physical association)|MI:0915(physical association)	pubmed:19739119|pubmed:19739119|pubmed:19739119|pubmed:19739119	1
Q7L9L4	Q9NRM7	MOB1B	LATS2	MOB1B	--	prey|bait|bait|bait|bait|bait	bait|prey|prey|prey|prey|prey	MI:0415(enzymatic study)|MI:0007(anti tag coimmunoprecipitation)|MI:0096(pull down)|MI:0096(pull down)|MI:0007(anti tag coimmunoprecipitation)|MI:0415(enzymatic study)	(biogrid)|MI:0469(intact)|(biogrid)|(biogrid)|MI:0469(intact)|(biogrid)	BIOGRID_201948|IntAct_137690|BIOGRID_190261|BIOGRID_190255|IntAct_137686|BIOGRID_201952	MI:0915(physical association)|MI:0915(physical association)|MI:0915(physical association)|MI:0407(direct interaction)|MI:0915(physical association)|MI:0407(direct interaction)	pubmed:19919647|pubmed:19739119|pubmed:19739119|pubmed:19739119|pubmed:19739119|pubmed:19919647	2
P62330	Q8N3R9	ARF6	MPP5	MPP5	--	-	-	MI:0493(in vivo)	MI:0468(hprd)	HPRD_32065	-	pubmed:16737952	1
P82279	Q8N3R9	CRUM1	MPP5	MPP5	--	bait|bait|-	prey|prey|-	MI:0096(pull down)|MI:0096(pull down)|MI:0493(in vivo)	MI:0471(mint)|MI:0471(mint)|MI:0468(hprd)	MINT_48426|MINT_77507|HPRD_39203	MI:0915(physical association)|MI:0915(physical association)|-	pubmed:11927608|pubmed:11927608|pubmed:11927608	1
P0CG48	Q8N3R9	UBC	MPP5	MPP5	--	bait	prey	MI:0004(affinity chromatography technology)	(biogrid)	BIOGRID_161633	MI:0915(physical association)	pubmed:21139048	1
Q8N3R9	Q8NI35	MPP5	INADL	MPP5	YES	-|bait|-|bait|bait|bait|null|prey|null|prey|bait|-	-|prey|-|prey|prey|prey|bait|bait|bait|bait|prey|-	MI:0493(in vivo)|MI:0004(affinity chromatography technology)|MI:0493(in vivo)|MI:0096(pull down)|MI:0096(pull down)|MI:0004(affinity chromatography technology)|MI:0096(pull down)|MI:0096(pull down)|MI:0096(pull down)|MI:0096(pull down)|MI:0006(anti bait coimmunoprecipitation)|MI:0493(in vivo)	MI:0468(hprd)|(biogrid)|MI:0468(hprd)|MI:0471(mint)|MI:0471(mint)|(biogrid)|MI:0471(mint)|MI:0471(mint)|MI:0471(mint)|MI:0471(mint)|MI:0469(intact)|MI:0468(hprd)	HPRD_39203|BIOGRID_99716|HPRD_12154|MINT_77503|MINT_48422|BIOGRID_99717|MINT_82224|MINT_77508|MINT_49939|MINT_48427|IntAct_129500|HPRD_39204	-|MI:0915(physical association)|-|MI:0915(physical association)|MI:0915(physical association)|MI:0915(physical association)|MI:0915(physical association)|MI:0915(physical association)|MI:0915(physical association)|MI:0915(physical association)|MI:0914(ass	pubmed:11927608|pubmed:11927608|pubmed:11927608|pubmed:11927608|pubmed:11927608|pubmed:11927608|pubmed:11927608|pubmed:11927608|pubmed:11927608|pubmed:11927608|pubmed:21481793|pubmed:12527193	3
Q8N3R9	Q9BYG5	MPP5	PAR6B	MPP5	--	-	-	MI:0493(in vivo)	MI:0468(hprd)	HPRD_15293	-	pubmed:12545177	1
Q8N3R9	Q96JB8	MPP5	MPP4	MPP5	--	-	-	MI:0493(in vivo)	MI:0468(hprd)	HPRD_27146	-	pubmed:15914641	1
Q8N3R9	Q9BUF7	MPP5	CRUM3	MPP5	--	-|-	-|-	MI:0493(in vivo)|MI:0493(in vivo)	MI:0468(hprd)|MI:0468(hprd)	HPRD_15292|HPRD_39204	-|-	pubmed:12527193|pubmed:12527193	1
Q8N3R9	Q9NPB6	MPP5	PAR6A	MPP5	--	prey	bait	MI:0004(affinity chromatography technology)	(biogrid)	BIOGRID_101573	MI:0915(physical association)	pubmed:12545177	1
P0CG48	P36873	UBC	PP1G	PP1G	--	bait|bait|bait|bait|bait|bait	prey|prey|prey|prey|prey|prey	MI:0004(affinity chromatography technology)|MI:0004(affinity chromatography technology)|MI:0415(enzymatic study)|MI:0004(affinity chromatography technology)|MI:0004(affinity chromatography technology)|MI:0004(affinity chromatography technology)	(biogrid)|(biogrid)|(biogrid)|(biogrid)|(biogrid)|(biogrid)	BIOGRID_172131|BIOGRID_168707|BIOGRID_153804|BIOGRID_155322|BIOGRID_162759|BIOGRID_160612	MI:0915(physical association)|MI:0915(physical association)|MI:0915(physical association)|MI:0915(physical association)|MI:0915(physical association)|MI:0915(physical association)	pubmed:21906983|pubmed:21890473|pubmed:22118674|pubmed:18781797|pubmed:21139048|pubmed:21963094	6
O75807	P36873	PR15A	PP1G	PP1G	--	bait|prey|bait|prey	prey|bait|prey|bait	MI:0018(two hybrid)|MI:0401(biochemical)|MI:0004(affinity chromatography technology)|MI:0018(two hybrid)	(biogrid)|(biogrid)|(biogrid)|(biogrid)	BIOGRID_85897|BIOGRID_124003|BIOGRID_85884|BIOGRID_85900	MI:0915(physical association)|MI:0914(association)|MI:0915(physical association)|MI:0796(suppressive genetic interaction defined by inequality)	pubmed:11564868|pubmed:14670976|pubmed:12016208|pubmed:11564868	3
P11142	P36873	HSP7C	PP1G	PP1G	--	prey|prey|prey	bait|bait|null	MI:0004(affinity chromatography technology)|MI:0004(affinity chromatography technology)|MI:0006(anti bait coimmunoprecipitation)	(biogrid)|(biogrid)|MI:0469(intact)	BIOGRID_194316|BIOGRID_194330|IntAct_129639	MI:0915(physical association)|MI:0915(physical association)|MI:0915(physical association)	pubmed:17683050|pubmed:17683050|pubmed:21382349	2
P11473	P36873	VDR	PP1G	PP1G	--	bait|bait|bait|bait	prey|prey|prey|prey	MI:0004(affinity chromatography technology)|MI:0018(two hybrid)|MI:0018(two hybrid)|MI:0018(two hybrid)	(biogrid)|(biogrid)|(biogrid)|(biogrid)	BIOGRID_135810|BIOGRID_154442|BIOGRID_154441|BIOGRID_154440	MI:0915(physical association)|MI:0915(physical association)|MI:0407(direct interaction)|MI:0407(direct interaction)	pubmed:20733005|pubmed:12036952|pubmed:12036952|pubmed:12036952	2
P19525	P36873	E2AK2	PP1G	PP1G	--	bait|-|bait|bait|bait|bait	prey|-|prey|prey|prey|prey	MI:0004(affinity chromatography technology)|MI:0493(in vivo)|MI:0007(anti tag coimmunoprecipitation)|MI:0007(anti tag coimmunoprecipitation)|MI:0007(anti tag coimmunoprecipitation)|MI:0007(anti tag coimmunoprecipitation)	(biogrid)|MI:0468(hprd)|MI:0469(intact)|MI:0469(intact)|MI:0469(intact)|MI:0469(intact)	BIOGRID_149060|HPRD_1395|IntAct_129145|IntAct_93584|IntAct_96199|IntAct_91823	MI:0915(physical association)|-|MI:0914(association)|MI:0914(association)|MI:0914(association)|MI:0914(association)	pubmed:21903422|pubmed:12138106|pubmed:21903422|pubmed:21903422|pubmed:21903422|pubmed:21903422	2
P12277	P36873	KCRB	PP1G	PP1G	--	prey	bait	MI:0004(affinity chromatography technology)	(biogrid)	BIOGRID_194333	MI:0915(physical association)	pubmed:17683050	1
O75182	P36873	SIN3B	PP1G	PP1G	--	prey	null	MI:0006(anti bait coimmunoprecipitation)	MI:0469(intact)	IntAct_129654	MI:0915(physical association)	pubmed:21382349	1
P07196	P36873	NFL	PP1G	PP1G	--	prey	bait	MI:0004(affinity chromatography technology)	(biogrid)	BIOGRID_194321	MI:0915(physical association)	pubmed:17683050	1
P31314	P36873	TLX1	PP1G	PP1G	--	bait|bait	prey|prey	MI:0018(two hybrid)|MI:0018(two hybrid)	(biogrid)|(biogrid)	BIOGRID_85983|BIOGRID_85984	MI:0407(direct interaction)|MI:0915(physical association)	pubmed:9009195|pubmed:9009195	1
O14965	P36873	AURKA	PP1G	PP1G	--	-	-	MI:0493(in vivo)	MI:0468(hprd)	HPRD_11309	-	pubmed:11551964	1
O43708	P36873	MAAI	PP1G	PP1G	--	prey	null	MI:0006(anti bait coimmunoprecipitation)	MI:0469(intact)	IntAct_129678	MI:0915(physical association)	pubmed:21382349	1
P05198	P36873	IF2A	PP1G	PP1G	--	bait	null	MI:0678(antibody array)	MI:0469(intact)	IntAct_144700	MI:0915(physical association)	pubmed:17274640	1
P24385	P36873	CCND1	PP1G	PP1G	--	bait|prey	null|bait	MI:0678(antibody array)|MI:0004(affinity chromatography technology)	MI:0469(intact)|(biogrid)	IntAct_144706|BIOGRID_194526	MI:0915(physical association)|MI:0915(physical association)	pubmed:17274640|pubmed:17274640	1
P23760	P36873	PAX3	PP1G	PP1G	--	prey	bait	MI:0004(affinity chromatography technology)	(biogrid)	BIOGRID_194527	MI:0915(physical association)	pubmed:17274640	1
O95405	P36873	ZFYV9	PP1G	PP1G	YES	bait|bait|-	prey|prey|-	MI:0018(two hybrid)|MI:0018(two hybrid)|MI:0018(two hybrid)	MI:0471(mint)|MI:0471(mint)|MI:0468(hprd)	MINT_32527|MINT_61375|HPRD_38356	MI:0915(physical association)|MI:0915(physical association)|-	pubmed:15231748|pubmed:15231748|pubmed:15231748	1
P04637	P36873	P53	PP1G	PP1G	--	prey|bait|prey|-	bait|null|null|-	MI:0004(affinity chromatography technology)|MI:0678(antibody array)|MI:0678(antibody array)|MI:0493(in vivo)	(biogrid)|MI:0469(intact)|MI:0469(intact)|MI:0468(hprd)	BIOGRID_194533|IntAct_144712|IntAct_144724|HPRD_32139	MI:0915(physical association)|MI:0915(physical association)|MI:0915(physical association)|-	pubmed:17274640|pubmed:17274640|pubmed:17274640|pubmed:17274640	1
P04049	P36873	RAF1	PP1G	PP1G	--	-	-	MI:0493(in vivo)	MI:0468(hprd)	HPRD_38926	-	pubmed:12374792	1
P12004	P36873	PCNA	PP1G	PP1G	--	bait	null	MI:0678(antibody array)	MI:0469(intact)	IntAct_144710	MI:0915(physical association)	pubmed:17274640	1
O95685	P36873	PPR3D	PP1G	PP1G	--	-|bait	-|prey	MI:0493(in vivo)|MI:0096(pull down)	MI:0468(hprd)|(biogrid)	HPRD_12258|BIOGRID_101112	-|MI:0407(direct interaction)	pubmed:9414128|pubmed:9414128	1
P02545	P36873	LMNA	PP1G	PP1G	--	prey	bait	MI:0004(affinity chromatography technology)	(biogrid)	BIOGRID_194314	MI:0915(physical association)	pubmed:17683050	1
P28482	P36873	MK01	PP1G	PP1G	--	bait	prey	MI:0004(affinity chromatography technology)	(biogrid)	BIOGRID_146866	MI:0915(physical association)	pubmed:12624094	1
P06493	P36873	CDK1	PP1G	PP1G	--	bait	null	MI:0678(antibody array)	MI:0469(intact)	IntAct_144704	MI:0915(physical association)	pubmed:17274640	1
O60674	P36873	JAK2	PP1G	PP1G	--	prey	null	MI:0006(anti bait coimmunoprecipitation)	MI:0469(intact)	IntAct_129647	MI:0915(physical association)	pubmed:21382349	1
P34932	P36873	HSP74	PP1G	PP1G	--	prey	bait	MI:0004(affinity chromatography technology)	(biogrid)	BIOGRID_194528	MI:0915(physical association)	pubmed:17274640	1
O15392	P36873	BIRC5	PP1G	PP1G	--	bait|prey	null|bait	MI:0678(antibody array)|MI:0004(affinity chromatography technology)	MI:0469(intact)|(biogrid)	IntAct_144713|BIOGRID_194535	MI:0915(physical association)|MI:0915(physical association)	pubmed:17274640|pubmed:17274640	1
P09104	P36873	ENOG	PP1G	PP1G	--	prey	bait	MI:0004(affinity chromatography technology)	(biogrid)	BIOGRID_194318	MI:0915(physical association)	pubmed:17683050	1
P17028	P36873	ZNF24	PP1G	PP1G	--	prey|prey	null|null	MI:0006(anti bait coimmunoprecipitation)|MI:0006(anti bait coimmunoprecipitation)	MI:0469(intact)|MI:0469(intact)	IntAct_129706|IntAct_129656	MI:0915(physical association)|MI:0915(physical association)	pubmed:21382349|pubmed:21382349	1
P11802	P36873	CDK4	PP1G	PP1G	--	bait	null	MI:0678(antibody array)	MI:0469(intact)	IntAct_144720	MI:0915(physical association)	pubmed:17274640	1
O95819	P36873	M4K4	PP1G	PP1G	--	prey	null	MI:0006(anti bait coimmunoprecipitation)	MI:0469(intact)	IntAct_129683	MI:0915(physical association)	pubmed:21382349	1
O75376	P36873	NCOR1	PP1G	PP1G	--	prey	bait	MI:0004(affinity chromatography technology)	(biogrid)	BIOGRID_125253	MI:0915(physical association)	pubmed:12410313	1
P07711	P36873	CATL1	PP1G	PP1G	--	prey	null	MI:0006(anti bait coimmunoprecipitation)	MI:0469(intact)	IntAct_129671	MI:0915(physical association)	pubmed:21382349	1
P30281	P36873	CCND3	PP1G	PP1G	--	bait	null	MI:0678(antibody array)	MI:0469(intact)	IntAct_144707	MI:0915(physical association)	pubmed:17274640	1
O43556	P36873	SGCE	PP1G	PP1G	--	prey	null	MI:0006(anti bait coimmunoprecipitation)	MI:0469(intact)	IntAct_129691	MI:0915(physical association)	pubmed:21382349	1
P24941	P36873	CDK2	PP1G	PP1G	--	bait	null	MI:0678(antibody array)	MI:0469(intact)	IntAct_144705	MI:0915(physical association)	pubmed:17274640	1
O43255	P36873	SIAH2	PP1G	PP1G	--	prey|prey	bait|bait	MI:0004(affinity chromatography technology)|MI:0004(affinity chromatography technology)	(biogrid)|(biogrid)	BIOGRID_194335|BIOGRID_194320	MI:0915(physical association)|MI:0915(physical association)	pubmed:17683050|pubmed:17683050	1
P10415	P36873	BCL2	PP1G	PP1G	--	bait	null	MI:0678(antibody array)	MI:0469(intact)	IntAct_144699	MI:0915(physical association)	pubmed:17274640	1
P02745	P36873	C1QA	PP1G	PP1G	--	prey	null	MI:0006(anti bait coimmunoprecipitation)	MI:0469(intact)	IntAct_129673	MI:0915(physical association)	pubmed:21382349	1
P06400	P36873	RB	PP1G	PP1G	--	-	-	MI:0493(in vivo)	MI:0468(hprd)	HPRD_32146	-	pubmed:17274640	1
P11021	P36873	GRP78	PP1G	PP1G	--	prey	bait	MI:0004(affinity chromatography technology)	(biogrid)	BIOGRID_194315	MI:0915(physical association)	pubmed:17683050	1
P14635	P36873	CCNB1	PP1G	PP1G	--	prey	bait	MI:0004(affinity chromatography technology)	(biogrid)	BIOGRID_194525	MI:0915(physical association)	pubmed:17274640	1
O94763	P36873	RMP	PP1G	PP1G	YES	prey|prey|prey|prey|prey	bait|bait|bait|bait|bait	MI:0006(anti bait coimmunoprecipitation)|MI:0006(anti bait coimmunoprecipitation)|MI:0006(anti bait coimmunoprecipitation)|MI:0006(anti bait coimmunoprecipitation)|MI:0006(anti bait coimmunoprecipitation)	MI:0469(intact)|MI:0469(intact)|MI:0469(intact)|MI:0469(intact)|MI:0469(intact)	IntAct_128672|IntAct_128673|IntAct_128676|IntAct_128674|IntAct_128675	MI:0915(physical association)|MI:0915(physical association)|MI:0915(physical association)|MI:0915(physical association)|MI:0915(physical association)	pubmed:21397856|pubmed:21397856|pubmed:21397856|pubmed:21397856|pubmed:21397856	1
P23921	P36873	RIR1	PP1G	PP1G	--	prey	null	MI:0006(anti bait coimmunoprecipitation)	MI:0469(intact)	IntAct_129689	MI:0915(physical association)	pubmed:21382349	1
P03372	P36873	ESR1	PP1G	PP1G	--	bait	prey	MI:0678(antibody array)	MI:0469(intact)	IntAct_144711	MI:0915(physical association)	pubmed:17274640	1
O94842	P36873	TOX4	PP1G	PP1G	YES	prey|bait|bait	bait|prey|prey	MI:0004(affinity chromatography technology)|MI:0004(affinity chromatography technology)|MI:0004(affinity chromatography technology)	(biogrid)|(biogrid)|(biogrid)	BIOGRID_133376|BIOGRID_133381|BIOGRID_133407	MI:0915(physical association)|MI:0915(physical association)|MI:0915(physical association)	pubmed:20516061|pubmed:20516061|pubmed:20516061	1
P36873	Q13547	PP1G	HDAC1	PP1G	--	bait|bait|prey|prey	prey|prey|bait|bait	MI:0401(biochemical)|MI:0004(affinity chromatography technology)|MI:0004(affinity chromatography technology)|MI:0004(affinity chromatography technology)	(biogrid)|(biogrid)|(biogrid)|(biogrid)	BIOGRID_123998|BIOGRID_125098|BIOGRID_125100|BIOGRID_119418	MI:0914(association)|MI:0915(physical association)|MI:0915(physical association)|MI:0915(physical association)	pubmed:14670976|pubmed:12567184|pubmed:12567184|pubmed:19070599	3
P36873	Q12972	PP1G	PP1R8	PP1G	YES	prey|-|prey	bait|-|bait	MI:0096(pull down)|MI:0492(in vitro)|MI:0004(affinity chromatography technology)	(biogrid)|MI:0468(hprd)|(biogrid)	BIOGRID_101387|HPRD_25922|BIOGRID_133392	MI:0407(direct interaction)|-|MI:0915(physical association)	pubmed:11104670|pubmed:7499293|pubmed:20516061	3
P36873	P41236	PP1G	IPP2	PP1G	YES	-|null|-	-|prey|-	MI:0492(in vitro)|MI:0006(anti bait coimmunoprecipitation)|MI:0018(two hybrid)	MI:0468(hprd)|MI:0469(intact)|MI:0465(dip)	HPRD_9854|IntAct_129655|DIP_52642	-|MI:0915(physical association)|MI:0915(physical association)	pubmed:10807923|pubmed:21382349|pubmed:8119416	3
P36873	Q92905	PP1G	CSN5	PP1G	--	null|prey	prey|bait	MI:0006(anti bait coimmunoprecipitation)|MI:0004(affinity chromatography technology)	MI:0469(intact)|(biogrid)	IntAct_129675|BIOGRID_199889	MI:0915(physical association)|MI:0915(physical association)	pubmed:21382349|pubmed:21145461	2
P36873	P60709	PP1G	ACTB	PP1G	--	bait|null	prey|prey	MI:0004(affinity chromatography technology)|MI:0006(anti bait coimmunoprecipitation)	(biogrid)|MI:0469(intact)	BIOGRID_194319|IntAct_129639	MI:0915(physical association)|MI:0915(physical association)	pubmed:17683050|pubmed:21382349	2
P36873	Q96SB3	PP1G	NEB2	PP1G	YES	prey|prey|prey	bait|bait|bait	MI:0004(affinity chromatography technology)|MI:0004(affinity chromatography technology)|MI:0018(two hybrid)	(biogrid)|(biogrid)|(biogrid)	BIOGRID_85917|BIOGRID_85920|BIOGRID_85923	MI:0915(physical association)|MI:0407(direct interaction)|MI:0407(direct interaction)	pubmed:10194355|pubmed:10194355|pubmed:10391935	2
P36873	Q9UKA4	PP1G	AKA11	PP1G	--	prey|-	bait|-	MI:0018(two hybrid)|MI:0492(in vitro)	(biogrid)|MI:0468(hprd)	BIOGRID_85878|HPRD_32569	MI:0915(physical association)|-	pubmed:12147701|pubmed:10209101	2
P36873	Q8IUQ4	PP1G	SIAH1	PP1G	--	bait	prey	MI:0004(affinity chromatography technology)	(biogrid)	BIOGRID_194334	MI:0915(physical association)	pubmed:17683050	1
P36873	Q969S8	PP1G	HDA10	PP1G	--	bait	prey	MI:0401(biochemical)	(biogrid)	BIOGRID_123999	MI:0914(association)	pubmed:14670976	1
P36873	Q6B0I6	PP1G	KDM4D	PP1G	--	null	prey	MI:0006(anti bait coimmunoprecipitation)	MI:0469(intact)	IntAct_129685	MI:0915(physical association)	pubmed:21382349	1
P36873	Q8N726	PP1G	CD2A2	PP1G	--	null	bait	MI:0678(antibody array)	MI:0469(intact)	IntAct_144701	MI:0915(physical association)	pubmed:17274640	1
P36873	Q15004	PP1G	PAF15	PP1G	--	prey	bait	MI:0004(affinity chromatography technology)	(biogrid)	BIOGRID_158920	MI:0915(physical association)	pubmed:21628590	1
P36873	Q9BY41	PP1G	HDAC8	PP1G	--	prey	bait	MI:0004(affinity chromatography technology)	(biogrid)	BIOGRID_119417	MI:0915(physical association)	pubmed:19070599	1
P36873	A1DRY3	PP1G	A1DRY3	PP1G	--	null|null|null|null	prey|prey|bait|prey	MI:0006(anti bait coimmunoprecipitation)|MI:0006(anti bait coimmunoprecipitation)|MI:0006(anti bait coimmunoprecipitation)|MI:0006(anti bait coimmunoprecipitation)	MI:0469(intact)|MI:0469(intact)|MI:0469(intact)|MI:0469(intact)	IntAct_129730|IntAct_129649|IntAct_129635|IntAct_129729	MI:0915(physical association)|MI:0915(physical association)|MI:0915(physical association)|MI:0915(physical association)	pubmed:21382349|pubmed:21382349|pubmed:21382349|pubmed:21382349	1
P36873	Q15233	PP1G	NONO	PP1G	--	bait	prey	MI:0004(affinity chromatography technology)	(biogrid)	BIOGRID_158224	MI:0407(direct interaction)	pubmed:21566083	1
P36873	Q5VZQ5	PP1G	TEX36	PP1G	--	null	prey	MI:0006(anti bait coimmunoprecipitation)	MI:0469(intact)	IntAct_129696	MI:0915(physical association)	pubmed:21382349	1
P36873	Q13474	PP1G	DRP2	PP1G	--	bait	prey	MI:0004(affinity chromatography technology)	(biogrid)	BIOGRID_194317	MI:0915(physical association)	pubmed:17683050	1
P36873	Q96GX9	PP1G	MTNB	PP1G	--	null	prey	MI:0006(anti bait coimmunoprecipitation)	MI:0469(intact)	IntAct_129667	MI:0915(physical association)	pubmed:21382349	1
P36873	Q9Y6K9	PP1G	NEMO	PP1G	--	prey|prey|prey	bait|bait|bait	MI:0007(anti tag coimmunoprecipitation)|MI:0007(anti tag coimmunoprecipitation)|MI:0007(anti tag coimmunoprecipitation)	MI:0471(mint)|MI:0471(mint)|MI:0469(intact)	MINT_53641|MINT_87255|IntAct_151329	MI:0915(physical association)|MI:0915(physical association)|MI:0915(physical association)	pubmed:14743216|pubmed:14743216|pubmed:14743216	1
P36873	Q13616	PP1G	CUL1	PP1G	--	prey	bait	MI:0004(affinity chromatography technology)	(biogrid)	BIOGRID_199248	MI:0915(physical association)	pubmed:21145461	1
P36873	Q9BS83	PP1G	Q9BS83	PP1G	--	null	prey	MI:0006(anti bait coimmunoprecipitation)	MI:0469(intact)	IntAct_129682	MI:0915(physical association)	pubmed:21382349	1
P36873	Q5SZB4	PP1G	CI050	PP1G	--	null|null	prey|prey	MI:0006(anti bait coimmunoprecipitation)|MI:0006(anti bait coimmunoprecipitation)	MI:0469(intact)|MI:0469(intact)	IntAct_129657|IntAct_129701	MI:0915(physical association)|MI:0915(physical association)	pubmed:21382349|pubmed:21382349	1
P36873	Q6ZMZ0	PP1G	RN19B	PP1G	--	null	prey	MI:0006(anti bait coimmunoprecipitation)	MI:0469(intact)	IntAct_129708	MI:0915(physical association)	pubmed:21382349	1
P36873	P38398	PP1G	BRCA1	PP1G	--	prey|bait	bait|prey	MI:0018(two hybrid)|MI:0018(two hybrid)	MI:0469(intact)|MI:0469(intact)	IntAct_142271|IntAct_142268	MI:0915(physical association)|MI:0915(physical association)	pubmed:17511879|pubmed:17511879	1
P36873	Q5UIP0	PP1G	RIF1	PP1G	YES	null|null	prey|prey	MI:0006(anti bait coimmunoprecipitation)|MI:0006(anti bait coimmunoprecipitation)	MI:0469(intact)|MI:0469(intact)	IntAct_129665|IntAct_129650	MI:0915(physical association)|MI:0915(physical association)	pubmed:21382349|pubmed:21382349	1
P36873	Q9BY44	PP1G	EIF2A	PP1G	--	bait	prey	MI:0004(affinity chromatography technology)	(biogrid)	BIOGRID_194518	MI:0915(physical association)	pubmed:17274640	1
P36873	P49750	PP1G	YLPM1	PP1G	YES	null	prey	MI:0006(anti bait coimmunoprecipitation)	MI:0469(intact)	IntAct_129646	MI:0915(physical association)	pubmed:21382349	1
P36873	P49427	PP1G	UB2R1	PP1G	--	bait|null	prey|bait	MI:0004(affinity chromatography technology)|MI:0678(antibody array)	(biogrid)|MI:0469(intact)	BIOGRID_194522|IntAct_144703	MI:0915(physical association)|MI:0915(physical association)	pubmed:17274640|pubmed:17274640	1
P36873	Q9UBL3	PP1G	ASH2L	PP1G	--	null	prey	MI:0006(anti bait coimmunoprecipitation)	MI:0469(intact)	IntAct_129674	MI:0915(physical association)	pubmed:21382349	1
P36873	Q9UHY1	PP1G	NRBP	PP1G	--	null	prey	MI:0006(anti bait coimmunoprecipitation)	MI:0469(intact)	IntAct_129686	MI:0915(physical association)	pubmed:21382349	1
P36873	Q3B726	PP1G	RPA43	PP1G	--	null	prey	MI:0006(anti bait coimmunoprecipitation)	MI:0469(intact)	IntAct_129692	MI:0915(physical association)	pubmed:21382349	1
P36873	Q4KMQ1	PP1G	TPRN	PP1G	YES	null	prey	MI:0006(anti bait coimmunoprecipitation)	MI:0469(intact)	IntAct_129641	MI:0915(physical association)	pubmed:21382349	1
P36873	P63208	PP1G	SKP1	PP1G	--	null|bait	bait|prey	MI:0678(antibody array)|MI:0004(affinity chromatography technology)	MI:0469(intact)|(biogrid)	IntAct_144709|BIOGRID_194530	MI:0915(physical association)|MI:0915(physical association)	pubmed:17274640|pubmed:17274640	1
P36873	Q9Y572	PP1G	RIPK3	PP1G	--	prey|prey|prey	bait|bait|bait	MI:0007(anti tag coimmunoprecipitation)|MI:0007(anti tag coimmunoprecipitation)|MI:0007(anti tag coimmunoprecipitation)	MI:0471(mint)|MI:0471(mint)|MI:0469(intact)	MINT_88177|MINT_54563|IntAct_152084	MI:0915(physical association)|MI:0915(physical association)|MI:0915(physical association)	pubmed:14743216|pubmed:14743216|pubmed:14743216	1
P36873	Q13315	PP1G	ATM	PP1G	--	bait|null	prey|bait	MI:0004(affinity chromatography technology)|MI:0678(antibody array)	(biogrid)|MI:0469(intact)	BIOGRID_194516|IntAct_144698	MI:0915(physical association)|MI:0915(physical association)	pubmed:17274640|pubmed:17274640	1
P36873	Q9NR20	PP1G	DYRK4	PP1G	--	null	prey	MI:0006(anti bait coimmunoprecipitation)	MI:0469(intact)	IntAct_129677	MI:0915(physical association)	pubmed:21382349	1
P36873	Q6ZMY3	PP1G	SPOC1	PP1G	--	null	prey	MI:0006(anti bait coimmunoprecipitation)	MI:0469(intact)	IntAct_129712	MI:0915(physical association)	pubmed:21382349	1
P36873	Q9HBL0	PP1G	TENS1	PP1G	--	null	prey	MI:0006(anti bait coimmunoprecipitation)	MI:0469(intact)	IntAct_129707	MI:0915(physical association)	pubmed:21382349	1
P36873	Q9NPI7	PP1G	KRCC1	PP1G	--	null	prey	MI:0006(anti bait coimmunoprecipitation)	MI:0469(intact)	IntAct_129705	MI:0915(physical association)	pubmed:21382349	1
P36873	Q7L576	PP1G	CYFP1	PP1G	--	null	prey	MI:0006(anti bait coimmunoprecipitation)	MI:0469(intact)	IntAct_129676	MI:0915(physical association)	pubmed:21382349	1
P36873	P61244	PP1G	MAX	PP1G	--	null|bait	bait|prey	MI:0678(antibody array)|MI:0004(affinity chromatography technology)	MI:0469(intact)|(biogrid)	IntAct_144708|BIOGRID_194529	MI:0915(physical association)|MI:0915(physical association)	pubmed:17274640|pubmed:17274640	1
P36873	P51955	PP1G	NEK2	PP1G	--	null|-|-|null	prey|-|-|prey	MI:0006(anti bait coimmunoprecipitation)|MI:0006(anti bait coimmunoprecipitation)|MI:0006(anti bait coimmunoprecipitation)|MI:0006(anti bait coimmunoprecipitation)	MI:0469(intact)|MI:0469(intact)|MI:0469(intact)|MI:0469(intact)	IntAct_129645|IntAct_129643|IntAct_129661|IntAct_129670	MI:0915(physical association)|MI:0915(physical association)|MI:0915(physical association)|MI:0915(physical association)	pubmed:21382349|pubmed:21382349|pubmed:21382349|pubmed:21382349	1
P36873	Q9H0I2	PP1G	CP048	PP1G	--	null	prey	MI:0006(anti bait coimmunoprecipitation)	MI:0469(intact)	IntAct_129700	MI:0915(physical association)	pubmed:21382349	1
P36873	Q05066	PP1G	SRY	PP1G	--	bait	prey	MI:0004(affinity chromatography technology)	(biogrid)	BIOGRID_194523	MI:0915(physical association)	pubmed:17274640	1
P36873	P63165	PP1G	SUMO1	PP1G	--	prey	bait	MI:0004(affinity chromatography technology)	(biogrid)	BIOGRID_180470	MI:0915(physical association)	pubmed:21110914	1
P36873	Q15717	PP1G	ELAV1	PP1G	--	prey	bait	MI:0096(pull down)	(biogrid)	BIOGRID_181938	MI:0915(physical association)	pubmed:19322201	1
P36873	Q9NRC8	PP1G	SIR7	PP1G	--	prey	bait	MI:0004(affinity chromatography technology)	(biogrid)	BIOGRID_183760	MI:0915(physical association)	pubmed:22586326	1
P36873	Q9H0A9	PP1G	CU056	PP1G	--	null	prey	MI:0006(anti bait coimmunoprecipitation)	MI:0469(intact)	IntAct_129699	MI:0915(physical association)	pubmed:21382349	1
P36873	P51610	PP1G	HCFC1	PP1G	--	-	-	MI:0492(in vitro)	MI:0468(hprd)	HPRD_5132	-	pubmed:10637318	1
P36873	Q9Y6X6	PP1G	MYO16	PP1G	--	-	-	MI:0492(in vitro)	MI:0468(hprd)	HPRD_14884	-	pubmed:11588169	1
P36873	P42771	PP1G	CD2A1	PP1G	--	bait	prey	MI:0004(affinity chromatography technology)	(biogrid)	BIOGRID_194520	MI:0915(physical association)	pubmed:17274640	1
P36873	Q6NYC8	PP1G	PPR18	PP1G	YES	null|null	prey|prey	MI:0006(anti bait coimmunoprecipitation)|MI:0006(anti bait coimmunoprecipitation)	MI:0469(intact)|MI:0469(intact)	IntAct_129662|IntAct_129644	MI:0915(physical association)|MI:0915(physical association)	pubmed:21382349|pubmed:21382349	1
P36873	Q6UWU2	PP1G	GLB1L	PP1G	--	null	prey	MI:0006(anti bait coimmunoprecipitation)	MI:0469(intact)	IntAct_129681	MI:0915(physical association)	pubmed:21382349	1
P36873	Q86US8	PP1G	EST1A	PP1G	--	null	prey	MI:0006(anti bait coimmunoprecipitation)	MI:0469(intact)	IntAct_129653	MI:0915(physical association)	pubmed:21382349	1
P36873	Q2T9L4	PP1G	CO059	PP1G	--	null	prey	MI:0006(anti bait coimmunoprecipitation)	MI:0469(intact)	IntAct_129659	MI:0915(physical association)	pubmed:21382349	1
P36873	Q5SWA1	PP1G	PR15B	PP1G	--	null|null|null	prey|prey|prey	MI:0006(anti bait coimmunoprecipitation)|MI:0006(anti bait coimmunoprecipitation)|MI:0006(anti bait coimmunoprecipitation)	MI:0469(intact)|MI:0469(intact)|MI:0469(intact)	IntAct_129717|IntAct_129668|IntAct_129652	MI:0915(physical association)|MI:0915(physical association)|MI:0915(physical association)	pubmed:21382349|pubmed:21382349|pubmed:21382349	1
P36873	Q13595	PP1G	TRA2A	PP1G	--	null	prey	MI:0006(anti bait coimmunoprecipitation)	MI:0469(intact)	IntAct_129693	MI:0915(physical association)	pubmed:21382349	1
P36873	Q9NYF0	PP1G	DACT1	PP1G	--	null	prey	MI:0006(anti bait coimmunoprecipitation)	MI:0469(intact)	IntAct_129680	MI:0915(physical association)	pubmed:21382349	1
P36873	Q5JR98	PP1G	TC1D4	PP1G	--	null|null|null|null|null	prey|prey|prey|prey|prey	MI:0006(anti bait coimmunoprecipitation)|MI:0006(anti bait coimmunoprecipitation)|MI:0006(anti bait coimmunoprecipitation)|MI:0006(anti bait coimmunoprecipitation)|MI:0006(anti bait coimmunoprecipitation)	MI:0469(intact)|MI:0469(intact)|MI:0469(intact)|MI:0469(intact)|MI:0469(intact)	IntAct_129688|IntAct_129718|IntAct_129714|IntAct_129715|IntAct_129637	MI:0915(physical association)|MI:0915(physical association)|MI:0915(physical association)|MI:0915(physical association)|MI:0915(physical association)	pubmed:21382349|pubmed:21382349|pubmed:21382349|pubmed:21382349|pubmed:21382349	1
P36873	Q06323	PP1G	PSME1	PP1G	--	bait	prey	MI:0004(affinity chromatography technology)	(biogrid)	BIOGRID_194531	MI:0915(physical association)	pubmed:17274640	1
P36873	Q96S65	PP1G	CSRN1	PP1G	--	null	prey	MI:0006(anti bait coimmunoprecipitation)	MI:0469(intact)	IntAct_129672	MI:0915(physical association)	pubmed:21382349	1
P36873	Q8IW00	PP1G	VSTM4	PP1G	--	null	prey	MI:0006(anti bait coimmunoprecipitation)	MI:0469(intact)	IntAct_129695	MI:0915(physical association)	pubmed:21382349	1
P36873	Q12824	PP1G	SNF5	PP1G	--	prey|-|prey|bait	bait|-|bait|prey	MI:0004(affinity chromatography technology)|MI:0493(in vivo)|MI:0004(affinity chromatography technology)|MI:0004(affinity chromatography technology)	(biogrid)|MI:0468(hprd)|(biogrid)|(biogrid)	BIOGRID_85887|HPRD_19988|BIOGRID_85890|BIOGRID_85893	MI:0407(direct interaction)|-|MI:0915(physical association)|MI:0799(additive genetic interaction defined by inequality)	pubmed:12016208|pubmed:12016208|pubmed:12016208|pubmed:12016208	1
P36873	Q6PJW8	PP1G	CNST	PP1G	YES	null	prey	MI:0006(anti bait coimmunoprecipitation)	MI:0469(intact)	IntAct_129698	MI:0915(physical association)	pubmed:21382349	1
P36873	Q9UKC9	PP1G	FBXL2	PP1G	--	null	prey	MI:0006(anti bait coimmunoprecipitation)	MI:0469(intact)	IntAct_129713	MI:0915(physical association)	pubmed:21382349	1
P36873	Q96C90	PP1G	PP14B	PP1G	--	bait|bait	prey|prey	MI:0424(protein kinase assay)|MI:0424(protein kinase assay)	MI:0471(mint)|MI:0471(mint)	MINT_51646|MINT_84004	MI:0915(physical association)|MI:0915(physical association)	pubmed:17022978|pubmed:17022978	1
P36873	Q96QC0	PP1G	PP1RA	PP1G	YES	prey|prey|bait	bait|bait|prey	MI:0004(affinity chromatography technology)|MI:0004(affinity chromatography technology)|MI:0004(affinity chromatography technology)	(biogrid)|(biogrid)|(biogrid)	BIOGRID_133400|BIOGRID_133387|BIOGRID_133377	MI:0915(physical association)|MI:0915(physical association)|MI:0915(physical association)	pubmed:20516061|pubmed:20516061|pubmed:20516061	1
P36873	Q92547	PP1G	TOPB1	PP1G	--	null	prey	MI:0006(anti bait coimmunoprecipitation)	MI:0469(intact)	IntAct_129687	MI:0915(physical association)	pubmed:21382349	1
P36873	Q9P2P6	PP1G	STAR9	PP1G	--	null	prey	MI:0006(anti bait coimmunoprecipitation)	MI:0469(intact)	IntAct_129663	MI:0915(physical association)	pubmed:21382349	1
P36873	Q13263	PP1G	TIF1B	PP1G	--	prey|bait	bait|prey	MI:0004(affinity chromatography technology)|MI:0004(affinity chromatography technology)	(biogrid)|(biogrid)	BIOGRID_131468|BIOGRID_131470	MI:0915(physical association)|MI:0915(physical association)	pubmed:20424263|pubmed:20424263	1
P36873	Q8IWU2	PP1G	LMTK2	PP1G	YES	null	prey	MI:0006(anti bait coimmunoprecipitation)	MI:0469(intact)	IntAct_129642	MI:0915(physical association)	pubmed:21382349	1
P36873	Q8WVC0	PP1G	LEO1	PP1G	--	prey	bait	MI:0004(affinity chromatography technology)	(biogrid)	BIOGRID_177011	MI:0915(physical association)	pubmed:20305087	1
P36873	Q9Y2W2	PP1G	WBP11	PP1G	--	-	-	MI:0493(in vivo)	MI:0468(hprd)	HPRD_14885	-	pubmed:14640981	1
P36873	Q9NRG7	PP1G	D39U1	PP1G	--	null	prey	MI:0006(anti bait coimmunoprecipitation)	MI:0469(intact)	IntAct_129709	MI:0915(physical association)	pubmed:21382349	1
P36873	Q07817	PP1G	B2CL1	PP1G	--	bait|null	prey|bait	MI:0004(affinity chromatography technology)|MI:0678(antibody array)	(biogrid)|MI:0469(intact)	BIOGRID_194521|IntAct_144702	MI:0915(physical association)|MI:0915(physical association)	pubmed:17274640|pubmed:17274640	1
P36873	Q99759	PP1G	M3K3	PP1G	--	prey|prey|prey	bait|bait|bait	MI:0007(anti tag coimmunoprecipitation)|MI:0007(anti tag coimmunoprecipitation)|MI:0007(anti tag coimmunoprecipitation)	MI:0471(mint)|MI:0469(intact)|MI:0471(mint)	MINT_53917|IntAct_151580|MINT_87531	MI:0915(physical association)|MI:0915(physical association)|MI:0915(physical association)	pubmed:14743216|pubmed:14743216|pubmed:14743216	1
P36873	Q96S59	PP1G	RANB9	PP1G	--	null|null|null|null	prey|prey|prey|prey	MI:0006(anti bait coimmunoprecipitation)|MI:0006(anti bait coimmunoprecipitation)|MI:0006(anti bait coimmunoprecipitation)|MI:0006(anti bait coimmunoprecipitation)	MI:0469(intact)|MI:0469(intact)|MI:0469(intact)|MI:0469(intact)	IntAct_129720|IntAct_129716|IntAct_129684|IntAct_129727	MI:0915(physical association)|MI:0915(physical association)|MI:0915(physical association)|MI:0915(physical association)	pubmed:21382349|pubmed:21382349|pubmed:21382349|pubmed:21382349	1
P36873	Q8TEC5	PP1G	SH3R2	PP1G	--	null|null	prey|prey	MI:0006(anti bait coimmunoprecipitation)|MI:0006(anti bait coimmunoprecipitation)	MI:0469(intact)|MI:0469(intact)	IntAct_129660|IntAct_129704	MI:0915(physical association)|MI:0915(physical association)	pubmed:21382349|pubmed:21382349	1
P36873	Q86VG3	PP1G	CK074	PP1G	--	null	prey	MI:0006(anti bait coimmunoprecipitation)	MI:0469(intact)	IntAct_129697	MI:0915(physical association)	pubmed:21382349	1
P36873	Q7Z5V6	PP1G	PPR32	PP1G	--	null|null|null|null|null	prey|prey|prey|prey|prey	MI:0006(anti bait coimmunoprecipitation)|MI:0006(anti bait coimmunoprecipitation)|MI:0006(anti bait coimmunoprecipitation)|MI:0006(anti bait coimmunoprecipitation)|MI:0006(anti bait coimmunoprecipitation)	MI:0469(intact)|MI:0469(intact)|MI:0469(intact)|MI:0469(intact)|MI:0469(intact)	IntAct_129719|IntAct_129694|IntAct_129728|IntAct_129638|IntAct_129725	MI:0915(physical association)|MI:0915(physical association)|MI:0915(physical association)|MI:0915(physical association)|MI:0915(physical association)	pubmed:21382349|pubmed:21382349|pubmed:21382349|pubmed:21382349|pubmed:21382349	1
P36873	Q9BXJ8	PP1G	T120A	PP1G	--	null	prey	MI:0006(anti bait coimmunoprecipitation)	MI:0469(intact)	IntAct_129690	MI:0915(physical association)	pubmed:21382349	1
P36873	Q9UBN7	PP1G	HDAC6	PP1G	--	bait|prey|prey|prey	prey|bait|bait|bait	MI:0401(biochemical)|MI:0401(biochemical)|MI:0401(biochemical)|MI:0401(biochemical)	(biogrid)|(biogrid)|(biogrid)|(biogrid)	BIOGRID_123997|BIOGRID_124001|BIOGRID_124000|BIOGRID_124002	MI:0914(association)|MI:0915(physical association)|MI:0407(direct interaction)|MI:0407(direct interaction)	pubmed:14670976|pubmed:14670976|pubmed:14670976|pubmed:14670976	1
P36873	Q92736	PP1G	RYR2	PP1G	--	prey	bait	MI:0415(enzymatic study)	(biogrid)	BIOGRID_85934	MI:0403(colocalization)	pubmed:10830164	1
P36873	P63104	PP1G	1433Z	PP1G	--	-	-	MI:0493(in vivo)	MI:0468(hprd)	HPRD_8853	-	pubmed:15028637	1
P36873	Q6UXN9	PP1G	WDR82	PP1G	YES	bait|prey|prey	prey|bait|bait	MI:0004(affinity chromatography technology)|MI:0004(affinity chromatography technology)|MI:0004(affinity chromatography technology)	(biogrid)|(biogrid)|(biogrid)	BIOGRID_133375|BIOGRID_133350|BIOGRID_133368	MI:0915(physical association)|MI:0915(physical association)|MI:0915(physical association)	pubmed:20516061|pubmed:20516061|pubmed:20516061	1
P36873	Q8N5T2	PP1G	TBC19	PP1G	--	null	prey	MI:0006(anti bait coimmunoprecipitation)	MI:0469(intact)	IntAct_129710	MI:0915(physical association)	pubmed:21382349	1
P36873	Q8TAP8	PP1G	PPR35	PP1G	--	null|null	prey|prey	MI:0006(anti bait coimmunoprecipitation)|MI:0006(anti bait coimmunoprecipitation)	MI:0469(intact)|MI:0469(intact)	IntAct_129658|IntAct_129703	MI:0915(physical association)|MI:0915(physical association)	pubmed:21382349|pubmed:21382349	1
P36873	P55072	PP1G	TERA	PP1G	--	bait|bait	prey|prey	MI:0004(affinity chromatography technology)|MI:0004(affinity chromatography technology)	(biogrid)|(biogrid)	BIOGRID_194313|BIOGRID_194332	MI:0915(physical association)|MI:0915(physical association)	pubmed:17683050|pubmed:17683050	1
P36873	Q9UD71	PP1G	PPR1B	PP1G	--	bait	prey	MI:0004(affinity chromatography technology)	(biogrid)	BIOGRID_194322	MI:0915(physical association)	pubmed:17683050	1
P36873	Q96KQ4	PP1G	ASPP1	PP1G + ASPP1	YES	null|null	prey|prey	MI:0006(anti bait coimmunoprecipitation)|MI:0006(anti bait coimmunoprecipitation)	MI:0469(intact)|MI:0469(intact)	IntAct_129669|IntAct_129651	MI:0915(physical association)|MI:0915(physical association)	pubmed:21382349|pubmed:21382349	1
P36873	Q13625	PP1G	ASPP2	PP1G + ASPP2	YES	null|bait|bait|unspecified role|-|null	prey|prey|prey|unspecified role|-|prey	MI:0006(anti bait coimmunoprecipitation)|MI:0096(pull down)|MI:0096(pull down)|MI:0018(two hybrid)|MI:0493(in vivo)|MI:0006(anti bait coimmunoprecipitation)	MI:0469(intact)|MI:0471(mint)|MI:0471(mint)|MI:0469(intact)|MI:0468(hprd)|MI:0469(intact)	IntAct_129666|MINT_72249|MINT_42223|IntAct_125106|HPRD_14883|IntAct_129648	MI:0915(physical association)|MI:0407(direct interaction)|MI:0407(direct interaction)|MI:0915(physical association)|-|MI:0915(physical association)	pubmed:21382349|pubmed:10.1074/jbc.M708717200|pubmed:10.1074/jbc.M708717200|pubmed:21988832|pubmed:8549741|pubmed:21382349	3
P0CG48	Q9NS23	UBC	RASF1	RASF1	--	prey|bait|prey|bait|bait	bait|prey|bait|prey|prey	MI:0004(affinity chromatography technology)|MI:0004(affinity chromatography technology)|MI:0004(affinity chromatography technology)|MI:0004(affinity chromatography technology)|MI:0004(affinity chromatography technology)	(biogrid)|(biogrid)|(biogrid)|(biogrid)|(biogrid)	BIOGRID_148741|BIOGRID_170613|BIOGRID_190125|BIOGRID_139177|BIOGRID_162896	MI:0915(physical association)|MI:0915(physical association)|MI:0915(physical association)|MI:0915(physical association)|MI:0915(physical association)	pubmed:21205828|pubmed:21890473|pubmed:21910689|pubmed:19686743|pubmed:21139048	5
P01112	Q9NS23	RASH	RASF1	RASF1	--	prey|neutral component|bait|neutral component|bait|-|prey|bait|bait|bait|bait	null|neutral component|null|neutral component|null|-|null|null|null|null|null	MI:0007(anti tag coimmunoprecipitation)|MI:0007(anti tag coimmunoprecipitation)|MI:0018(two hybrid)|MI:0007(anti tag coimmunoprecipitation)|MI:0018(two hybrid)|MI:0493(in vivo)|MI:0007(anti tag coimmunoprecipitation)|MI:0018(two hybrid)|MI:0018(two hybrid)|MI:0018(two hybrid)|MI:0018(two hybrid)	MI:0471(mint)|MI:0471(mint)|MI:0469(intact)|MI:0471(mint)|MI:0469(intact)|MI:0468(hprd)|MI:0471(mint)|MI:0469(intact)|MI:0469(intact)|MI:0469(intact)|MI:0469(intact)	MINT_49885|MINT_40624|IntAct_78715|MINT_70051|IntAct_75079|HPRD_3980|MINT_82117|IntAct_154069|IntAct_75084|IntAct_154074|IntAct_78710	MI:0915(physical association)|MI:0407(direct interaction)|MI:0915(physical association)|MI:0407(direct interaction)|MI:0915(physical association)|-|MI:0915(physical association)|MI:0915(physical association)|MI:0915(physical association)|MI:0915(physical association)|MI:0915(physical association)	pubmed:16810318|pubmed:18596699|pubmed:11857081|pubmed:18596699|pubmed:11857081|pubmed:10998413|pubmed:16810318|pubmed:11857081|pubmed:11857081|pubmed:11857081|pubmed:11857081	4
Q12834	Q9NS23	CDC20	RASF1	RASF1	--	-|prey|bait|prey|bait|prey	-|bait|prey|bait|null|null	MI:0493(in vivo)|MI:0004(affinity chromatography technology)|MI:0415(enzymatic study)|MI:0415(enzymatic study)|MI:0019(coimmunoprecipitation)|MI:0019(coimmunoprecipitation)	MI:0468(hprd)|(biogrid)|(biogrid)|(biogrid)|MI:0469(intact)|MI:0469(intact)	HPRD_12559|BIOGRID_191356|BIOGRID_135570|BIOGRID_135571|IntAct_150999|IntAct_150998	-|MI:0915(physical association)|MI:0407(direct interaction)|MI:0915(physical association)|MI:0915(physical association)|MI:0915(physical association)	pubmed:14743218|pubmed:18372912|pubmed:21874044|pubmed:21874044|pubmed:14743218|pubmed:14743218	3
Q969H4	Q9NS23	CNKR1	RASF1	RASF1	--	bait|bait|-|bait|bait|prey|bait	prey|prey|-|prey|prey|bait|prey	MI:0018(two hybrid)|MI:0018(two hybrid)|MI:0493(in vivo)|MI:0012(bioluminescence resonance energy transfer)|MI:0012(bioluminescence resonance energy transfer)|MI:0018(two hybrid)|MI:0018(two hybrid)	(biogrid)|(biogrid)|MI:0468(hprd)|MI:0471(mint)|MI:0471(mint)|(biogrid)|(biogrid)	BIOGRID_79530|BIOGRID_70738|HPRD_13515|MINT_30885|MINT_59351|BIOGRID_79531|BIOGRID_79533	MI:0915(physical association)|MI:0407(direct interaction)|-|MI:0915(physical association)|MI:0915(physical association)|MI:0915(physical association)|MI:0403(colocalization)	pubmed:15075335|pubmed:15075335|pubmed:15075335|pubmed:15670823|pubmed:15670823|pubmed:15075335|pubmed:15075335	2
Q13309	Q9NS23	SKP2	RASF1	RASF1	--	bait|prey|bait	prey|bait|prey	MI:0004(affinity chromatography technology)|MI:0004(affinity chromatography technology)|MI:0004(affinity chromatography technology)	(biogrid)|(biogrid)|(biogrid)	BIOGRID_133998|BIOGRID_134000|BIOGRID_139172	MI:0915(physical association)|MI:0915(physical association)|MI:0915(physical association)	pubmed:18071316|pubmed:18071316|pubmed:19686743	2
O14965	Q9NS23	AURKA	RASF1	RASF1	--	bait|bait	prey|prey	MI:0415(enzymatic study)|MI:0415(enzymatic study)	(biogrid)|(biogrid)	BIOGRID_135566|BIOGRID_135568	MI:0407(direct interaction)|MI:0407(direct interaction)	pubmed:21874044|pubmed:21874044	1
P63208	Q9NS23	SKP1	RASF1	RASF1	--	prey	bait	MI:0004(affinity chromatography technology)	(biogrid)	BIOGRID_134001	MI:0915(physical association)	pubmed:18071316	1
Q01844	Q9NS23	EWS	RASF1	RASF1	--	prey|prey|prey	null|null|null	MI:0018(two hybrid)|MI:0018(two hybrid)|MI:0018(two hybrid)	MI:0469(intact)|MI:0469(intact)|MI:0469(intact)	IntAct_141790|IntAct_141789|IntAct_141788	MI:0914(association)|MI:0915(physical association)|MI:0915(physical association)	pubmed:18347058|pubmed:18347058|pubmed:18347058	1
Q5SU16	Q9NS23	Q5SU16	RASF1	RASF1	--	prey	bait	MI:0096(pull down)	(biogrid)	BIOGRID_80394	MI:0407(direct interaction)	pubmed:14603253	1
P23258	Q9NS23	TBG1	RASF1	RASF1	--	prey|-	bait|-	MI:0096(pull down)|MI:0493(in vivo)	(biogrid)|MI:0468(hprd)	BIOGRID_80393|HPRD_4428	MI:0407(direct interaction)|-	pubmed:14603253|pubmed:14603253	1
Q9BXW4	Q9NS23	MLP3C	RASF1	RASF1	--	bait|bait	prey|prey	MI:0007(anti tag coimmunoprecipitation)|MI:0007(anti tag coimmunoprecipitation)	MI:0469(intact)|MI:0469(intact)	IntAct_132870|IntAct_132740	MI:0915(physical association)|MI:0407(direct interaction)	pubmed:20562859|pubmed:20562859	1
P07437	Q9NS23	TBB5	RASF1	RASF1	--	-	-	MI:0493(in vivo)	MI:0468(hprd)	HPRD_4409	-	pubmed:14603253	1
Q9BPX7	Q9NS23	CG025	RASF1	RASF1	--	bait	prey	MI:0018(two hybrid)	(biogrid)	BIOGRID_149851	MI:0407(direct interaction)	pubmed:21900206	1
P49841	Q9NS23	GSK3B	RASF1	RASF1	--	prey	bait	MI:0004(affinity chromatography technology)	(biogrid)	BIOGRID_190128	MI:0915(physical association)	pubmed:21910689	1
Q9H4B7	Q9NS23	TBB1	RASF1	RASF1	--	neutral component|neutral component	null|null	MI:0007(anti tag coimmunoprecipitation)|MI:0007(anti tag coimmunoprecipitation)	MI:0471(mint)|MI:0471(mint)	MINT_82115|MINT_49883	MI:0403(colocalization)|MI:0403(colocalization)	pubmed:16810318|pubmed:16810318	1
P23025	Q9NS23	XPA	RASF1	RASF1	--	-|bait	-|prey	MI:0018(two hybrid)|MI:0018(two hybrid)	MI:0468(hprd)|MI:0469(intact)	HPRD_5067|IntAct_157362	-|MI:0915(physical association)	pubmed:10888881|pubmed:10888881	1
P19438	Q9NS23	TNR1A	RASF1	RASF1	--	-	-	MI:0493(in vivo)	MI:0468(hprd)	HPRD_17940	-	pubmed:15949439	1
Q13616	Q9NS23	CUL1	RASF1	RASF1	--	prey	bait	MI:0004(affinity chromatography technology)	(biogrid)	BIOGRID_133999	MI:0915(physical association)	pubmed:18071316	1
Q96GD4	Q9NS23	AURKB	RASF1	RASF1	--	bait|bait	prey|prey	MI:0415(enzymatic study)|MI:0415(enzymatic study)	(biogrid)|(biogrid)	BIOGRID_135569|BIOGRID_135567	MI:0407(direct interaction)|MI:0407(direct interaction)	pubmed:21874044|pubmed:21874044	1
Q9H0R8	Q9NS23	GBRL1	RASF1	RASF1	--	bait	prey	MI:0007(anti tag coimmunoprecipitation)	MI:0469(intact)	IntAct_132778	MI:0915(physical association)	pubmed:20562859	1
P60520	Q9NS23	GBRL2	RASF1	RASF1	--	bait|bait	prey|prey	MI:0007(anti tag coimmunoprecipitation)|MI:0007(anti tag coimmunoprecipitation)	MI:0469(intact)|MI:0469(intact)	IntAct_132804|IntAct_132699	MI:0915(physical association)|MI:0407(direct interaction)	pubmed:20562859|pubmed:20562859	1
P31947	Q9NS23	1433S	RASF1	RASF1	--	unspecified role|unspecified role	unspecified role|unspecified role	MI:0019(coimmunoprecipitation)|MI:0019(coimmunoprecipitation)	MI:0471(mint)|MI:0471(mint)	MINT_47457|MINT_79306	MI:0914(association)|MI:0914(association)	pubmed:20069457|pubmed:20069457	1
P46821	Q9NS23	MAP1B	RASF1	RASF1	YES	-|prey|prey	-|bait|bait	MI:0492(in vitro)|MI:0004(affinity chromatography technology)|MI:0004(affinity chromatography technology)	MI:0468(hprd)|(biogrid)|(biogrid)	HPRD_30748|BIOGRID_78383|BIOGRID_78384	-|MI:0915(physical association)|MI:0407(direct interaction)	pubmed:15205320|pubmed:15205320|pubmed:15205320	1
Q9GZQ8	Q9NS23	MLP3B	RASF1	RASF1	--	bait|bait	prey|prey	MI:0007(anti tag coimmunoprecipitation)|MI:0007(anti tag coimmunoprecipitation)	MI:0469(intact)|MI:0469(intact)	IntAct_132727|IntAct_132849	MI:0407(direct interaction)|MI:0915(physical association)	pubmed:20562859|pubmed:20562859	1
O95835	Q9NS23	LATS1	RASF1	RASF1	--	prey	bait	MI:0004(affinity chromatography technology)	(biogrid)	BIOGRID_189124	MI:0915(physical association)	pubmed:17379520	1
Q96B26	Q9NS23	EXOS8	RASF1	RASF1	--	prey|-|bait	bait|-|prey	MI:0018(two hybrid)|MI:0018(two hybrid)|MI:0018(two hybrid)	(biogrid)|MI:0468(hprd)|MI:0469(intact)	BIOGRID_70737|HPRD_13514|IntAct_150188	MI:0407(direct interaction)|-|MI:0915(physical association)	pubmed:15231747|pubmed:15231747|pubmed:15231747	1
Q9H5I1	Q9NS23	SUV92	RASF1	RASF1	--	bait	prey	MI:0018(two hybrid)	(biogrid)	BIOGRID_150523	MI:0407(direct interaction)	pubmed:21900206	1
O00220	Q9NS23	TR10A	RASF1	RASF1	--	-	-	MI:0493(in vivo)	MI:0468(hprd)	HPRD_17939	-	pubmed:15949439	1
Q6P0Q8	Q9NS23	MAST2	RASF1	RASF1	--	prey	bait	MI:0004(affinity chromatography technology)	(biogrid)	BIOGRID_188876	MI:0915(physical association)	pubmed:22195963	1
P45983	Q9NS23	MK08	RASF1	RASF1	--	-	-	MI:0493(in vivo)	MI:0468(hprd)	HPRD_31486	-	pubmed:16810318	1
P24593	Q9NS23	IBP5	RASF1	RASF1	--	-	-	MI:0018(two hybrid)	MI:0468(hprd)	HPRD_27908	-	pubmed:16007340	1
Q00987	Q9NS23	MDM2	RASF1	RASF1	--	-|prey|prey|bait|bait|prey|prey|bait|bait|-|prey|bait|prey|bait|bait|-|bait|bait	-|prey|prey|prey|prey|prey|prey|prey|prey|-|bait|prey|bait|prey|prey|-|prey|prey	MI:0493(in vivo)|MI:0006(anti bait coimmunoprecipitation)|MI:0006(anti bait coimmunoprecipitation)|MI:0006(anti bait coimmunoprecipitation)|MI:0006(anti bait coimmunoprecipitation)|MI:0006(anti bait coimmunoprecipitation)|MI:0006(anti bait coimmunoprecipitation)|MI:0006(anti bait coimmunoprecipitation)|MI:0006(anti bait coimmunoprecipitation)|MI:0493(in vivo)|MI:0006(anti bait coimmunoprecipitati…	MI:0468(hprd)|MI:0471(mint)|MI:0471(mint)|MI:0471(mint)|MI:0471(mint)|MI:0471(mint)|MI:0471(mint)|MI:0471(mint)|MI:0471(mint)|MI:0468(hprd)|MI:0471(mint)|(biogrid)|MI:0471(mint)|MI:0471(mint)|MI:0471(mint)|MI:0468(hprd)|MI:0471(mint)|MI:0471(mint)	HPRD_40131|MINT_39754|MINT_39753|MINT_69043|MINT_39752|MINT_69045|MINT_69044|MINT_39745|MINT_69036|HPRD_33457|MINT_39740|BIOGRID_155068|MINT_69030|MINT_69029|MINT_39739|HPRD_40136|MINT_39747|MINT_69038	-|MI:0914(association)|MI:0914(association)|MI:0914(association)|MI:0914(association)|MI:0914(association)|MI:0914(association)|MI:0914(association)|MI:0914(association)|-|MI:0915(physical association)|MI:0915(physical association)|MI:0915(physical associ	pubmed:18566590|pubmed:18566590|pubmed:18566590|pubmed:18566590|pubmed:18566590|pubmed:18566590|pubmed:18566590|pubmed:18566590|pubmed:18566590|pubmed:18566590|pubmed:18566590|pubmed:18566590|pubmed:18566590|pubmed:18566590|pubmed:18566590|pubmed:18566590|pubmed:18566590|pubmed:18566590	1
O95166	Q9NS23	GBRAP	RASF1	RASF1	--	bait|bait	prey|prey	MI:0007(anti tag coimmunoprecipitation)|MI:0007(anti tag coimmunoprecipitation)	MI:0469(intact)|MI:0469(intact)	IntAct_132833|IntAct_132616	MI:0915(physical association)|MI:0407(direct interaction)	pubmed:20562859|pubmed:20562859	1
Q13619	Q9NS23	CUL4A	RASF1	RASF1	--	prey|bait	bait|prey	MI:0004(affinity chromatography technology)|MI:0004(affinity chromatography technology)	(biogrid)|(biogrid)	BIOGRID_148739|BIOGRID_148740	MI:0915(physical association)|MI:0915(physical association)	pubmed:21205828|pubmed:21205828	1
Q9H7E9	Q9NS23	CH033	RASF1	RASF1	--	bait	prey	MI:0018(two hybrid)	(biogrid)	BIOGRID_151946	MI:0407(direct interaction)	pubmed:21900206	1
Q66K89	Q9NS23	E4F1	RASF1	RASF1	--	bait|prey|prey|prey|prey|prey|-|prey	null|null|null|null|null|null|-|null	MI:0018(two hybrid)|MI:0018(two hybrid)|MI:0018(two hybrid)|MI:0018(two hybrid)|MI:0018(two hybrid)|MI:0018(two hybrid)|MI:0493(in vivo)|MI:0018(two hybrid)	MI:0469(intact)|MI:0469(intact)|MI:0469(intact)|MI:0469(intact)|MI:0469(intact)|MI:0469(intact)|MI:0468(hprd)|MI:0469(intact)	IntAct_153897|IntAct_153896|IntAct_153899|IntAct_153898|IntAct_153900|IntAct_153901|HPRD_20001|IntAct_153893	MI:0407(direct interaction)|MI:0407(direct interaction)|MI:0915(physical association)|MI:0407(direct interaction)|MI:0915(physical association)|MI:0915(physical association)|-|MI:0915(physical association)	pubmed:14729613|pubmed:14729613|pubmed:14729613|pubmed:14729613|pubmed:14729613|pubmed:14729613|pubmed:14729613|pubmed:14729613	1
Q96BY2	Q9NS23	MOAP1	RASF1	RASF1	--	-	-	MI:0493(in vivo)	MI:0468(hprd)	HPRD_17804	-	pubmed:15949439	1
Q7Z6Z7	Q9NS23	HUWE1	RASF1	RASF1	--	bait	prey	MI:0004(affinity chromatography technology)	(biogrid)	BIOGRID_190127	MI:0915(physical association)	pubmed:21910689	1
P23634	Q9NS23	AT2B4	RASF1	RASF1	--	-	-	MI:0493(in vivo)	MI:0468(hprd)	HPRD_19349	-	pubmed:15145946	1
Q8NFP7	Q9NS23	NUD10	RASF1	RASF1	--	-|prey|prey|prey|prey	-|bait|bait|bait|bait	MI:0492(in vitro)|MI:0018(two hybrid)|MI:0398(two hybrid pooling approach)|MI:0398(two hybrid pooling approach)|MI:0018(two hybrid)	MI:0468(hprd)|MI:0471(mint)|MI:0469(intact)|MI:0469(intact)|MI:0471(mint)	HPRD_29459|MINT_36247|IntAct_97875|IntAct_74846|MINT_65363	-|MI:0915(physical association)|MI:0915(physical association)|MI:0915(physical association)|MI:0915(physical association)	pubmed:16169070|pubmed:16169070|pubmed:16169070|pubmed:16169070|pubmed:16169070	1
Q16531	Q9NS23	DDB1	RASF1	RASF1	--	bait|prey|prey	prey|bait|bait	MI:0004(affinity chromatography technology)|MI:0004(affinity chromatography technology)|MI:0004(affinity chromatography technology)	(biogrid)|(biogrid)|(biogrid)	BIOGRID_148737|BIOGRID_148738|BIOGRID_148736	MI:0915(physical association)|MI:0407(direct interaction)|MI:0915(physical association)	pubmed:21205828|pubmed:21205828|pubmed:21205828	1
Q9NS23	Q9Y297	RASF1	FBW1A	RASF1	--	bait|prey	prey|bait	MI:0004(affinity chromatography technology)|MI:0018(two hybrid)	(biogrid)|(biogrid)	BIOGRID_190126|BIOGRID_150980	MI:0915(physical association)|MI:0407(direct interaction)	pubmed:21910689|pubmed:21900206	2
Q9NS23	Q9UER7	RASF1	DAXX	RASF1	--	neutral component|null|prey|neutral component|null|-|null|prey|prey|null|neutral component|null|prey|null|null|null|neutral component|null|null|null|null|-|-|prey|prey|-	bait|bait|bait|neutral component|neutral component|-|neutral component|bait|bait|bait|neutral component|prey|bait|neutral component|bait|neutral component|bait|prey|prey|prey|bait|-|-|bait|bait|-	MI:0006(anti bait coimmunoprecipitation)|MI:0007(anti tag coimmunoprecipitation)|MI:0006(anti bait coimmunoprecipitation)|MI:0006(anti bait coimmunoprecipitation)|MI:0007(anti tag coimmunoprecipitation)|MI:0493(in vivo)|MI:0007(anti tag coimmunoprecipitation)|MI:0006(anti bait coimmunoprecipitation)|MI:0006(anti bait coimmunoprecipitation)|MI:0007(anti tag coimmunoprecipitation)|MI:0006(anti bait…	MI:0471(mint)|MI:0471(mint)|MI:0471(mint)|MI:0471(mint)|MI:0471(mint)|MI:0468(hprd)|MI:0471(mint)|MI:0471(mint)|MI:0471(mint)|MI:0471(mint)|MI:0471(mint)|MI:0471(mint)|MI:0471(mint)|MI:0471(mint)|MI:0471(mint)|MI:0471(mint)|MI:0471(mint)|MI:0471(mint)|MI:0471(mint)|MI:0471(mint)|MI:0471(mint)|MI:0468(hprd)|MI:0468(hprd)|MI:0471(mint)|MI:0471(mint)|MI:0468(hprd)	MINT_39741|MINT_49908|MINT_39742|MINT_39744|MINT_49884|HPRD_31476|MINT_49882|MINT_39748|MINT_69033|MINT_82185|MINT_69035|MINT_49879|MINT_69039|MINT_82114|MINT_82113|MINT_82116|MINT_69031|MINT_82112|MINT_82111|MINT_49880|MINT_49881|HPRD_40134|HPRD_40135|MINT_39746|MINT_69037|HPRD_40132	MI:0915(physical association)|MI:0915(physical association)|MI:0915(physical association)|MI:0403(colocalization)|MI:0403(colocalization)|-|MI:0403(colocalization)|MI:0915(physical association)|MI:0915(physical association)|MI:0915(physical association)|MI:0403(colocalization)|MI:0915(physical association)|MI:0915(physical association)|MI:0403(colocalization)|MI:0915(physical association)|MI:0403…	pubmed:18566590|pubmed:16810318|pubmed:18566590|pubmed:18566590|pubmed:16810318|pubmed:16810318|pubmed:16810318|pubmed:18566590|pubmed:18566590|pubmed:16810318|pubmed:18566590|pubmed:16810318|pubmed:18566590|pubmed:16810318|pubmed:16810318|pubmed:16810318|pubmed:18566590|pubmed:16810318|pubmed:16810318|pubmed:16810318|pubmed:16810318|pubmed:18566590|pubmed:18566590|pubmed:18566590|pubmed:18566590…	2
Q9NS23	Q9Y6H6	RASF1	KCNE3	RASF1	--	prey	bait	MI:0018(two hybrid)	(biogrid)	BIOGRID_150427	MI:0407(direct interaction)	pubmed:21900206	1
P0CG48	P50749	UBC	RASF2	RASF2	--	bait|bait	prey|prey	MI:0004(affinity chromatography technology)|MI:0004(affinity chromatography technology)	(biogrid)|(biogrid)	BIOGRID_172714|BIOGRID_169677	MI:0915(physical association)|MI:0915(physical association)	pubmed:21906983|pubmed:21890473	2
P01112	P50749	RASH	RASF2	RASF2	--	-	-	MI:0493(in vivo)	MI:0468(hprd)	HPRD_3995	-	pubmed:12732644	1
P01116	P50749	RASK	RASF2	RASF2	--	-|prey|bait	-|bait|prey	MI:0493(in vivo)|MI:0007(anti tag coimmunoprecipitation)|MI:0007(anti tag coimmunoprecipitation)	MI:0468(hprd)|MI:0469(intact)|MI:0469(intact)	HPRD_4022|IntAct_154157|IntAct_154156	-|MI:0407(direct interaction)|MI:0915(physical association)	pubmed:12732644|pubmed:12732644|pubmed:12732644	1
P50749	Q9NS23	RASF2	RASF1	RASF2 + RASF1	--	unspecified role	null	MI:0018(two hybrid)	MI:0469(intact)	IntAct_130199	MI:0915(physical association)	pubmed:20920251	1
P50749	Q86WH2	RASF2	RASF3	RASF2 + RASF3	--	unspecified role	unspecified role	MI:0018(two hybrid)	MI:0469(intact)	IntAct_130200	MI:0915(physical association)	pubmed:20920251	1
P50749	Q8WWW0	RASF2	RASF5	RASF2 + RASF5	--	unspecified role|prey	null|bait	MI:0018(two hybrid)|MI:0096(pull down)	MI:0469(intact)|(biogrid)	IntAct_130204|BIOGRID_97363	MI:0915(physical association)|MI:0407(direct interaction)	pubmed:20920251|pubmed:11857081	2
P50749	Q13188	RASF2	STK3	RASF2 + STK3	YES	prey|unspecified role	bait|unspecified role	MI:0004(affinity chromatography technology)|MI:0018(two hybrid)	(biogrid)|MI:0469(intact)	BIOGRID_118500|IntAct_130187	MI:0915(physical association)|MI:0915(physical association)	pubmed:20562859|pubmed:20920251	2
P50749	Q13043	RASF2	STK4	RASF2 + STK4	YES	prey|unspecified role|bait|prey	bait|unspecified role|prey|bait	MI:0018(two hybrid)|MI:0018(two hybrid)|MI:0018(two hybrid)|MI:0004(affinity chromatography technology)	MI:0469(intact)|MI:0469(intact)|MI:0469(intact)|(biogrid)	IntAct_130208|IntAct_130179|IntAct_130215|BIOGRID_118502	MI:0915(physical association)|MI:0915(physical association)|MI:0915(physical association)|MI:0915(physical association)	pubmed:20920251|pubmed:20920251|pubmed:20920251|pubmed:20562859	2
P0CG48	Q86WH2	UBC	RASF3	RASF3	--	bait	prey	MI:0004(affinity chromatography technology)	(biogrid)	BIOGRID_172591	MI:0915(physical association)	pubmed:21906983	1
Q00987	Q86WH2	MDM2	RASF3	RASF3	--	prey|bait	bait|prey	MI:0004(affinity chromatography technology)|MI:0004(affinity chromatography technology)	(biogrid)|(biogrid)	BIOGRID_182311|BIOGRID_182310	MI:0915(physical association)|MI:0915(physical association)	pubmed:22593196|pubmed:22593196	1
O95166	Q86WH2	GBRAP	RASF3	RASF3	--	bait	prey	MI:0007(anti tag coimmunoprecipitation)	MI:0469(intact)	IntAct_132618	MI:0407(direct interaction)	pubmed:20562859	1
Q86WH2	Q9GZQ8	RASF3	MLP3B	RASF3	--	prey	bait	MI:0007(anti tag coimmunoprecipitation)	MI:0469(intact)	IntAct_132728	MI:0407(direct interaction)	pubmed:20562859	1
Q86WH2	Q9H2L5	RASF3	RASF4	RASF3 + RASF4	--	unspecified role	unspecified role	MI:0018(two hybrid)	MI:0469(intact)	IntAct_130202	MI:0915(physical association)	pubmed:20920251	1
Q86WH2	Q9H4B6	RASF3	SAV1	RASF3 + SAV1	--	unspecified role	unspecified role	MI:0018(two hybrid)	MI:0469(intact)	IntAct_130195	MI:0915(physical association)	pubmed:20920251	1
P09429	Q9H2L5	HMGB1	RASF4	RASF4	--	-	-	MI:0492(in vitro)	MI:0468(hprd)	HPRD_38139	-	pubmed:11748221	1
Q9H2L5	Q9H4B6	RASF4	SAV1	RASF4 + SAV1	--	unspecified role	unspecified role	MI:0018(two hybrid)	MI:0469(intact)	IntAct_130196	MI:0915(physical association)	pubmed:20920251	1
P01112	Q8WWW0	RASH	RASF5	RASF5	--	-|bait|prey|prey	-|prey|bait|bait	MI:0493(in vivo)|MI:0096(pull down)|MI:0007(anti tag coimmunoprecipitation)|MI:0007(anti tag coimmunoprecipitation)	MI:0468(hprd)|MI:0469(intact)|MI:0471(mint)|MI:0471(mint)	HPRD_3985|IntAct_121339|MINT_70033|MINT_40606	-|MI:0915(physical association)|MI:0915(physical association)|MI:0915(physical association)	pubmed:9488663|pubmed:9488663|pubmed:18596699|pubmed:18596699	2
P62834	Q8WWW0	RAP1A	RASF5	RASF5	--	bait|bait|bait|bait	null|prey|null|null	MI:0007(anti tag coimmunoprecipitation)|MI:0007(anti tag coimmunoprecipitation)|MI:0007(anti tag coimmunoprecipitation)|MI:0007(anti tag coimmunoprecipitation)	MI:0469(intact)|MI:0469(intact)|MI:0469(intact)|MI:0469(intact)	IntAct_149040|IntAct_153978|IntAct_153977|IntAct_153976	MI:0915(physical association)|MI:0915(physical association)|MI:0915(physical association)|MI:0915(physical association)	pubmed:15569673|pubmed:12845325|pubmed:12845325|pubmed:12845325	2
Q96CX2	Q8WWW0	KCD12	RASF5	RASF5	--	prey|prey	bait|bait	MI:0007(anti tag coimmunoprecipitation)|MI:0004(affinity chromatography technology)	MI:0469(intact)|(biogrid)	IntAct_132942|BIOGRID_118444	MI:0915(physical association)|MI:0915(physical association)	pubmed:20562859|pubmed:20562859	1
O95166	Q8WWW0	GBRAP	RASF5	RASF5	--	bait|bait	prey|prey	MI:0007(anti tag coimmunoprecipitation)|MI:0007(anti tag coimmunoprecipitation)	MI:0469(intact)|MI:0469(intact)	IntAct_132836|IntAct_132622	MI:0915(physical association)|MI:0407(direct interaction)	pubmed:20562859|pubmed:20562859	1
P35573	Q8WWW0	GDE	RASF5	RASF5	--	prey|prey	bait|prey	MI:0004(affinity chromatography technology)|MI:0007(anti tag coimmunoprecipitation)	(biogrid)|MI:0469(intact)	BIOGRID_118443|IntAct_132942	MI:0915(physical association)|MI:0915(physical association)	pubmed:20562859|pubmed:20562859	1
P10114	Q8WWW0	RAP2A	RASF5	RASF5	--	prey|-|prey	bait|-|bait	MI:0096(pull down)|MI:0493(in vivo)|MI:0096(pull down)	(biogrid)|MI:0468(hprd)|(biogrid)	BIOGRID_97368|HPRD_2438|BIOGRID_97365	MI:0407(direct interaction)|-|MI:0407(direct interaction)	pubmed:11857081|pubmed:11857081|pubmed:11857081	1
P01116	Q8WWW0	RASK	RASF5	RASF5	--	-	-	MI:0493(in vivo)	MI:0468(hprd)	HPRD_4019	-	pubmed:11857081	1
P01111	Q8WWW0	RASN	RASF5	RASF5	--	-	-	MI:0493(in vivo)	MI:0468(hprd)	HPRD_39085	-	pubmed:9488663	1
Q92624	Q8WWW0	APBP2	RASF5	RASF5	--	prey|prey	bait|bait	MI:0397(two hybrid array)|MI:0397(two hybrid array)	MI:0469(intact)|MI:0469(intact)	IntAct_139448|IntAct_139209	MI:0915(physical association)|MI:0915(physical association)	pubmed:19060904|pubmed:19060904	1
Q14315	Q8WWW0	FLNC	RASF5	RASF5	--	prey|prey	bait|bait	MI:0007(anti tag coimmunoprecipitation)|MI:0004(affinity chromatography technology)	MI:0469(intact)|(biogrid)	IntAct_132942|BIOGRID_118441	MI:0915(physical association)|MI:0915(physical association)	pubmed:20562859|pubmed:20562859	1
Q00987	Q8WWW0	MDM2	RASF5	RASF5	--	prey|bait|bait	bait|prey|prey	MI:0018(two hybrid)|MI:0018(two hybrid)|MI:0018(two hybrid)	(biogrid)|(biogrid)|(biogrid)	BIOGRID_196005|BIOGRID_196003|BIOGRID_196004	MI:0915(physical association)|MI:0407(direct interaction)|MI:0915(physical association)	pubmed:22173032|pubmed:22173032|pubmed:22173032	1
P62070	Q8WWW0	RRAS2	RASF5	RASF5	--	-	-	MI:0493(in vivo)	MI:0468(hprd)	HPRD_6305	-	pubmed:11857081	1
O14807	Q8WWW0	RASM	RASF5	RASF5	--	-|prey|prey	-|bait|bait	MI:0493(in vivo)|MI:0096(pull down)|MI:0096(pull down)	MI:0468(hprd)|(biogrid)|(biogrid)	HPRD_14081|BIOGRID_97369|BIOGRID_97361	-|MI:0915(physical association)|MI:0407(direct interaction)	pubmed:11857081|pubmed:11857081|pubmed:11857081	1
Q86Z02	Q8WWW0	HIPK1	RASF5	RASF5	--	bait|bait|prey	prey|prey|bait	MI:0018(two hybrid)|MI:0018(two hybrid)|MI:0018(two hybrid)	(biogrid)|(biogrid)|(biogrid)	BIOGRID_195999|BIOGRID_196001|BIOGRID_196000	MI:0407(direct interaction)|MI:0915(physical association)|MI:0915(physical association)	pubmed:22173032|pubmed:22173032|pubmed:22173032	1
P28332	Q8WWW0	ADH6	RASF5	RASF5	--	unspecified role	unspecified role	MI:0018(two hybrid)	MI:0469(intact)	IntAct_126700	MI:0915(physical association)	pubmed:21988832	1
P46821	Q8WWW0	MAP1B	RASF5	RASF5	YES	prey|prey	bait|bait	MI:0007(anti tag coimmunoprecipitation)|MI:0004(affinity chromatography technology)	MI:0469(intact)|(biogrid)	IntAct_132942|BIOGRID_118439	MI:0915(physical association)|MI:0915(physical association)	pubmed:20562859|pubmed:20562859	1
P11233	Q8WWW0	RALA	RASF5	RASF5	--	-	-	MI:0493(in vivo)	MI:0468(hprd)	HPRD_2451	-	pubmed:9488663	1
P10301	Q8WWW0	RRAS	RASF5	RASF5	--	prey|prey|-	bait|bait|-	MI:0096(pull down)|MI:0096(pull down)|MI:0493(in vivo)	(biogrid)|(biogrid)|MI:0468(hprd)	BIOGRID_97371|BIOGRID_97366|HPRD_205	MI:0915(physical association)|MI:0407(direct interaction)|-	pubmed:11857081|pubmed:11857081|pubmed:11857081	1
P60520	Q8WWW0	GBRL2	RASF5	RASF5	--	bait|bait	prey|prey	MI:0007(anti tag coimmunoprecipitation)|MI:0007(anti tag coimmunoprecipitation)	MI:0469(intact)|MI:0469(intact)	IntAct_132814|IntAct_132685	MI:0915(physical association)|MI:0407(direct interaction)	pubmed:20562859|pubmed:20562859	1
P61224	Q8WWW0	RAP1B	RASF5	RASF5	--	-	-	MI:0493(in vivo)	MI:0468(hprd)	HPRD_2432	-	pubmed:9488663	1
Q8WWW0	Q9H492	RASF5	MLP3A	RASF5	--	prey|prey|prey|prey|prey	bait|bait|prey|prey|bait	MI:0007(anti tag coimmunoprecipitation)|MI:0007(anti tag coimmunoprecipitation)|MI:0007(anti tag coimmunoprecipitation)|MI:0007(anti tag coimmunoprecipitation)|MI:0004(affinity chromatography technology)	MI:0469(intact)|MI:0469(intact)|MI:0469(intact)|MI:0469(intact)|(biogrid)	IntAct_132921|IntAct_132910|IntAct_132916|IntAct_132960|BIOGRID_118251	MI:0914(association)|MI:0914(association)|MI:0914(association)|MI:0915(physical association)|MI:0915(physical association)	pubmed:20562859|pubmed:20562859|pubmed:20562859|pubmed:20562859|pubmed:20562859	1
Q8WWW0	Q9UK45	RASF5	LSM7	RASF5	--	unspecified role	unspecified role	MI:0018(two hybrid)	MI:0469(intact)	IntAct_128139	MI:0915(physical association)	pubmed:21988832	1
Q8WWW0	Q9H0R8	RASF5	GBRL1	RASF5	--	prey|prey	bait|bait	MI:0007(anti tag coimmunoprecipitation)|MI:0007(anti tag coimmunoprecipitation)	MI:0469(intact)|MI:0469(intact)	IntAct_132653|IntAct_132788	MI:0407(direct interaction)|MI:0915(physical association)	pubmed:20562859|pubmed:20562859	1
Q8WWW0	Q9GZQ8	RASF5	MLP3B	RASF5	--	prey|prey|prey|prey|prey|prey	bait|bait|bait|bait|bait|bait	MI:0007(anti tag coimmunoprecipitation)|MI:0004(affinity chromatography technology)|MI:0007(anti tag coimmunoprecipitation)|MI:0007(anti tag coimmunoprecipitation)|MI:0007(anti tag coimmunoprecipitation)|MI:0007(anti tag coimmunoprecipitation)	MI:0469(intact)|(biogrid)|MI:0469(intact)|MI:0469(intact)|MI:0469(intact)|MI:0469(intact)	IntAct_132917|BIOGRID_118263|IntAct_132851|IntAct_132726|IntAct_132961|IntAct_132922	MI:0914(association)|MI:0915(physical association)|MI:0915(physical association)|MI:0407(direct interaction)|MI:0915(physical association)|MI:0914(association)	pubmed:20562859|pubmed:20562859|pubmed:20562859|pubmed:20562859|pubmed:20562859|pubmed:20562859	1
Q8WWW0	Q9UMX0	RASF5	UBQL1	RASF5	--	bait|-	prey|-	MI:0397(two hybrid array)|MI:0018(two hybrid)	MI:0469(intact)|MI:0468(hprd)	IntAct_145932|HPRD_34795	MI:0915(physical association)|-	pubmed:16713569|pubmed:16713569	1
Q8WWW0	Q9BS26	RASF5	ERP44	RASF5	--	bait|bait	prey|prey	MI:0007(anti tag coimmunoprecipitation)|MI:0004(affinity chromatography technology)	MI:0469(intact)|(biogrid)	IntAct_132942|BIOGRID_118442	MI:0915(physical association)|MI:0915(physical association)	pubmed:20562859|pubmed:20562859	1
Q8WWW0	Q9BXW4	RASF5	MLP3C	RASF5	--	prey|prey	bait|bait	MI:0007(anti tag coimmunoprecipitation)|MI:0007(anti tag coimmunoprecipitation)	MI:0469(intact)|MI:0469(intact)	IntAct_132764|IntAct_132877	MI:0407(direct interaction)|MI:0915(physical association)	pubmed:20562859|pubmed:20562859	1
Q8WWW0	Q9NYB0	RASF5	TE2IP	RASF5	--	-	-	MI:0492(in vitro)	MI:0468(hprd)	HPRD_31577	-	pubmed:12845325	1
Q8WWW0	Q9NS23	RASF5	RASF1	RASF5 + RASF1	--	bait|-|-|bait	prey|-|-|prey	MI:0096(pull down)|MI:0493(in vivo)|MI:0018(two hybrid)|MI:0096(pull down)	(biogrid)|MI:0468(hprd)|MI:0469(intact)|(biogrid)	BIOGRID_97370|HPRD_13513|IntAct_130203|BIOGRID_97362	MI:0915(physical association)|-|MI:0915(physical association)|MI:0407(direct interaction)	pubmed:11857081|pubmed:11857081|pubmed:20920251|pubmed:11857081	2
Q8WWW0	Q9H2L5	RASF5	RASF4	RASF5 + RASF4	--	null	unspecified role	MI:0018(two hybrid)	MI:0469(intact)	IntAct_130205	MI:0915(physical association)	pubmed:20920251	1
Q8WWW0	Q9H4B6	RASF5	SAV1	RASF5 + SAV1	--	null	unspecified role	MI:0018(two hybrid)	MI:0469(intact)	IntAct_130197	MI:0915(physical association)	pubmed:20920251	1
P0CG48	Q6ZTQ3	UBC	RASF6	RASF6	--	bait	prey	MI:0004(affinity chromatography technology)	(biogrid)	BIOGRID_171203	MI:0915(physical association)	pubmed:21906983	1
Q6ZTQ3	Q96BY2	RASF6	MOAP1	RASF6	--	bait	prey	MI:0004(affinity chromatography technology)	(biogrid)	BIOGRID_188916	MI:0915(physical association)	pubmed:19797269	1
Q6ZTQ3	Q9H4B6	RASF6	SAV1	RASF6 + SAV1	--	bait	prey	MI:0004(affinity chromatography technology)	(biogrid)	BIOGRID_188915	MI:0915(physical association)	pubmed:19797269	1
O95721	Q02833	SNP29	RASF7	RASF7	YES	unspecified role	unspecified role	MI:0018(two hybrid)	MI:0469(intact)	IntAct_125242	MI:0915(physical association)	pubmed:21988832	1
Q02833	Q7LBR1	RASF7	CHM1B	RASF7	--	prey|-	bait|-	MI:0018(two hybrid)|MI:0492(in vitro)	(biogrid)|MI:0468(hprd)	BIOGRID_205404|HPRD_35725	MI:0407(direct interaction)|-	pubmed:16730941|pubmed:16730941	1
Q02833	Q9NRI5	RASF7	DISC1	RASF7	--	prey|prey|prey	bait|bait|bait	MI:0018(two hybrid)|MI:0018(two hybrid)|MI:0018(two hybrid)	(biogrid)|MI:0469(intact)|MI:0469(intact)	BIOGRID_81808|IntAct_155456|IntAct_155469	MI:0407(direct interaction)|MI:0915(physical association)|MI:0915(physical association)	pubmed:12812986|pubmed:12812986|pubmed:12812986	1
Q02833	Q92574	RASF7	TSC1	RASF7	--	bait	prey	MI:0018(two hybrid)	MI:0469(intact)	IntAct_144292	MI:0915(physical association)	pubmed:17355907	1
Q04917	Q8NHQ8	1433F	RASF8	RASF8	--	bait|bait|bait	prey|prey|prey	MI:0004(affinity chromatography technology)|MI:0676(tandem affinity purification)|MI:0007(anti tag coimmunoprecipitation)	(biogrid)|MI:0469(intact)|MI:0469(intact)	BIOGRID_143768|IntAct_140852|IntAct_153062	MI:0915(physical association)|MI:0914(association)|MI:0914(association)	pubmed:14676191|pubmed:17979178|pubmed:14676191	2
P61981	Q8NHQ8	1433G	RASF8	RASF8	--	bait|bait|bait|bait|-	prey|prey|prey|prey|-	MI:0004(affinity chromatography technology)|MI:0019(coimmunoprecipitation)|MI:0019(coimmunoprecipitation)|MI:0006(anti bait coimmunoprecipitation)|MI:0493(in vivo)	(biogrid)|MI:0471(mint)|MI:0471(mint)|MI:0469(intact)|MI:0468(hprd)	BIOGRID_143608|MINT_58517|MINT_55694|IntAct_109429|HPRD_13687	MI:0915(physical association)|MI:0915(physical association)|MI:0915(physical association)|MI:0915(physical association)|-	pubmed:15324660|pubmed:15324660|pubmed:15324660|pubmed:17353931|pubmed:15324660	2
P56524	Q8NHQ8	HDAC4	RASF8	RASF8	--	bait	prey	MI:0004(affinity chromatography technology)	(biogrid)	BIOGRID_187289	MI:0799(additive genetic interaction defined by inequality)	pubmed:22318606	1
P55036	Q8NHQ8	PSMD4	RASF8	RASF8	--	bait|bait|-|bait|unspecified role|unspecified role	prey|prey|-|prey|unspecified role|unspecified role	MI:0018(two hybrid)|MI:0018(two hybrid)|MI:0018(two hybrid)|MI:0018(two hybrid)|MI:0398(two hybrid pooling approach)|MI:0398(two hybrid pooling approach)	MI:0471(mint)|MI:0471(mint)|MI:0468(hprd)|(biogrid)|MI:0469(intact)|MI:0469(intact)	MINT_39408|MINT_68670|HPRD_21752|BIOGRID_73458|IntAct_102732|IntAct_102061	MI:0915(physical association)|MI:0915(physical association)|-|MI:0407(direct interaction)|MI:0915(physical association)|MI:0915(physical association)	pubmed:16189514|pubmed:16189514|pubmed:16189514|pubmed:16189514|pubmed:16189514|pubmed:16189514	1
P0CG48	Q8NHQ8	UBC	RASF8	RASF8	--	bait	prey	MI:0004(affinity chromatography technology)	(biogrid)	BIOGRID_162575	MI:0915(physical association)	pubmed:21139048	1
Q8NHQ8	Q96NE9	RASF8	FRMD6	RASF8 + FRMD6	--	bait|unspecified role|-|bait|unspecified role|bait	prey|unspecified role|-|prey|unspecified role|prey	MI:0018(two hybrid)|MI:0398(two hybrid pooling approach)|MI:0018(two hybrid)|MI:0018(two hybrid)|MI:0398(two hybrid pooling approach)|MI:0018(two hybrid)	(biogrid)|MI:0469(intact)|MI:0468(hprd)|MI:0471(mint)|MI:0469(intact)|MI:0471(mint)	BIOGRID_71539|IntAct_103511|HPRD_22916|MINT_65988|IntAct_105511|MINT_36828	MI:0407(direct interaction)|MI:0915(physical association)|-|MI:0915(physical association)|MI:0915(physical association)|MI:0915(physical association)	pubmed:16189514|pubmed:16189514|pubmed:16189514|pubmed:16189514|pubmed:16189514|pubmed:16189514	1
O75901	P19021	RASF9	AMD	RASF9	--	-	-	MI:0492(in vitro)	MI:0468(hprd)	HPRD_668	-	pubmed:9837933	1
Q15717	Q9H4B6	ELAV1	SAV1	SAV1	--	bait	prey	MI:0096(pull down)	(biogrid)	BIOGRID_180957	MI:0915(physical association)	pubmed:19322201	1
O95835	Q9H4B6	LATS1	SAV1	SAV1	--	prey	bait	MI:0004(affinity chromatography technology)	(biogrid)	BIOGRID_189127	MI:0915(physical association)	pubmed:17379520	1
P31947	Q9H4B6	1433S	SAV1	SAV1	--	bait|bait|bait	prey|prey|prey	MI:0676(tandem affinity purification)|MI:0676(tandem affinity purification)|MI:0004(affinity chromatography technology)	MI:0471(mint)|MI:0471(mint)|(biogrid)	MINT_52069|MINT_84532|BIOGRID_77788	MI:0915(physical association)|MI:0915(physical association)|MI:0915(physical association)	pubmed:15778465|pubmed:15778465|pubmed:15778465	1
Q13618	Q9H4B6	CUL3	SAV1	SAV1	--	bait	prey	MI:0004(affinity chromatography technology)	(biogrid)	BIOGRID_196769	MI:0915(physical association)	pubmed:21145461	1
Q09472	Q9H4B6	EP300	SAV1	SAV1	--	unspecified role	unspecified role	MI:0018(two hybrid)	MI:0469(intact)	IntAct_125518	MI:0915(physical association)	pubmed:21988832	1
Q9H4B6	Q9NS23	SAV1	RASF1	SAV1 + RASF1	--	prey|prey|bait|prey|unspecified role	bait|bait|prey|bait|null	MI:0004(affinity chromatography technology)|MI:0004(affinity chromatography technology)|MI:0004(affinity chromatography technology)|MI:0004(affinity chromatography technology)|MI:0018(two hybrid)	(biogrid)|(biogrid)|(biogrid)|(biogrid)|MI:0469(intact)	BIOGRID_189122|BIOGRID_189557|BIOGRID_189125|BIOGRID_189556|IntAct_130194	MI:0915(physical association)|MI:0407(direct interaction)|MI:0915(physical association)|MI:0915(physical association)|MI:0915(physical association)	pubmed:17379520|pubmed:21489991|pubmed:17379520|pubmed:21489991|pubmed:20920251	3
P67775	Q14BN4	PP2AA	SLMAP	SLMAP	--	bait|bait|bait|bait|bait	prey|prey|prey|prey|null	MI:0004(affinity chromatography technology)|MI:0007(anti tag coimmunoprecipitation)|MI:0007(anti tag coimmunoprecipitation)|MI:0007(anti tag coimmunoprecipitation)|MI:0007(anti tag coimmunoprecipitation)	(biogrid)|MI:0469(intact)|MI:0469(intact)|MI:0469(intact)|MI:0469(intact)	BIOGRID_137696|IntAct_87015|IntAct_138336|IntAct_89036|IntAct_138938	MI:0915(physical association)|MI:0914(association)|MI:0914(association)|MI:0914(association)|MI:0914(association)	pubmed:19156129|pubmed:18782753|pubmed:18782753|pubmed:18782753|pubmed:19156129	2
P30153	Q14BN4	2AAA	SLMAP	SLMAP	--	bait|bait|bait|bait|bait	null|prey|prey|prey|prey	MI:0007(anti tag coimmunoprecipitation)|MI:0004(affinity chromatography technology)|MI:0007(anti tag coimmunoprecipitation)|MI:0007(anti tag coimmunoprecipitation)|MI:0007(anti tag coimmunoprecipitation)	MI:0469(intact)|(biogrid)|MI:0469(intact)|MI:0469(intact)|MI:0469(intact)	IntAct_138940|BIOGRID_137762|IntAct_138335|IntAct_89035|IntAct_87014	MI:0914(association)|MI:0915(physical association)|MI:0914(association)|MI:0914(association)|MI:0914(association)	pubmed:19156129|pubmed:19156129|pubmed:18782753|pubmed:18782753|pubmed:18782753	2
O00506	Q14BN4	STK25	SLMAP	SLMAP	--	bait|bait|bait|bait	prey|prey|prey|prey	MI:0007(anti tag coimmunoprecipitation)|MI:0007(anti tag coimmunoprecipitation)|MI:0004(affinity chromatography technology)|MI:0007(anti tag coimmunoprecipitation)	MI:0469(intact)|MI:0469(intact)|(biogrid)|MI:0469(intact)	IntAct_87025|IntAct_89046|BIOGRID_98977|IntAct_138346	MI:0914(association)|MI:0914(association)|MI:0915(physical association)|MI:0914(association)	pubmed:18782753|pubmed:18782753|pubmed:18782753|pubmed:18782753	1
P62714	Q14BN4	PP2AB	SLMAP	SLMAP	--	bait|bait	prey|null	MI:0004(affinity chromatography technology)|MI:0007(anti tag coimmunoprecipitation)	(biogrid)|MI:0469(intact)	BIOGRID_137729|IntAct_138939	MI:0915(physical association)|MI:0914(association)	pubmed:19156129|pubmed:19156129	1
Q14BN4	Q9Y6E0	SLMAP	STK24	SLMAP	YES	prey|prey|prey|prey|prey|prey	bait|bait|bait|bait|bait|bait	MI:0007(anti tag coimmunoprecipitation)|MI:0004(affinity chromatography technology)|MI:0006(anti bait coimmunoprecipitation)|MI:0004(affinity chromatography technology)|MI:0007(anti tag coimmunoprecipitation)|MI:0007(anti tag coimmunoprecipitation)	MI:0469(intact)|(biogrid)|MI:0469(intact)|(biogrid)|MI:0469(intact)|MI:0469(intact)	IntAct_87024|BIOGRID_75348|IntAct_108258|BIOGRID_98954|IntAct_89045|IntAct_138345	MI:0914(association)|MI:0915(physical association)|MI:0915(physical association)|MI:0915(physical association)|MI:0914(association)|MI:0914(association)	pubmed:18782753|pubmed:17353931|pubmed:17353931|pubmed:18782753|pubmed:18782753|pubmed:18782753	2
Q14BN4	Q9Y3A3	SLMAP	PHOCN	SLMAP	YES	null|prey|prey|prey|prey|prey|prey	bait|bait|bait|bait|bait|bait|bait	MI:0007(anti tag coimmunoprecipitation)|MI:0007(anti tag coimmunoprecipitation)|MI:0004(affinity chromatography technology)|MI:0004(affinity chromatography technology)|MI:0007(anti tag coimmunoprecipitation)|MI:0007(anti tag coimmunoprecipitation)|MI:0007(anti tag coimmunoprecipitation)	MI:0469(intact)|MI:0469(intact)|(biogrid)|(biogrid)|MI:0469(intact)|MI:0469(intact)|MI:0469(intact)	IntAct_138947|IntAct_87018|BIOGRID_137908|BIOGRID_98843|IntAct_138339|IntAct_89039|IntAct_138334	MI:0914(association)|MI:0914(association)|MI:0915(physical association)|MI:0915(physical association)|MI:0914(association)|MI:0914(association)|MI:0914(association)	pubmed:19156129|pubmed:18782753|pubmed:19156129|pubmed:18782753|pubmed:18782753|pubmed:18782753|pubmed:18782753	2
Q14BN4	Q9UGI0	SLMAP	ZRAN1	SLMAP	--	prey|prey	bait|bait	MI:0007(anti tag coimmunoprecipitation)|MI:0004(affinity chromatography technology)	MI:0469(intact)|(biogrid)	IntAct_136768|BIOGRID_112745	MI:0915(physical association)|MI:0915(physical association)	pubmed:19615732|pubmed:19615732	1
Q14BN4	Q9BUL8	SLMAP	PDC10	SLMAP	YES	prey|prey|prey|prey	bait|bait|bait|bait	MI:0004(affinity chromatography technology)|MI:0007(anti tag coimmunoprecipitation)|MI:0007(anti tag coimmunoprecipitation)|MI:0007(anti tag coimmunoprecipitation)	(biogrid)|MI:0469(intact)|MI:0469(intact)|MI:0469(intact)	BIOGRID_98866|IntAct_138343|IntAct_87022|IntAct_89043	MI:0915(physical association)|MI:0914(association)|MI:0914(association)|MI:0914(association)	pubmed:18782753|pubmed:18782753|pubmed:18782753|pubmed:18782753	1
Q14BN4	Q5VSL9	SLMAP	FA40A	SLMAP	YES	prey|prey|prey|prey	bait|bait|bait|bait	MI:0004(affinity chromatography technology)|MI:0007(anti tag coimmunoprecipitation)|MI:0007(anti tag coimmunoprecipitation)|MI:0007(anti tag coimmunoprecipitation)	(biogrid)|MI:0469(intact)|MI:0469(intact)|MI:0469(intact)	BIOGRID_98827|IntAct_89040|IntAct_138340|IntAct_87019	MI:0915(physical association)|MI:0914(association)|MI:0914(association)|MI:0914(association)	pubmed:18782753|pubmed:18782753|pubmed:18782753|pubmed:18782753	1
Q14BN4	Q9BRV8	SLMAP	SIKE1	SLMAP	YES	prey|prey|prey|prey	bait|prey|prey|bait	MI:0007(anti tag coimmunoprecipitation)|MI:0007(anti tag coimmunoprecipitation)|MI:0007(anti tag coimmunoprecipitation)|MI:0004(affinity chromatography technology)	MI:0469(intact)|MI:0469(intact)|MI:0469(intact)|(biogrid)	IntAct_87026|IntAct_89047|IntAct_138347|BIOGRID_98940	MI:0914(association)|MI:0914(association)|MI:0914(association)|MI:0915(physical association)	pubmed:18782753|pubmed:18782753|pubmed:18782753|pubmed:18782753	1
Q9H8S9	Q9Y2H1	MOB1A	ST38L	ST38L	YES	prey|bait|prey	bait|prey|bait	MI:0004(affinity chromatography technology)|MI:0007(anti tag coimmunoprecipitation)|MI:0006(anti bait coimmunoprecipitation)	(biogrid)|MI:0469(intact)|MI:0469(intact)	BIOGRID_75302|IntAct_149031|IntAct_108554	MI:0915(physical association)|MI:0915(physical association)|MI:0915(physical association)	pubmed:17353931|pubmed:15197186|pubmed:17353931	2
P49407	Q9Y2H1	ARRB1	ST38L	ST38L	--	bait|bait	prey|prey	MI:0007(anti tag coimmunoprecipitation)|MI:0004(affinity chromatography technology)	MI:0469(intact)|(biogrid)	IntAct_142214|BIOGRID_182695	MI:0914(association)|MI:0915(physical association)	pubmed:17620599|pubmed:17620599	1
Q15323	Q9Y2H1	K1H1	ST38L	ST38L	--	prey|prey	bait|bait	MI:0006(anti bait coimmunoprecipitation)|MI:0004(affinity chromatography technology)	MI:0469(intact)|(biogrid)	IntAct_110307|BIOGRID_75103	MI:0915(physical association)|MI:0915(physical association)	pubmed:17353931|pubmed:17353931	1
P31946	Q9Y2H1	1433B	ST38L	ST38L	--	-|bait|bait|bait	-|prey|prey|prey	MI:0493(in vivo)|MI:0019(coimmunoprecipitation)|MI:0004(affinity chromatography technology)|MI:0019(coimmunoprecipitation)	MI:0468(hprd)|MI:0471(mint)|(biogrid)|MI:0471(mint)	HPRD_25810|MINT_55795|BIOGRID_143455|MINT_58626	-|MI:0915(physical association)|MI:0915(physical association)|MI:0915(physical association)	pubmed:15324660|pubmed:15324660|pubmed:15324660|pubmed:15324660	1
P0CG48	Q9Y2H1	UBC	ST38L	ST38L	--	bait	prey	MI:0004(affinity chromatography technology)	(biogrid)	BIOGRID_172659	MI:0915(physical association)	pubmed:21906983	1
Q9Y2H1	Q9Y6E0	ST38L	STK24	ST38L	--	-	-	MI:0493(in vivo)	MI:0468(hprd)	HPRD_27583	-	pubmed:16314523	1
O95835	Q13188	LATS1	STK3	STK3	--	prey|prey|prey|prey|prey	bait|bait|bait|bait|bait	MI:0004(affinity chromatography technology)|MI:0004(affinity chromatography technology)|MI:0004(affinity chromatography technology)|MI:0004(affinity chromatography technology)|MI:0004(affinity chromatography technology)	(biogrid)|(biogrid)|(biogrid)|(biogrid)|(biogrid)	BIOGRID_189131|BIOGRID_189130|BIOGRID_201476|BIOGRID_189822|BIOGRID_188879	MI:0407(direct interaction)|MI:0915(physical association)|MI:0407(direct interaction)|MI:0915(physical association)|MI:0915(physical association)	pubmed:17379520|pubmed:17379520|pubmed:15688006|pubmed:19962312|pubmed:22195963	4
P04049	Q13188	RAF1	STK3	STK3	--	bait|-	prey|-	MI:0004(affinity chromatography technology)|MI:0492(in vitro)	(biogrid)|MI:0468(hprd)	BIOGRID_201833|HPRD_18117	MI:0915(physical association)|-	pubmed:20212043|pubmed:15618521	2
P0CG48	Q13188	UBC	STK3	STK3	--	bait|bait	prey|prey	MI:0004(affinity chromatography technology)|MI:0004(affinity chromatography technology)	(biogrid)|(biogrid)	BIOGRID_164810|BIOGRID_174047	MI:0915(physical association)|MI:0915(physical association)	pubmed:21139048|pubmed:21906983	2
P32456	Q13188	GBP2	STK3	STK3	--	prey	bait	MI:0018(two hybrid)	(biogrid)	BIOGRID_151354	MI:0407(direct interaction)	pubmed:21900206	1
O95865	Q13188	DDAH2	STK3	STK3	--	prey	bait	MI:0018(two hybrid)	(biogrid)	BIOGRID_151350	MI:0407(direct interaction)	pubmed:21900206	1
P60520	Q13188	GBRL2	STK3	STK3	--	bait|bait	prey|prey	MI:0007(anti tag coimmunoprecipitation)|MI:0007(anti tag coimmunoprecipitation)	MI:0469(intact)|MI:0469(intact)	IntAct_132688|IntAct_132815	MI:0407(direct interaction)|MI:0915(physical association)	pubmed:20562859|pubmed:20562859	1
P47897	Q13188	SYQ	STK3	STK3	--	prey	bait	MI:0018(two hybrid)	(biogrid)	BIOGRID_151352	MI:0407(direct interaction)	pubmed:21900206	1
Q06520	Q13188	ST2A1	STK3	STK3	--	unspecified role	unspecified role	MI:0018(two hybrid)	MI:0469(intact)	IntAct_125199	MI:0915(physical association)	pubmed:21988832	1
O43847	Q13188	NRDC	STK3	STK3	--	bait	prey	MI:0004(affinity chromatography technology)	(biogrid)	BIOGRID_189107	MI:0915(physical association)	pubmed:18362890	1
O95166	Q13188	GBRAP	STK3	STK3	--	bait|bait	prey|prey	MI:0007(anti tag coimmunoprecipitation)|MI:0007(anti tag coimmunoprecipitation)	MI:0469(intact)|MI:0469(intact)	IntAct_132837|IntAct_132625	MI:0915(physical association)|MI:0407(direct interaction)	pubmed:20562859|pubmed:20562859	1
P40855	Q13188	PEX19	STK3	STK3	--	unspecified role	unspecified role	MI:0018(two hybrid)	MI:0469(intact)	IntAct_127138	MI:0915(physical association)	pubmed:21988832	1
P42574	Q13188	CASP3	STK3	STK3	--	-	-	MI:0493(in vivo)	MI:0468(hprd)	HPRD_7412	-	pubmed:11278283	1
P61604	Q13188	CH10	STK3	STK3	--	unspecified role	unspecified role	MI:0018(two hybrid)	MI:0469(intact)	IntAct_124914	MI:0915(physical association)	pubmed:21988832	1
P19652	Q13188	A1AG2	STK3	STK3	--	unspecified role	unspecified role	MI:0018(two hybrid)	MI:0469(intact)	IntAct_127069	MI:0915(physical association)	pubmed:21988832	1
P53350	Q13188	PLK1	STK3	STK3	--	prey	bait	MI:0004(affinity chromatography technology)	(biogrid)	BIOGRID_118498	MI:0915(physical association)	pubmed:20562859	1
Q13188	Q9NRM7	STK3	LATS2	STK3	--	-|prey	-|bait	MI:0493(in vivo)|MI:0415(enzymatic study)	MI:0468(hprd)|(biogrid)	HPRD_18140|BIOGRID_201953	-|MI:0915(physical association)	pubmed:15688006|pubmed:19919647	2
Q13188	Q9BXW4	STK3	MLP3C	STK3	--	prey|prey	bait|bait	MI:0007(anti tag coimmunoprecipitation)|MI:0007(anti tag coimmunoprecipitation)	MI:0469(intact)|MI:0469(intact)	IntAct_132763|IntAct_132878	MI:0407(direct interaction)|MI:0915(physical association)	pubmed:20562859|pubmed:20562859	1
Q13188	Q9H492	STK3	MLP3A	STK3	--	prey|prey|prey|prey	bait|prey|prey|bait	MI:0007(anti tag coimmunoprecipitation)|MI:0007(anti tag coimmunoprecipitation)|MI:0007(anti tag coimmunoprecipitation)|MI:0004(affinity chromatography technology)	MI:0469(intact)|MI:0469(intact)|MI:0469(intact)|(biogrid)	IntAct_132921|IntAct_132916|IntAct_132960|BIOGRID_118241	MI:0914(association)|MI:0914(association)|MI:0915(physical association)|MI:0915(physical association)	pubmed:20562859|pubmed:20562859|pubmed:20562859|pubmed:20562859	1
Q13188	Q92769	STK3	HDAC2	STK3	--	prey	bait	MI:0004(affinity chromatography technology)	(biogrid)	BIOGRID_187151	MI:0799(additive genetic interaction defined by inequality)	pubmed:22318606	1
Q13188	Q15678	STK3	PTN14	STK3	--	prey	bait	MI:0004(affinity chromatography technology)	(biogrid)	BIOGRID_203283	MI:0915(physical association)	pubmed:22948661	1
Q13188	Q5H8C1	STK3	FREM1	STK3	--	bait	prey	MI:0004(affinity chromatography technology)	(biogrid)	BIOGRID_118501	MI:0915(physical association)	pubmed:20562859	1
Q13188	Q99829	STK3	CPNE1	STK3	--	unspecified role	unspecified role	MI:0018(two hybrid)	MI:0469(intact)	IntAct_127213	MI:0915(physical association)	pubmed:21988832	1
Q13188	Q8IWR0	STK3	Z3H7A	STK3	--	unspecified role	unspecified role	MI:0018(two hybrid)	MI:0469(intact)	IntAct_125651	MI:0915(physical association)	pubmed:21988832	1
Q13188	Q9HB71	STK3	CYBP	STK3	--	bait	prey	MI:0004(affinity chromatography technology)	(biogrid)	BIOGRID_118499	MI:0915(physical association)	pubmed:20562859	1
Q13188	Q9Y4P1	STK3	ATG4B	STK3	--	bait	prey	MI:0004(affinity chromatography technology)	(biogrid)	BIOGRID_118497	MI:0915(physical association)	pubmed:20562859	1
Q13188	Q9H8S9	STK3	MOB1A	STK3	--	bait	prey	MI:0004(affinity chromatography technology)	(biogrid)	BIOGRID_189108	MI:0407(direct interaction)	pubmed:18362890	1
Q13188	Q9Y3A3	STK3	PHOCN	STK3	--	bait	prey	MI:0004(affinity chromatography technology)	(biogrid)	BIOGRID_188919	MI:0407(direct interaction)	pubmed:19797269	1
Q13188	Q9H0R8	STK3	GBRL1	STK3	--	prey|prey	bait|bait	MI:0007(anti tag coimmunoprecipitation)|MI:0007(anti tag coimmunoprecipitation)	MI:0469(intact)|MI:0469(intact)	IntAct_132780|IntAct_132657	MI:0915(physical association)|MI:0407(direct interaction)	pubmed:20562859|pubmed:20562859	1
Q13188	Q9GZQ8	STK3	MLP3B	STK3	--	prey|prey|prey|prey|prey|prey	bait|bait|bait|bait|bait|prey	MI:0004(affinity chromatography technology)|MI:0007(anti tag coimmunoprecipitation)|MI:0007(anti tag coimmunoprecipitation)|MI:0007(anti tag coimmunoprecipitation)|MI:0007(anti tag coimmunoprecipitation)|MI:0007(anti tag coimmunoprecipitation)	(biogrid)|MI:0469(intact)|MI:0469(intact)|MI:0469(intact)|MI:0469(intact)|MI:0469(intact)	BIOGRID_118267|IntAct_132731|IntAct_132852|IntAct_132917|IntAct_132961|IntAct_132922	MI:0915(physical association)|MI:0407(direct interaction)|MI:0915(physical association)|MI:0914(association)|MI:0915(physical association)|MI:0914(association)	pubmed:20562859|pubmed:20562859|pubmed:20562859|pubmed:20562859|pubmed:20562859|pubmed:20562859	1
Q13188	Q969H4	STK3	CNKR1	STK3	--	-|prey	-|bait	MI:0493(in vivo)|MI:0018(two hybrid)	MI:0468(hprd)|(biogrid)	HPRD_13430|BIOGRID_79532	-|MI:0915(physical association)	pubmed:15075335|pubmed:15075335	1
Q13188	Q9H814	STK3	PHAX	STK3	--	bait	prey	MI:0018(two hybrid)	(biogrid)	BIOGRID_151351	MI:0407(direct interaction)	pubmed:21900206	1
Q13188	Q7L9L4	STK3	MOB1B	STK3 + MOB1B	--	bait|bait	prey|prey	MI:0415(enzymatic study)|MI:0415(enzymatic study)	(biogrid)|(biogrid)	BIOGRID_201947|BIOGRID_201950	MI:0407(direct interaction)|MI:0915(physical association)	pubmed:19919647|pubmed:19919647	1
Q13188	Q9NS23	STK3	RASF1	STK3 + RASF1	YES	prey|prey|prey|unspecified role|bait	null|null|bait|null|prey	MI:0018(two hybrid)|MI:0018(two hybrid)|MI:0004(affinity chromatography technology)|MI:0018(two hybrid)|MI:0004(affinity chromatography technology)	MI:0469(intact)|MI:0469(intact)|(biogrid)|MI:0469(intact)|(biogrid)	IntAct_141790|IntAct_153895|BIOGRID_189123|IntAct_130186|BIOGRID_189128	MI:0914(association)|MI:0915(physical association)|MI:0915(physical association)|MI:0915(physical association)|MI:0915(physical association)	pubmed:18347058|pubmed:14729613|pubmed:17379520|pubmed:20920251|pubmed:17379520	4
Q13188	Q86WH2	STK3	RASF3	STK3 + RASF3	YES	unspecified role	unspecified role	MI:0018(two hybrid)	MI:0469(intact)	IntAct_130188	MI:0915(physical association)	pubmed:20920251	1
Q13188	Q9H2L5	STK3	RASF4	STK3 + RASF4	YES	unspecified role	unspecified role	MI:0018(two hybrid)	MI:0469(intact)	IntAct_130189	MI:0915(physical association)	pubmed:20920251	1
Q13188	Q8WWW0	STK3	RASF5	STK3 + RASF5	YES	prey|unspecified role|prey|unspecified role|prey|unspecified role	bait|null|null|null|bait|unspecified role	MI:0007(anti tag coimmunoprecipitation)|MI:0018(two hybrid)|MI:0006(anti bait coimmunoprecipitation)|MI:0018(two hybrid)|MI:0004(affinity chromatography technology)|MI:0018(two hybrid)	MI:0469(intact)|MI:0469(intact)|MI:0469(intact)|MI:0469(intact)|(biogrid)|MI:0469(intact)	IntAct_132942|IntAct_130191|IntAct_145139|IntAct_130190|BIOGRID_118440|IntAct_125845	MI:0915(physical association)|MI:0915(physical association)|MI:0915(physical association)|MI:0915(physical association)|MI:0915(physical association)|MI:0915(physical association)	pubmed:20562859|pubmed:20920251|pubmed:16892067|pubmed:20920251|pubmed:20562859|pubmed:21988832	4
Q13188	Q6ZTQ3	STK3	RASF6	STK3 + RASF6	YES	prey|unspecified role	bait|unspecified role	MI:0004(affinity chromatography technology)|MI:0018(two hybrid)	(biogrid)|MI:0469(intact)	BIOGRID_188914|IntAct_130192	MI:0915(physical association)|MI:0915(physical association)	pubmed:19797269|pubmed:20920251	2
Q13188	Q9H4B6	STK3	SAV1	STK3 + SAV1	YES	unspecified role|bait|bait|unspecified role|bait|-|bait|prey|unspecified role|bait|prey	unspecified role|prey|prey|unspecified role|prey|-|prey|bait|unspecified role|prey|bait	MI:0007(anti tag coimmunoprecipitation)|MI:0007(anti tag coimmunoprecipitation)|MI:0004(affinity chromatography technology)|MI:0018(two hybrid)|MI:0004(affinity chromatography technology)|MI:0493(in vivo)|MI:0004(affinity chromatography technology)|MI:0004(affinity chromatography technology)|MI:0018(two hybrid)|MI:0004(affinity chromatography technology)|MI:0007(anti tag coimmunoprecipitation)	MI:0469(intact)|MI:0469(intact)|(biogrid)|MI:0469(intact)|(biogrid)|MI:0468(hprd)|(biogrid)|(biogrid)|MI:0469(intact)|(biogrid)|MI:0469(intact)	IntAct_146824|IntAct_146822|BIOGRID_201475|IntAct_125826|BIOGRID_118496|HPRD_17992|BIOGRID_201474|BIOGRID_189126|IntAct_130193|BIOGRID_189129|IntAct_146820	MI:0217(phosphorylation reaction)|MI:0915(physical association)|MI:0407(direct interaction)|MI:0915(physical association)|MI:0915(physical association)|-|MI:0915(physical association)|MI:0915(physical association)|MI:0915(physical association)|MI:0915(physical association)|MI:0915(physical association)	pubmed:16930133|pubmed:16930133|pubmed:15688006|pubmed:21988832|pubmed:20562859|pubmed:15688006|pubmed:15688006|pubmed:17379520|pubmed:20920251|pubmed:17379520|pubmed:16930133	6
P0CG48	Q13043	UBC	STK4	STK4	--	bait|bait	prey|prey	MI:0004(affinity chromatography technology)|MI:0004(affinity chromatography technology)	(biogrid)|(biogrid)	BIOGRID_164809|BIOGRID_174046	MI:0915(physical association)|MI:0915(physical association)	pubmed:21139048|pubmed:21906983	2
P61981	Q13043	1433G	STK4	STK4	--	bait	prey	MI:0006(anti bait coimmunoprecipitation)	MI:0469(intact)	IntAct_110826	MI:0915(physical association)	pubmed:17353931	1
P31785	Q13043	IL2RG	STK4	STK4	--	unspecified role	unspecified role	MI:0018(two hybrid)	MI:0469(intact)	IntAct_126952	MI:0915(physical association)	pubmed:21988832	1
P31749	Q13043	AKT1	STK4	STK4	--	neutral component|prey|neutral component|prey|neutral component|bait|prey|bait|bait|prey|prey|bait|bait|prey|bait|bait|bait|bait|prey|prey|bait|neutral component|bait|neutral component|neutral component|bait	neutral component|bait|neutral component|bait|neutral component|prey|bait|prey|prey|bait|bait|prey|prey|bait|prey|prey|prey|prey|bait|bait|prey|neutral component|prey|neutral component|neutral component|prey	MI:0006(anti bait coimmunoprecipitation)|MI:0006(anti bait coimmunoprecipitation)|MI:0006(anti bait coimmunoprecipitation)|MI:0006(anti bait coimmunoprecipitation)|MI:0006(anti bait coimmunoprecipitation)|MI:0006(anti bait coimmunoprecipitation)|MI:0006(anti bait coimmunoprecipitation)|MI:0006(anti bait coimmunoprecipitation)|MI:0006(anti bait coimmunoprecipitation)|MI:0006(anti bait coimmunoprec…	MI:0471(mint)|MI:0471(mint)|MI:0471(mint)|MI:0471(mint)|MI:0471(mint)|MI:0471(mint)|MI:0471(mint)|MI:0471(mint)|MI:0471(mint)|MI:0471(mint)|MI:0471(mint)|MI:0471(mint)|MI:0471(mint)|MI:0471(mint)|MI:0471(mint)|MI:0471(mint)|MI:0471(mint)|MI:0471(mint)|MI:0471(mint)|MI:0471(mint)|MI:0471(mint)|MI:0471(mint)|MI:0471(mint)|MI:0471(mint)|MI:0471(mint)|MI:0471(mint)	MINT_32079|MINT_60906|MINT_60909|MINT_32077|MINT_60908|MINT_60894|MINT_60895|MINT_60896|MINT_32074|MINT_60897|MINT_32073|MINT_60900|MINT_60903|MINT_60902|MINT_32071|MINT_32047|MINT_32070|MINT_32067|MINT_32066|MINT_32068|MINT_32065|MINT_60910|MINT_60876|MINT_32080|MINT_32081|MINT_60899	MI:0403(colocalization)|MI:0915(physical association)|MI:0403(colocalization)|MI:0915(physical association)|MI:0403(colocalization)|MI:0915(physical association)|MI:0915(physical association)|MI:0407(direct interaction)|MI:0915(physical association)|MI:0407(direct interaction)|MI:0915(physical association)|MI:0915(physical association)|MI:0915(physical association)|MI:0915(physical association)|M…	pubmed:17932490|pubmed:17932490|pubmed:17932490|pubmed:17932490|pubmed:17932490|pubmed:17932490|pubmed:17932490|pubmed:17932490|pubmed:17932490|pubmed:17932490|pubmed:17932490|pubmed:17932490|pubmed:17932490|pubmed:17932490|pubmed:17932490|pubmed:17932490|pubmed:17932490|pubmed:17932490|pubmed:17932490|pubmed:17932490|pubmed:17932490|pubmed:17932490|pubmed:17932490|pubmed:17932490|pubmed:17932490…	1
P42574	Q13043	CASP3	STK4	STK4	--	-	-	MI:0493(in vivo)	MI:0468(hprd)	HPRD_27853	-	pubmed:11278283	1
O95835	Q13043	LATS1	STK4	STK4	--	-	-	MI:0493(in vivo)	MI:0468(hprd)	HPRD_18138	-	pubmed:15688006	1
O43422	Q13043	P52K	STK4	STK4	--	bait|bait|-	prey|prey|-	MI:0004(affinity chromatography technology)|MI:0004(affinity chromatography technology)|MI:0493(in vivo)	(biogrid)|(biogrid)|MI:0468(hprd)	BIOGRID_106007|BIOGRID_106006|HPRD_13356	MI:0407(direct interaction)|MI:0915(physical association)|-	pubmed:12384512|pubmed:12384512|pubmed:12384512	1
Q12778	Q13043	FOXO1	STK4	STK4	--	-	-	MI:0424(protein kinase assay)	MI:0465(dip)	DIP_54232	MI:0407(direct interaction)	pubmed:18786403	1
P60520	Q13043	GBRL2	STK4	STK4	--	bait|bait	prey|prey	MI:0007(anti tag coimmunoprecipitation)|MI:0007(anti tag coimmunoprecipitation)	MI:0469(intact)|MI:0469(intact)	IntAct_132813|IntAct_132687	MI:0915(physical association)|MI:0407(direct interaction)	pubmed:20562859|pubmed:20562859	1
O95166	Q13043	GBRAP	STK4	STK4	--	bait|bait	prey|prey	MI:0007(anti tag coimmunoprecipitation)|MI:0007(anti tag coimmunoprecipitation)	MI:0469(intact)|MI:0469(intact)	IntAct_132835|IntAct_132623	MI:0915(physical association)|MI:0407(direct interaction)	pubmed:20562859|pubmed:20562859	1
P46821	Q13043	MAP1B	STK4	STK4	YES	prey	bait	MI:0004(affinity chromatography technology)	(biogrid)	BIOGRID_118506	MI:0915(physical association)	pubmed:20562859	1
P47710	Q13043	CASA1	STK4	STK4	--	-	-	MI:0492(in vitro)	MI:0468(hprd)	HPRD_15046	-	pubmed:7665586	1
P46934	Q13043	NEDD4	STK4	STK4	--	bait	prey	MI:0415(enzymatic study)	(biogrid)	BIOGRID_158125	MI:0407(direct interaction)	pubmed:19953087	1
P04637	Q13043	P53	STK4	STK4	--	-	-	MI:0493(in vivo)	MI:0468(hprd)	HPRD_4535	-	pubmed:12384512	1
P16104	Q13043	H2AX	STK4	STK4	--	prey|prey|prey	bait|bait|bait	MI:0415(enzymatic study)|MI:0415(enzymatic study)|MI:0415(enzymatic study)	(biogrid)|(biogrid)|(biogrid)	BIOGRID_134760|BIOGRID_134758|BIOGRID_134759	MI:0915(physical association)|MI:0407(direct interaction)|MI:0407(direct interaction)	pubmed:20921231|pubmed:20921231|pubmed:20921231	1
Q04695	Q13043	K1C17	STK4	STK4	--	prey	bait	MI:0415(enzymatic study)	(biogrid)	BIOGRID_134536	MI:0915(physical association)	pubmed:21715626	1
P02686	Q13043	MBP	STK4	STK4	--	-	-	MI:0492(in vitro)	MI:0468(hprd)	HPRD_37679	-	pubmed:7665586	1
Q13043	Q9GZQ8	STK4	MLP3B	STK4	--	prey|prey|prey|prey|prey|prey|prey|prey	bait|bait|bait|bait|prey|bait|bait|bait	MI:0007(anti tag coimmunoprecipitation)|MI:0007(anti tag coimmunoprecipitation)|MI:0007(anti tag coimmunoprecipitation)|MI:0007(anti tag coimmunoprecipitation)|MI:0007(anti tag coimmunoprecipitation)|MI:0007(anti tag coimmunoprecipitation)|MI:0004(affinity chromatography technology)|MI:0007(anti tag coimmunoprecipitation)	MI:0469(intact)|MI:0469(intact)|MI:0469(intact)|MI:0469(intact)|MI:0469(intact)|MI:0469(intact)|(biogrid)|MI:0469(intact)	IntAct_132911|IntAct_132895|IntAct_132917|IntAct_132961|IntAct_132922|IntAct_132734|BIOGRID_118262|IntAct_132856	MI:0914(association)|MI:0914(association)|MI:0914(association)|MI:0915(physical association)|MI:0914(association)|MI:0407(direct interaction)|MI:0915(physical association)|MI:0915(physical association)	pubmed:20562859|pubmed:20562859|pubmed:20562859|pubmed:20562859|pubmed:20562859|pubmed:20562859|pubmed:20562859|pubmed:20562859	1
Q13043	Q9H492	STK4	MLP3A	STK4	--	prey|prey|prey|prey|prey	bait|bait|bait|bait|bait	MI:0007(anti tag coimmunoprecipitation)|MI:0007(anti tag coimmunoprecipitation)|MI:0007(anti tag coimmunoprecipitation)|MI:0007(anti tag coimmunoprecipitation)|MI:0004(affinity chromatography technology)	MI:0469(intact)|MI:0469(intact)|MI:0469(intact)|MI:0469(intact)|(biogrid)	IntAct_132921|IntAct_132910|IntAct_132916|IntAct_132960|BIOGRID_118235	MI:0914(association)|MI:0914(association)|MI:0914(association)|MI:0915(physical association)|MI:0915(physical association)	pubmed:20562859|pubmed:20562859|pubmed:20562859|pubmed:20562859|pubmed:20562859	1
Q13043	Q96EB6	STK4	SIR1	STK4	--	bait	prey	MI:0415(enzymatic study)	(biogrid)	BIOGRID_132107	MI:0407(direct interaction)	pubmed:21212262	1
Q13043	Q5VYV7	STK4	CT094	STK4	--	prey|prey	bait|bait	MI:0004(affinity chromatography technology)|MI:0007(anti tag coimmunoprecipitation)	(biogrid)|MI:0469(intact)	BIOGRID_113787|IntAct_136676	MI:0915(physical association)|MI:0914(association)	pubmed:19596235|pubmed:19596235	1
Q13043	Q9BXW4	STK4	MLP3C	STK4	--	prey	bait	MI:0007(anti tag coimmunoprecipitation)	MI:0469(intact)	IntAct_132762	MI:0407(direct interaction)	pubmed:20562859	1
Q13043	Q9H0R8	STK4	GBRL1	STK4	--	prey|prey	bait|bait	MI:0007(anti tag coimmunoprecipitation)|MI:0007(anti tag coimmunoprecipitation)	MI:0469(intact)|MI:0469(intact)	IntAct_132656|IntAct_132787	MI:0407(direct interaction)|MI:0915(physical association)	pubmed:20562859|pubmed:20562859	1
Q13043	Q7L7X3	STK4	TAOK1	STK4	--	bait	prey	MI:0004(affinity chromatography technology)	(biogrid)	BIOGRID_118509	MI:0915(physical association)	pubmed:20562859	1
Q13043	Q15717	STK4	ELAV1	STK4	--	prey	bait	MI:0096(pull down)	(biogrid)	BIOGRID_181290	MI:0915(physical association)	pubmed:19322201	1
Q13043	Q92947	STK4	GCDH	STK4	--	prey|bait	bait|prey	MI:0415(enzymatic study)|MI:0415(enzymatic study)	(biogrid)|(biogrid)	BIOGRID_134534|BIOGRID_134535	MI:0407(direct interaction)|MI:0915(physical association)	pubmed:21715626|pubmed:21715626	1
Q13043	Q93034	STK4	CUL5	STK4	--	prey	bait	MI:0004(affinity chromatography technology)	(biogrid)	BIOGRID_198121	MI:0915(physical association)	pubmed:21145461	1
Q13043	Q969H4	STK4	CNKR1	STK4	--	-|prey	-|bait	MI:0493(in vivo)|MI:0018(two hybrid)	MI:0468(hprd)|(biogrid)	HPRD_13357|BIOGRID_79534	-|MI:0915(physical association)	pubmed:15075335|pubmed:15075335	1
Q13043	Q16778	STK4	H2B2E	STK4	--	bait	prey	MI:0415(enzymatic study)	(biogrid)	BIOGRID_110986	MI:0407(direct interaction)	pubmed:12757711	1
Q13043	Q9NS23	STK4	RASF1	STK4 + RASF1	YES	prey|unspecified role|bait|bait|bait|-	null|null|null|prey|null|-	MI:0018(two hybrid)|MI:0018(two hybrid)|MI:0019(coimmunoprecipitation)|MI:0004(affinity chromatography technology)|MI:0018(two hybrid)|MI:0493(in vivo)	MI:0469(intact)|MI:0469(intact)|MI:0469(intact)|(biogrid)|MI:0469(intact)|MI:0468(hprd)	IntAct_153894|IntAct_130178|IntAct_149878|BIOGRID_118508|IntAct_130207|HPRD_13354	MI:0915(physical association)|MI:0915(physical association)|MI:0915(physical association)|MI:0915(physical association)|MI:0915(physical association)|-	pubmed:14729613|pubmed:20920251|pubmed:15109305|pubmed:20562859|pubmed:20920251|pubmed:15109305	4
Q13043	Q86WH2	STK4	RASF3	STK4 + RASF3	YES	unspecified role|bait	unspecified role|prey	MI:0018(two hybrid)|MI:0018(two hybrid)	MI:0469(intact)|MI:0469(intact)	IntAct_130180|IntAct_130210	MI:0915(physical association)|MI:0915(physical association)	pubmed:20920251|pubmed:20920251	1
Q13043	Q9H2L5	STK4	RASF4	STK4 + RASF4	YES	bait|unspecified role|bait	prey|unspecified role|prey	MI:0004(affinity chromatography technology)|MI:0018(two hybrid)|MI:0018(two hybrid)	(biogrid)|MI:0469(intact)|MI:0469(intact)	BIOGRID_118503|IntAct_130181|IntAct_130211	MI:0915(physical association)|MI:0915(physical association)|MI:0915(physical association)	pubmed:20562859|pubmed:20920251|pubmed:20920251	2
Q13043	Q8WWW0	STK4	RASF5	STK4 + RASF5	YES	prey|prey|prey|bait|bait|-|prey|prey|unspecified role|bait|bait|unspecified role	prey|null|null|prey|null|-|null|bait|null|prey|null|null	MI:0007(anti tag coimmunoprecipitation)|MI:0006(anti bait coimmunoprecipitation)|MI:0006(anti bait coimmunoprecipitation)|MI:0019(coimmunoprecipitation)|MI:0006(anti bait coimmunoprecipitation)|MI:0493(in vivo)|MI:0006(anti bait coimmunoprecipitation)|MI:0004(affinity chromatography technology)|MI:0018(two hybrid)|MI:0004(affinity chromatography technology)|MI:0018(two hybrid)|MI:0018(two hybrid)	MI:0469(intact)|MI:0469(intact)|MI:0469(intact)|MI:0469(intact)|MI:0469(intact)|MI:0468(hprd)|MI:0469(intact)|(biogrid)|MI:0469(intact)|(biogrid)|MI:0469(intact)|MI:0469(intact)	IntAct_132942|IntAct_145138|IntAct_145140|IntAct_149877|IntAct_145141|HPRD_13355|IntAct_145142|BIOGRID_118438|IntAct_130182|BIOGRID_118507|IntAct_130212|IntAct_130183	MI:0915(physical association)|MI:0915(physical association)|MI:0915(physical association)|MI:0915(physical association)|MI:0915(physical association)|-|MI:0915(physical association)|MI:0915(physical association)|MI:0915(physical association)|MI:0915(physical association)|MI:0915(physical association)|MI:0915(physical association)	pubmed:20562859|pubmed:16892067|pubmed:16892067|pubmed:15109305|pubmed:16892067|pubmed:11864565|pubmed:16892067|pubmed:20562859|pubmed:20920251|pubmed:20562859|pubmed:20920251|pubmed:20920251	5
Q13043	Q6ZTQ3	STK4	RASF6	STK4 + RASF6	YES	prey|unspecified role	bait|unspecified role	MI:0018(two hybrid)|MI:0018(two hybrid)	MI:0469(intact)|MI:0469(intact)	IntAct_130213|IntAct_130184	MI:0915(physical association)|MI:0915(physical association)	pubmed:20920251|pubmed:20920251	1
Q13043	Q9H4B6	STK4	SAV1	STK4 + SAV1	YES	bait|bait|-|prey|prey|bait|unspecified role	prey|prey|-|bait|bait|prey|unspecified role	MI:0018(two hybrid)|MI:0007(anti tag coimmunoprecipitation)|MI:0493(in vivo)|MI:0007(anti tag coimmunoprecipitation)|MI:0007(anti tag coimmunoprecipitation)|MI:0004(affinity chromatography technology)|MI:0018(two hybrid)	MI:0469(intact)|MI:0469(intact)|MI:0468(hprd)|MI:0469(intact)|MI:0469(intact)|(biogrid)|MI:0469(intact)	IntAct_130209|IntAct_146821|HPRD_31591|IntAct_146818|IntAct_146819|BIOGRID_118505|IntAct_130185	MI:0915(physical association)|MI:0915(physical association)|-|MI:0915(physical association)|MI:0915(physical association)|MI:0915(physical association)|MI:0915(physical association)	pubmed:20920251|pubmed:16930133|pubmed:16930133|pubmed:16930133|pubmed:16930133|pubmed:20562859|pubmed:20920251	3
Q13043	Q13188	STK4	STK3	STK4 + STK3	YES	bait|prey|unspecified role	prey|bait|unspecified role	MI:0004(affinity chromatography technology)|MI:0004(affinity chromatography technology)|MI:0018(two hybrid)	(biogrid)|(biogrid)|MI:0469(intact)	BIOGRID_118504|BIOGRID_118495|IntAct_130206	MI:0915(physical association)|MI:0915(physical association)|MI:0915(physical association)	pubmed:20562859|pubmed:20562859|pubmed:20920251	2
O00506	O43815	STK25	STRN	STRN	--	bait|bait|bait|bait|bait|bait	prey|prey|prey|prey|prey|prey	MI:0007(anti tag coimmunoprecipitation)|MI:0007(anti tag coimmunoprecipitation)|MI:0007(anti tag coimmunoprecipitation)|MI:0004(affinity chromatography technology)|MI:0004(affinity chromatography technology)|MI:0007(anti tag coimmunoprecipitation)	MI:0469(intact)|MI:0469(intact)|MI:0469(intact)|(biogrid)|(biogrid)|MI:0469(intact)	IntAct_87025|IntAct_89046|IntAct_138314|BIOGRID_98967|BIOGRID_99093|IntAct_138346	MI:0914(association)|MI:0914(association)|MI:0915(physical association)|MI:0915(physical association)|MI:0915(physical association)|MI:0914(association)	pubmed:18782753|pubmed:18782753|pubmed:18782753|pubmed:18782753|pubmed:18782753|pubmed:18782753	1
O43815	P67775	STRN	PP2AA	STRN	--	prey|prey|prey|-|prey|bait|prey|prey|prey|null	bait|bait|bait|-|bait|prey|bait|bait|bait|bait	MI:0007(anti tag coimmunoprecipitation)|MI:0004(affinity chromatography technology)|MI:0007(anti tag coimmunoprecipitation)|MI:0493(in vivo)|MI:0004(affinity chromatography technology)|MI:0004(affinity chromatography technology)|MI:0007(anti tag coimmunoprecipitation)|MI:0007(anti tag coimmunoprecipitation)|MI:0007(anti tag coimmunoprecipitation)|MI:0007(anti tag coimmunoprecipitation)	MI:0469(intact)|(biogrid)|MI:0469(intact)|MI:0468(hprd)|(biogrid)|(biogrid)|MI:0469(intact)|MI:0469(intact)|MI:0469(intact)|MI:0469(intact)	IntAct_138329|BIOGRID_137699|IntAct_138310|HPRD_14892|BIOGRID_98870|BIOGRID_98981|IntAct_87015|IntAct_138336|IntAct_89036|IntAct_138938	MI:0914(association)|MI:0915(physical association)|MI:0915(physical association)|-|MI:0915(physical association)|MI:0915(physical association)|MI:0914(association)|MI:0914(association)|MI:0914(association)|MI:0914(association)	pubmed:18782753|pubmed:19156129|pubmed:18782753|pubmed:10681496|pubmed:18782753|pubmed:18782753|pubmed:18782753|pubmed:18782753|pubmed:18782753|pubmed:19156129	3
O43815	P30153	STRN	2AAA	STRN	--	null|prey|prey|prey|prey|-|prey|prey|prey|prey|prey|bait|prey	bait|bait|bait|bait|bait|-|bait|bait|bait|bait|bait|prey|bait	MI:0007(anti tag coimmunoprecipitation)|MI:0007(anti tag coimmunoprecipitation)|MI:0007(anti tag coimmunoprecipitation)|MI:0007(anti tag coimmunoprecipitation)|MI:0007(anti tag coimmunoprecipitation)|MI:0493(in vivo)|MI:0004(affinity chromatography technology)|MI:0004(affinity chromatography technology)|MI:0007(anti tag coimmunoprecipitation)|MI:0004(affinity chromatography technology)|MI:0004(af…	MI:0469(intact)|MI:0469(intact)|MI:0469(intact)|MI:0469(intact)|MI:0469(intact)|MI:0468(hprd)|(biogrid)|(biogrid)|MI:0469(intact)|(biogrid)|(biogrid)|(biogrid)|MI:0469(intact)	IntAct_138940|IntAct_138335|IntAct_89035|IntAct_87014|IntAct_142624|HPRD_32195|BIOGRID_137763|BIOGRID_98901|IntAct_138318|BIOGRID_140655|BIOGRID_140650|BIOGRID_98980|IntAct_138328	MI:0914(association)|MI:0914(association)|MI:0914(association)|MI:0914(association)|MI:0914(association)|-|MI:0915(physical association)|MI:0915(physical association)|MI:0915(physical association)|MI:0915(physical association)|MI:0915(physical association)|MI:0915(physical association)|MI:0914(association)	pubmed:19156129|pubmed:18782753|pubmed:18782753|pubmed:18782753|pubmed:17540176|pubmed:17540176|pubmed:19156129|pubmed:18782753|pubmed:18782753|pubmed:17540176|pubmed:17540176|pubmed:18782753|pubmed:18782753	3
O43815	P62714	STRN	PP2AB	STRN	--	prey|prey|prey|null	bait|bait|bait|bait	MI:0004(affinity chromatography technology)|MI:0004(affinity chromatography technology)|MI:0007(anti tag coimmunoprecipitation)|MI:0007(anti tag coimmunoprecipitation)	(biogrid)|(biogrid)|MI:0469(intact)|MI:0469(intact)	BIOGRID_137733|BIOGRID_99043|IntAct_138330|IntAct_138939	MI:0915(physical association)|MI:0915(physical association)|MI:0914(association)|MI:0914(association)	pubmed:19156129|pubmed:18782753|pubmed:18782753|pubmed:19156129	2
O43815	P0CG48	STRN	UBC	STRN	--	prey|prey	bait|bait	MI:0004(affinity chromatography technology)|MI:0004(affinity chromatography technology)	(biogrid)|(biogrid)	BIOGRID_164546|BIOGRID_167486	MI:0915(physical association)|MI:0915(physical association)	pubmed:21139048|pubmed:21890473	2
O43815	Q9Y3A3	STRN	PHOCN	STRN	YES	null|prey|prey|prey|bait|prey|prey|prey|prey|prey	bait|bait|bait|bait|prey|bait|bait|bait|bait|bait	MI:0007(anti tag coimmunoprecipitation)|MI:0007(anti tag coimmunoprecipitation)|MI:0007(anti tag coimmunoprecipitation)|MI:0007(anti tag coimmunoprecipitation)|MI:0004(affinity chromatography technology)|MI:0004(affinity chromatography technology)|MI:0007(anti tag coimmunoprecipitation)|MI:0004(affinity chromatography technology)|MI:0004(affinity chromatography technology)|MI:0007(anti tag coimmu…	MI:0469(intact)|MI:0469(intact)|MI:0469(intact)|MI:0469(intact)|(biogrid)|(biogrid)|MI:0469(intact)|(biogrid)|(biogrid)|MI:0469(intact)	IntAct_138947|IntAct_87018|IntAct_89039|IntAct_138339|BIOGRID_98987|BIOGRID_99090|IntAct_138312|BIOGRID_137909|BIOGRID_98831|IntAct_138334	MI:0914(association)|MI:0914(association)|MI:0914(association)|MI:0914(association)|MI:0915(physical association)|MI:0915(physical association)|MI:0915(physical association)|MI:0915(physical association)|MI:0915(physical association)|MI:0914(association)	pubmed:19156129|pubmed:18782753|pubmed:18782753|pubmed:18782753|pubmed:18782753|pubmed:18782753|pubmed:18782753|pubmed:19156129|pubmed:18782753|pubmed:18782753	2
O43815	Q9Y6E0	STRN	STK24	STRN	--	prey|prey|prey|prey|prey|prey|bait|prey|prey	bait|bait|bait|bait|bait|bait|prey|bait|bait	MI:0007(anti tag coimmunoprecipitation)|MI:0007(anti tag coimmunoprecipitation)|MI:0006(anti bait coimmunoprecipitation)|MI:0004(affinity chromatography technology)|MI:0004(affinity chromatography technology)|MI:0004(affinity chromatography technology)|MI:0004(affinity chromatography technology)|MI:0007(anti tag coimmunoprecipitation)|MI:0007(anti tag coimmunoprecipitation)	MI:0469(intact)|MI:0469(intact)|MI:0469(intact)|(biogrid)|(biogrid)|(biogrid)|(biogrid)|MI:0469(intact)|MI:0469(intact)	IntAct_87024|IntAct_138313|IntAct_108235|BIOGRID_74587|BIOGRID_98944|BIOGRID_99092|BIOGRID_98986|IntAct_89045|IntAct_138345	MI:0914(association)|MI:0915(physical association)|MI:0915(physical association)|MI:0915(physical association)|MI:0915(physical association)|MI:0915(physical association)|MI:0915(physical association)|MI:0914(association)|MI:0914(association)	pubmed:18782753|pubmed:18782753|pubmed:17353931|pubmed:17353931|pubmed:18782753|pubmed:18782753|pubmed:18782753|pubmed:18782753|pubmed:18782753	2
O43815	P30154	STRN	2AAB	STRN	YES	prey|prey|-|bait|prey	bait|bait|-|prey|bait	MI:0004(affinity chromatography technology)|MI:0004(affinity chromatography technology)|MI:0493(in vivo)|MI:0004(affinity chromatography technology)|MI:0007(anti tag coimmunoprecipitation)	(biogrid)|(biogrid)|MI:0468(hprd)|(biogrid)|MI:0469(intact)	BIOGRID_140651|BIOGRID_140652|HPRD_32174|BIOGRID_98984|IntAct_142623	MI:0915(physical association)|MI:0915(physical association)|-|MI:0915(physical association)|MI:0914(association)	pubmed:17540176|pubmed:17540176|pubmed:17540176|pubmed:18782753|pubmed:17540176	2
O43815	Q15717	STRN	ELAV1	STRN	--	prey	bait	MI:0096(pull down)	(biogrid)	BIOGRID_181078	MI:0915(physical association)	pubmed:19322201	1
O43815	P48643	STRN	TCPE	STRN	YES	bait	prey	MI:0004(affinity chromatography technology)	(biogrid)	BIOGRID_98998	MI:0915(physical association)	pubmed:18782753	1
O43815	P50990	STRN	TCPQ	STRN	YES	bait	prey	MI:0004(affinity chromatography technology)	(biogrid)	BIOGRID_98994	MI:0915(physical association)	pubmed:18782753	1
O43815	P23508	STRN	CRCM	STRN	--	prey	bait	MI:0006(anti bait coimmunoprecipitation)	MI:0469(intact)	IntAct_107647	MI:0915(physical association)	pubmed:17353931	1
O43815	P03372	STRN	ESR1	STRN	--	-	-	MI:0493(in vivo)	MI:0468(hprd)	HPRD_33835	-	pubmed:15569929	1
O43815	Q9BRV8	STRN	SIKE1	STRN	YES	prey|bait|prey|prey|prey	bait|prey|bait|prey|bait	MI:0004(affinity chromatography technology)|MI:0004(affinity chromatography technology)|MI:0007(anti tag coimmunoprecipitation)|MI:0007(anti tag coimmunoprecipitation)|MI:0007(anti tag coimmunoprecipitation)	(biogrid)|(biogrid)|MI:0469(intact)|MI:0469(intact)|MI:0469(intact)	BIOGRID_98932|BIOGRID_98990|IntAct_87026|IntAct_89047|IntAct_138347	MI:0915(physical association)|MI:0915(physical association)|MI:0914(association)|MI:0914(association)|MI:0914(association)	pubmed:18782753|pubmed:18782753|pubmed:18782753|pubmed:18782753|pubmed:18782753	1
O43815	Q92526	STRN	TCPW	STRN	--	bait	prey	MI:0004(affinity chromatography technology)	(biogrid)	BIOGRID_99003	MI:0915(physical association)	pubmed:18782753	1
O43815	Q5VSL9	STRN	FA40A	STRN	YES	prey|bait|prey|prey|prey|prey|prey	bait|prey|bait|bait|bait|bait|bait	MI:0004(affinity chromatography technology)|MI:0004(affinity chromatography technology)|MI:0004(affinity chromatography technology)|MI:0007(anti tag coimmunoprecipitation)|MI:0007(anti tag coimmunoprecipitation)|MI:0007(anti tag coimmunoprecipitation)|MI:0007(anti tag coimmunoprecipitation)	(biogrid)|(biogrid)|(biogrid)|MI:0469(intact)|MI:0469(intact)|MI:0469(intact)|MI:0469(intact)	BIOGRID_98818|BIOGRID_98982|BIOGRID_99076|IntAct_138306|IntAct_89040|IntAct_138340|IntAct_87019	MI:0915(physical association)|MI:0915(physical association)|MI:0915(physical association)|MI:0915(physical association)|MI:0914(association)|MI:0914(association)|MI:0914(association)	pubmed:18782753|pubmed:18782753|pubmed:18782753|pubmed:18782753|pubmed:18782753|pubmed:18782753|pubmed:18782753	1
O43815	P40227	STRN	TCPZ	STRN	YES	bait	prey	MI:0004(affinity chromatography technology)	(biogrid)	BIOGRID_99000	MI:0915(physical association)	pubmed:18782753	1
O43815	P17987	STRN	TCPA	STRN	YES	bait	prey	MI:0004(affinity chromatography technology)	(biogrid)	BIOGRID_98997	MI:0915(physical association)	pubmed:18782753	1
O43815	P63096	STRN	GNAI1	STRN	--	-	-	MI:0493(in vivo)	MI:0468(hprd)	HPRD_35058	-	pubmed:15569929	1
O43815	Q20BG9	STRN	Q20BG9	STRN	--	bait|prey	prey|bait	MI:0004(affinity chromatography technology)|MI:0004(affinity chromatography technology)	(biogrid)|(biogrid)	BIOGRID_98995|BIOGRID_98790	MI:0915(physical association)|MI:0915(physical association)	pubmed:18782753|pubmed:18782753	1
O43815	Q03135	STRN	CAV1	STRN	--	-	-	MI:0493(in vivo)	MI:0468(hprd)	HPRD_8346	-	pubmed:11707266	1
O43815	Q9P2B4	STRN	CT2NL	STRN	YES	prey|prey|prey|bait|prey|prey|prey|prey	bait|bait|bait|prey|bait|bait|bait|bait	MI:0007(anti tag coimmunoprecipitation)|MI:0007(anti tag coimmunoprecipitation)|MI:0007(anti tag coimmunoprecipitation)|MI:0004(affinity chromatography technology)|MI:0007(anti tag coimmunoprecipitation)|MI:0007(anti tag coimmunoprecipitation)|MI:0004(affinity chromatography technology)|MI:0004(affinity chromatography technology)	MI:0469(intact)|MI:0469(intact)|MI:0469(intact)|(biogrid)|MI:0469(intact)|MI:0469(intact)|(biogrid)|(biogrid)	IntAct_138341|IntAct_87020|IntAct_89041|BIOGRID_98989|IntAct_138317|IntAct_138307|BIOGRID_99077|BIOGRID_98807	MI:0914(association)|MI:0914(association)|MI:0914(association)|MI:0915(physical association)|MI:0915(physical association)|MI:0914(association)|MI:0915(physical association)|MI:0915(physical association)	pubmed:18782753|pubmed:18782753|pubmed:18782753|pubmed:18782753|pubmed:18782753|pubmed:18782753|pubmed:18782753|pubmed:18782753	1
O43815	Q9ULQ0	STRN	FA40B	STRN	YES	bait	prey	MI:0004(affinity chromatography technology)	(biogrid)	BIOGRID_98991	MI:0915(physical association)	pubmed:18782753	1
O43815	Q9NVK5	STRN	FGOP2	STRN	YES	bait	prey	MI:0004(affinity chromatography technology)	(biogrid)	BIOGRID_98999	MI:0915(physical association)	pubmed:18782753	1
O43815	Q99832	STRN	TCPH	STRN	YES	bait	prey	MI:0004(affinity chromatography technology)	(biogrid)	BIOGRID_99001	MI:0915(physical association)	pubmed:18782753	1
O43815	Q9Y228	STRN	T3JAM	STRN	--	prey|prey|prey|prey|prey|prey	bait|bait|bait|bait|bait|bait	MI:0007(anti tag coimmunoprecipitation)|MI:0007(anti tag coimmunoprecipitation)|MI:0007(anti tag coimmunoprecipitation)|MI:0007(anti tag coimmunoprecipitation)|MI:0004(affinity chromatography technology)|MI:0004(affinity chromatography technology)	MI:0469(intact)|MI:0469(intact)|MI:0469(intact)|MI:0469(intact)|(biogrid)|(biogrid)	IntAct_89048|IntAct_87027|IntAct_138348|IntAct_138316|BIOGRID_99095|BIOGRID_99028	MI:0914(association)|MI:0914(association)|MI:0914(association)|MI:0915(physical association)|MI:0915(physical association)|MI:0915(physical association)	pubmed:18782753|pubmed:18782753|pubmed:18782753|pubmed:18782753|pubmed:18782753|pubmed:18782753	1
O43815	P49368	STRN	TCPG	STRN	YES	bait	prey	MI:0004(affinity chromatography technology)	(biogrid)	BIOGRID_98996	MI:0915(physical association)	pubmed:18782753	1
O43815	B3KQF8	STRN	B3KQF8	STRN	--	-	-	MI:0018(two hybrid)	MI:0468(hprd)	HPRD_38587	-	pubmed:15231748	1
O43815	Q9UGI0	STRN	ZRAN1	STRN	--	prey|prey	bait|bait	MI:0007(anti tag coimmunoprecipitation)|MI:0004(affinity chromatography technology)	MI:0469(intact)|(biogrid)	IntAct_136768|BIOGRID_112677	MI:0915(physical association)|MI:0915(physical association)	pubmed:19615732|pubmed:19615732	1
O43815	Q9P0W5	STRN	SCHI1	STRN	--	prey	bait	MI:0034(display technology)	MI:0469(intact)	IntAct_134492	MI:0915(physical association)	pubmed:20195357	1
O43815	Q8TBB1	STRN	LNX1	STRN	--	prey	bait	MI:0018(two hybrid)	(biogrid)	BIOGRID_203055	MI:0407(direct interaction)	pubmed:22889411	1
O43815	Q9NRL3	STRN	STRN4	STRN	YES	bait|prey	prey|bait	MI:0004(affinity chromatography technology)|MI:0007(anti tag coimmunoprecipitation)	(biogrid)|MI:0469(intact)	BIOGRID_98985|IntAct_138333	MI:0915(physical association)|MI:0914(association)	pubmed:18782753|pubmed:18782753	1
O43815	P50991	STRN	TCPD	STRN	YES	bait	prey	MI:0004(affinity chromatography technology)	(biogrid)	BIOGRID_99002	MI:0915(physical association)	pubmed:18782753	1
O43815	P62158	STRN	CALM	STRN	--	-	-	MI:0492(in vitro)	MI:0468(hprd)	HPRD_16347	-	pubmed:8769426	1
O43815	Q9H2K2	STRN	TNKS2	STRN	--	neutral component|prey|prey|prey	neutral component|bait|bait|bait	MI:0007(anti tag coimmunoprecipitation)|MI:0007(anti tag coimmunoprecipitation)|MI:0007(anti tag coimmunoprecipitation)|MI:0007(anti tag coimmunoprecipitation)	MI:0469(intact)|MI:0469(intact)|MI:0469(intact)|MI:0469(intact)	IntAct_124105|IntAct_94770|IntAct_71756|IntAct_124130	MI:0407(direct interaction)|MI:0914(association)|MI:0914(association)|MI:0914(association)	pubmed:22153077|pubmed:22153077|pubmed:22153077|pubmed:22153077	1
O43815	P78371	STRN	TCPB	STRN	YES	bait	prey	MI:0004(affinity chromatography technology)	(biogrid)	BIOGRID_98993	MI:0915(physical association)	pubmed:18782753	1
O43815	Q9BUL8	STRN	PDC10	STRN	YES	bait|prey|prey|prey|prey|prey|prey	prey|bait|bait|bait|bait|bait|bait	MI:0004(affinity chromatography technology)|MI:0007(anti tag coimmunoprecipitation)|MI:0004(affinity chromatography technology)|MI:0004(affinity chromatography technology)|MI:0007(anti tag coimmunoprecipitation)|MI:0007(anti tag coimmunoprecipitation)|MI:0007(anti tag coimmunoprecipitation)	(biogrid)|MI:0469(intact)|(biogrid)|(biogrid)|MI:0469(intact)|MI:0469(intact)|MI:0469(intact)	BIOGRID_98988|IntAct_138315|BIOGRID_98855|BIOGRID_99094|IntAct_138343|IntAct_87022|IntAct_89043	MI:0915(physical association)|MI:0915(physical association)|MI:0915(physical association)|MI:0915(physical association)|MI:0914(association)|MI:0914(association)|MI:0914(association)	pubmed:18782753|pubmed:18782753|pubmed:18782753|pubmed:18782753|pubmed:18782753|pubmed:18782753|pubmed:18782753	1
O43815	Q14BN4	STRN	SLMAP	STRN + SLMAP	YES	bait	prey	MI:0004(affinity chromatography technology)	(biogrid)	BIOGRID_98992	MI:0915(physical association)	pubmed:18782753	1
O43815	Q13033	STRN	STRN3	STRN + STRN3	YES	prey|prey|bait|bait|prey	bait|bait|prey|prey|bait	MI:0007(anti tag coimmunoprecipitation)|MI:0007(anti tag coimmunoprecipitation)|MI:0007(anti tag coimmunoprecipitation)|MI:0004(affinity chromatography technology)|MI:0004(affinity chromatography technology)	MI:0469(intact)|MI:0469(intact)|MI:0469(intact)|(biogrid)|(biogrid)	IntAct_138311|IntAct_138304|IntAct_138303|BIOGRID_98983|BIOGRID_99006	MI:0915(physical association)|MI:0915(physical association)|MI:0915(physical association)|MI:0915(physical association)|MI:0915(physical association)	pubmed:18782753|pubmed:18782753|pubmed:18782753|pubmed:18782753|pubmed:18782753	1
P30153	Q13033	2AAA	STRN3	STRN3	--	bait|bait|bait|-|bait|prey|bait|bait|bait|bait|prey|bait|bait	null|prey|prey|-|prey|bait|prey|prey|prey|prey|bait|prey|prey	MI:0007(anti tag coimmunoprecipitation)|MI:0004(affinity chromatography technology)|MI:0004(affinity chromatography technology)|MI:0493(in vivo)|MI:0004(affinity chromatography technology)|MI:0004(affinity chromatography technology)|MI:0007(anti tag coimmunoprecipitation)|MI:0007(anti tag coimmunoprecipitation)|MI:0007(anti tag coimmunoprecipitation)|MI:0007(anti tag coimmunoprecipitation)|MI:000…	MI:0469(intact)|(biogrid)|(biogrid)|MI:0468(hprd)|(biogrid)|(biogrid)|MI:0469(intact)|MI:0469(intact)|MI:0469(intact)|MI:0469(intact)|MI:0469(intact)|MI:0469(intact)|MI:0469(intact)	IntAct_138940|BIOGRID_137753|BIOGRID_140646|HPRD_32196|BIOGRID_98903|BIOGRID_99004|IntAct_142618|IntAct_138335|IntAct_89035|IntAct_87014|IntAct_138302|IntAct_142624|IntAct_138328	MI:0914(association)|MI:0915(physical association)|MI:0915(physical association)|-|MI:0915(physical association)|MI:0915(physical association)|MI:0914(association)|MI:0914(association)|MI:0914(association)|MI:0914(association)|MI:0914(association)|MI:0914(association)|MI:0914(association)	pubmed:19156129|pubmed:19156129|pubmed:17540176|pubmed:17540176|pubmed:18782753|pubmed:18782753|pubmed:17540176|pubmed:18782753|pubmed:18782753|pubmed:18782753|pubmed:18782753|pubmed:17540176|pubmed:18782753	3
P67775	Q13033	PP2AA	STRN3	STRN3	--	bait|bait|bait|prey|bait|bait|bait|bait|prey	prey|prey|prey|bait|prey|null|prey|prey|bait	MI:0007(anti tag coimmunoprecipitation)|MI:0007(anti tag coimmunoprecipitation)|MI:0007(anti tag coimmunoprecipitation)|MI:0007(anti tag coimmunoprecipitation)|MI:0007(anti tag coimmunoprecipitation)|MI:0007(anti tag coimmunoprecipitation)|MI:0004(affinity chromatography technology)|MI:0004(affinity chromatography technology)|MI:0004(affinity chromatography technology)	MI:0469(intact)|MI:0469(intact)|MI:0469(intact)|MI:0469(intact)|MI:0469(intact)|MI:0469(intact)|(biogrid)|(biogrid)|(biogrid)	IntAct_138329|IntAct_87015|IntAct_138336|IntAct_138302|IntAct_89036|IntAct_138938|BIOGRID_137685|BIOGRID_98872|BIOGRID_99005	MI:0914(association)|MI:0914(association)|MI:0914(association)|MI:0914(association)|MI:0914(association)|MI:0914(association)|MI:0915(physical association)|MI:0915(physical association)|MI:0915(physical association)	pubmed:18782753|pubmed:18782753|pubmed:18782753|pubmed:18782753|pubmed:18782753|pubmed:19156129|pubmed:19156129|pubmed:18782753|pubmed:18782753	2
P62714	Q13033	PP2AB	STRN3	STRN3	--	bait|bait|bait|bait	prey|prey|prey|null	MI:0004(affinity chromatography technology)|MI:0004(affinity chromatography technology)|MI:0007(anti tag coimmunoprecipitation)|MI:0007(anti tag coimmunoprecipitation)	(biogrid)|(biogrid)|MI:0469(intact)|MI:0469(intact)	BIOGRID_137718|BIOGRID_99046|IntAct_138330|IntAct_138939	MI:0915(physical association)|MI:0915(physical association)|MI:0914(association)|MI:0914(association)	pubmed:19156129|pubmed:18782753|pubmed:18782753|pubmed:19156129	2
P0CG48	Q13033	UBC	STRN3	STRN3	--	bait|bait	prey|prey	MI:0004(affinity chromatography technology)|MI:0004(affinity chromatography technology)	(biogrid)|(biogrid)	BIOGRID_169023|BIOGRID_171467	MI:0915(physical association)|MI:0915(physical association)	pubmed:21890473|pubmed:21906983	2
P30154	Q13033	2AAB	STRN3	STRN3	YES	bait|-|bait|bait	prey|-|prey|prey	MI:0004(affinity chromatography technology)|MI:0493(in vivo)|MI:0007(anti tag coimmunoprecipitation)|MI:0007(anti tag coimmunoprecipitation)	(biogrid)|MI:0468(hprd)|MI:0469(intact)|MI:0469(intact)	BIOGRID_140642|HPRD_32175|IntAct_142623|IntAct_142617	MI:0915(physical association)|-|MI:0914(association)|MI:0914(association)	pubmed:17540176|pubmed:17540176|pubmed:17540176|pubmed:17540176	1
P40227	Q13033	TCPZ	STRN3	STRN3	YES	prey	bait	MI:0004(affinity chromatography technology)	(biogrid)	BIOGRID_99023	MI:0915(physical association)	pubmed:18782753	1
P14672	Q13033	GTR4	STRN3	STRN3	--	bait|-	prey|-	MI:0004(affinity chromatography technology)|MI:0493(in vivo)	(biogrid)|MI:0468(hprd)	BIOGRID_184152|HPRD_812	MI:0915(physical association)|-	pubmed:16396496|pubmed:16396496	1
O00506	Q13033	STK25	STRN3	STRN3	--	bait|bait|bait|bait	prey|prey|prey|prey	MI:0007(anti tag coimmunoprecipitation)|MI:0007(anti tag coimmunoprecipitation)|MI:0004(affinity chromatography technology)|MI:0007(anti tag coimmunoprecipitation)	MI:0469(intact)|MI:0469(intact)|(biogrid)|MI:0469(intact)	IntAct_87025|IntAct_89046|BIOGRID_98969|IntAct_138346	MI:0914(association)|MI:0914(association)|MI:0915(physical association)|MI:0914(association)	pubmed:18782753|pubmed:18782753|pubmed:18782753|pubmed:18782753	1
P49368	Q13033	TCPG	STRN3	STRN3	YES	prey	bait	MI:0004(affinity chromatography technology)	(biogrid)	BIOGRID_99019	MI:0915(physical association)	pubmed:18782753	1
P50990	Q13033	TCPQ	STRN3	STRN3	YES	prey	bait	MI:0004(affinity chromatography technology)	(biogrid)	BIOGRID_99017	MI:0915(physical association)	pubmed:18782753	1
P48643	Q13033	TCPE	STRN3	STRN3	YES	prey	bait	MI:0004(affinity chromatography technology)	(biogrid)	BIOGRID_99021	MI:0915(physical association)	pubmed:18782753	1
P62158	Q13033	CALM	STRN3	STRN3	--	-	-	MI:0493(in vivo)	MI:0468(hprd)	HPRD_15741	-	pubmed:10748158	1
P50991	Q13033	TCPD	STRN3	STRN3	YES	prey	bait	MI:0004(affinity chromatography technology)	(biogrid)	BIOGRID_99025	MI:0915(physical association)	pubmed:18782753	1
P78371	Q13033	TCPB	STRN3	STRN3	YES	prey	bait	MI:0004(affinity chromatography technology)	(biogrid)	BIOGRID_99016	MI:0915(physical association)	pubmed:18782753	1
P63151	Q13033	2ABA	STRN3	STRN3	--	-	-	MI:0493(in vivo)	MI:0468(hprd)	HPRD_15153	-	pubmed:10681496	1
P17987	Q13033	TCPA	STRN3	STRN3	YES	prey	bait	MI:0004(affinity chromatography technology)	(biogrid)	BIOGRID_99020	MI:0915(physical association)	pubmed:18782753	1
P23508	Q13033	CRCM	STRN3	STRN3	--	bait	prey	MI:0006(anti bait coimmunoprecipitation)	MI:0469(intact)	IntAct_211073	MI:0915(physical association)	pubmed:17353931	1
Q13033	Q9Y3A3	STRN3	PHOCN	STRN3	YES	null|prey|bait|prey|bait|prey|prey|prey|prey	bait|bait|prey|bait|prey|bait|bait|bait|bait	MI:0007(anti tag coimmunoprecipitation)|MI:0007(anti tag coimmunoprecipitation)|MI:0007(anti tag coimmunoprecipitation)|MI:0004(affinity chromatography technology)|MI:0004(affinity chromatography technology)|MI:0004(affinity chromatography technology)|MI:0007(anti tag coimmunoprecipitation)|MI:0007(anti tag coimmunoprecipitation)|MI:0007(anti tag coimmunoprecipitation)	MI:0469(intact)|MI:0469(intact)|MI:0469(intact)|(biogrid)|(biogrid)|(biogrid)|MI:0469(intact)|MI:0469(intact)|MI:0469(intact)	IntAct_138947|IntAct_87018|IntAct_138302|BIOGRID_98833|BIOGRID_99010|BIOGRID_137904|IntAct_89039|IntAct_138339|IntAct_138334	MI:0914(association)|MI:0914(association)|MI:0914(association)|MI:0915(physical association)|MI:0915(physical association)|MI:0915(physical association)|MI:0914(association)|MI:0914(association)|MI:0914(association)	pubmed:19156129|pubmed:18782753|pubmed:18782753|pubmed:18782753|pubmed:18782753|pubmed:19156129|pubmed:18782753|pubmed:18782753|pubmed:18782753	2
Q13033	Q9Y6E0	STRN3	STK24	STRN3	YES	prey|prey|prey|prey|prey|prey	bait|bait|bait|bait|bait|bait	MI:0007(anti tag coimmunoprecipitation)|MI:0007(anti tag coimmunoprecipitation)|MI:0007(anti tag coimmunoprecipitation)|MI:0004(affinity chromatography technology)|MI:0004(affinity chromatography technology)|MI:0006(anti bait coimmunoprecipitation)	MI:0469(intact)|MI:0469(intact)|MI:0469(intact)|(biogrid)|(biogrid)|MI:0469(intact)	IntAct_87024|IntAct_89045|IntAct_138345|BIOGRID_74629|BIOGRID_98946|IntAct_107851	MI:0914(association)|MI:0914(association)|MI:0914(association)|MI:0915(physical association)|MI:0915(physical association)|MI:0915(physical association)	pubmed:18782753|pubmed:18782753|pubmed:18782753|pubmed:17353931|pubmed:18782753|pubmed:17353931	2
Q13033	Q9Y228	STRN3	T3JAM	STRN3	--	prey|prey|bait|prey|prey	bait|bait|prey|bait|bait	MI:0007(anti tag coimmunoprecipitation)|MI:0004(affinity chromatography technology)|MI:0007(anti tag coimmunoprecipitation)|MI:0007(anti tag coimmunoprecipitation)|MI:0007(anti tag coimmunoprecipitation)	MI:0469(intact)|(biogrid)|MI:0469(intact)|MI:0469(intact)|MI:0469(intact)	IntAct_89048|BIOGRID_99030|IntAct_138325|IntAct_87027|IntAct_138348	MI:0914(association)|MI:0915(physical association)|MI:0915(physical association)|MI:0914(association)|MI:0914(association)	pubmed:18782753|pubmed:18782753|pubmed:18782753|pubmed:18782753|pubmed:18782753	1
Q13033	Q20BG9	STRN3	Q20BG9	STRN3	--	prey|bait	bait|prey	MI:0004(affinity chromatography technology)|MI:0004(affinity chromatography technology)	(biogrid)|(biogrid)	BIOGRID_98792|BIOGRID_99018	MI:0915(physical association)|MI:0915(physical association)	pubmed:18782753|pubmed:18782753	1
Q13033	Q15257	STRN3	PTPA	STRN3	--	prey	bait	MI:0004(affinity chromatography technology)	(biogrid)	BIOGRID_96841	MI:0915(physical association)	pubmed:10681496	1
Q13033	Q5VSL9	STRN3	FA40A	STRN3	YES	bait|prey|prey|prey|prey|bait	prey|bait|bait|bait|bait|prey	MI:0007(anti tag coimmunoprecipitation)|MI:0007(anti tag coimmunoprecipitation)|MI:0007(anti tag coimmunoprecipitation)|MI:0007(anti tag coimmunoprecipitation)|MI:0004(affinity chromatography technology)|MI:0004(affinity chromatography technology)	MI:0469(intact)|MI:0469(intact)|MI:0469(intact)|MI:0469(intact)|(biogrid)|(biogrid)	IntAct_138302|IntAct_89040|IntAct_138340|IntAct_87019|BIOGRID_98819|BIOGRID_99007	MI:0914(association)|MI:0914(association)|MI:0914(association)|MI:0914(association)|MI:0915(physical association)|MI:0915(physical association)	pubmed:18782753|pubmed:18782753|pubmed:18782753|pubmed:18782753|pubmed:18782753|pubmed:18782753	1
Q13033	Q9NVK5	STRN3	FGOP2	STRN3	YES	bait	prey	MI:0004(affinity chromatography technology)	(biogrid)	BIOGRID_99022	MI:0915(physical association)	pubmed:18782753	1
Q13033	Q9BUL8	STRN3	PDC10	STRN3	YES	bait|prey|bait|prey|prey|prey	prey|bait|prey|bait|bait|bait	MI:0004(affinity chromatography technology)|MI:0004(affinity chromatography technology)|MI:0007(anti tag coimmunoprecipitation)|MI:0007(anti tag coimmunoprecipitation)|MI:0007(anti tag coimmunoprecipitation)|MI:0007(anti tag coimmunoprecipitation)	(biogrid)|(biogrid)|MI:0469(intact)|MI:0469(intact)|MI:0469(intact)|MI:0469(intact)	BIOGRID_99011|BIOGRID_98857|IntAct_138302|IntAct_138343|IntAct_87022|IntAct_89043	MI:0915(physical association)|MI:0915(physical association)|MI:0914(association)|MI:0914(association)|MI:0914(association)|MI:0914(association)	pubmed:18782753|pubmed:18782753|pubmed:18782753|pubmed:18782753|pubmed:18782753|pubmed:18782753	1
Q13033	Q99832	STRN3	TCPH	STRN3	YES	bait	prey	MI:0004(affinity chromatography technology)	(biogrid)	BIOGRID_99024	MI:0915(physical association)	pubmed:18782753	1
Q13033	Q9UGI0	STRN3	ZRAN1	STRN3	--	prey|prey	bait|bait	MI:0007(anti tag coimmunoprecipitation)|MI:0004(affinity chromatography technology)	MI:0469(intact)|(biogrid)	IntAct_136768|BIOGRID_113286	MI:0915(physical association)|MI:0915(physical association)	pubmed:19615732|pubmed:19615732	1
Q13033	Q9P2B4	STRN3	CT2NL	STRN3	YES	prey|prey|prey|bait|prey|bait|bait|prey	bait|bait|bait|prey|bait|prey|prey|bait	MI:0007(anti tag coimmunoprecipitation)|MI:0007(anti tag coimmunoprecipitation)|MI:0007(anti tag coimmunoprecipitation)|MI:0007(anti tag coimmunoprecipitation)|MI:0004(affinity chromatography technology)|MI:0007(anti tag coimmunoprecipitation)|MI:0004(affinity chromatography technology)|MI:0004(affinity chromatography technology)	MI:0469(intact)|MI:0469(intact)|MI:0469(intact)|MI:0469(intact)|(biogrid)|MI:0469(intact)|(biogrid)|(biogrid)	IntAct_138341|IntAct_87020|IntAct_89041|IntAct_138302|BIOGRID_98809|IntAct_138320|BIOGRID_99012|BIOGRID_99083	MI:0914(association)|MI:0914(association)|MI:0914(association)|MI:0914(association)|MI:0915(physical association)|MI:0915(physical association)|MI:0915(physical association)|MI:0915(physical association)	pubmed:18782753|pubmed:18782753|pubmed:18782753|pubmed:18782753|pubmed:18782753|pubmed:18782753|pubmed:18782753|pubmed:18782753	1
Q13033	Q9ULQ0	STRN3	FA40B	STRN3	YES	bait	prey	MI:0004(affinity chromatography technology)	(biogrid)	BIOGRID_99014	MI:0915(physical association)	pubmed:18782753	1
Q13033	Q9H8S9	STRN3	MOB1A	STRN3	--	-	-	MI:0493(in vivo)	MI:0468(hprd)	HPRD_15739	-	pubmed:11319234	1
Q13033	Q15717	STRN3	ELAV1	STRN3	--	prey	bait	MI:0096(pull down)	(biogrid)	BIOGRID_181713	MI:0915(physical association)	pubmed:19322201	1
Q13033	Q9BRV8	STRN3	SIKE1	STRN3	YES	bait|prey|prey|prey|prey	prey|bait|prey|prey|prey	MI:0004(affinity chromatography technology)|MI:0004(affinity chromatography technology)|MI:0007(anti tag coimmunoprecipitation)|MI:0007(anti tag coimmunoprecipitation)|MI:0007(anti tag coimmunoprecipitation)	(biogrid)|(biogrid)|MI:0469(intact)|MI:0469(intact)|MI:0469(intact)	BIOGRID_99013|BIOGRID_98934|IntAct_87026|IntAct_89047|IntAct_138347	MI:0915(physical association)|MI:0915(physical association)|MI:0914(association)|MI:0914(association)|MI:0914(association)	pubmed:18782753|pubmed:18782753|pubmed:18782753|pubmed:18782753|pubmed:18782753	1
Q13033	Q9NRL3	STRN3	STRN4	STRN3	YES	bait|bait|prey	prey|prey|bait	MI:0007(anti tag coimmunoprecipitation)|MI:0004(affinity chromatography technology)|MI:0007(anti tag coimmunoprecipitation)	MI:0469(intact)|(biogrid)|MI:0469(intact)	IntAct_138302|BIOGRID_99009|IntAct_138333	MI:0914(association)|MI:0915(physical association)|MI:0914(association)	pubmed:18782753|pubmed:18782753|pubmed:18782753	1
Q13033	Q14BN4	STRN3	SLMAP	STRN3 + SLMAP	YES	bait	prey	MI:0004(affinity chromatography technology)	(biogrid)	BIOGRID_99015	MI:0915(physical association)	pubmed:18782753	1
P56545	Q99594	CTBP2	TEAD3	TEAD3	--	unspecified role|-|unspecified role	unspecified role|-|unspecified role	MI:0398(two hybrid pooling approach)|MI:0018(two hybrid)|MI:0398(two hybrid pooling approach)	MI:0469(intact)|MI:0468(hprd)|MI:0469(intact)	IntAct_104279|HPRD_22040|IntAct_106279	MI:0915(physical association)|-|MI:0915(physical association)	pubmed:16189514|pubmed:16189514|pubmed:16189514	1
Q96AC6	Q99594	KIFC2	TEAD3	TEAD3	--	unspecified role	unspecified role	MI:0018(two hybrid)	MI:0469(intact)	IntAct_127878	MI:0915(physical association)	pubmed:21988832	1
Q01094	Q99594	E2F1	TEAD3	TEAD3	--	bait	prey	MI:0018(two hybrid)	(biogrid)	BIOGRID_82160	MI:0407(direct interaction)	pubmed:12748276	1
P61956	Q99594	SUMO2	TEAD3	TEAD3	--	unspecified role	unspecified role	MI:0018(two hybrid)	MI:0469(intact)	IntAct_127202	MI:0915(physical association)	pubmed:21988832	1
P12883	Q99594	MYH7	TEAD3	TEAD3	--	-	-	MI:0492(in vitro)	MI:0468(hprd)	HPRD_31664	-	pubmed:12861002	1
P0CG48	Q99594	UBC	TEAD3	TEAD3	--	bait	prey	MI:0004(affinity chromatography technology)	(biogrid)	BIOGRID_169005	MI:0915(physical association)	pubmed:21890473	1
Q99594	Q99990	TEAD3	VGLL1	TEAD3	--	prey|-	bait|-	MI:0018(two hybrid)|MI:0493(in vivo)	(biogrid)|MI:0468(hprd)	BIOGRID_91715|HPRD_12105	MI:0407(direct interaction)|-	pubmed:10518497|pubmed:10518497	1
Q99594	Q9HB75	TEAD3	PIDD	TEAD3	--	unspecified role	unspecified role	MI:0018(two hybrid)	MI:0469(intact)	IntAct_127793	MI:0915(physical association)	pubmed:21988832	1
Q99594	Q9Y587	TEAD3	AP4S1	TEAD3	--	unspecified role	unspecified role	MI:0018(two hybrid)	MI:0469(intact)	IntAct_127410	MI:0915(physical association)	pubmed:21988832	1
Q99594	Q9GZV5	TEAD3	WWTR1	TEAD3	--	unspecified role|bait|-|unspecified role	unspecified role|prey|-|unspecified role	MI:0398(two hybrid pooling approach)|MI:0018(two hybrid)|MI:0018(two hybrid)|MI:0398(two hybrid pooling approach)	MI:0469(intact)|(biogrid)|MI:0468(hprd)|MI:0469(intact)	IntAct_102106|BIOGRID_73504|HPRD_22172|IntAct_102777	MI:0915(physical association)|MI:0407(direct interaction)|-|MI:0915(physical association)	pubmed:16189514|pubmed:16189514|pubmed:16189514|pubmed:16189514	1
Q99594	Q9UKE5	TEAD3	TNIK	TEAD3	--	prey	bait	MI:0006(anti bait coimmunoprecipitation)	MI:0469(intact)	IntAct_110705	MI:0915(physical association)	pubmed:17353931	1
Q99594	Q99623	TEAD3	PHB2	TEAD3	--	unspecified role	unspecified role	MI:0018(two hybrid)	MI:0469(intact)	IntAct_127423	MI:0915(physical association)	pubmed:21988832	1
O95835	P46937	LATS1	YAP1	YAP1	YES	prey|bait|bait|prey|bait|bait|bait	bait|prey|prey|bait|prey|prey|prey	MI:0004(affinity chromatography technology)|MI:0004(affinity chromatography technology)|MI:0004(affinity chromatography technology)|MI:0004(affinity chromatography technology)|MI:0004(affinity chromatography technology)|MI:0004(affinity chromatography technology)|MI:0004(affinity chromatography technology)	(biogrid)|(biogrid)|(biogrid)|(biogrid)|(biogrid)|(biogrid)|(biogrid)	BIOGRID_190050|BIOGRID_189098|BIOGRID_190194|BIOGRID_189100|BIOGRID_190047|BIOGRID_189112|BIOGRID_189115	MI:0915(physical association)|MI:0915(physical association)|MI:0407(direct interaction)|MI:0915(physical association)|MI:0915(physical association)|MI:0915(physical association)|MI:0915(physical association)	pubmed:21041411|pubmed:18413746|pubmed:20841485|pubmed:18413746|pubmed:21041411|pubmed:21383157|pubmed:21383157	4
O15350	P46937	P73	YAP1	YAP1	--	null|null|null|null|null|null|null|null|prey|null|bait|null|null|bait|null|prey|null|null|bait|bait|null|null|prey|-	bait|bait|prey|prey|bait|prey|prey|prey|bait|bait|prey|neutral component|bait|prey|bait|bait|prey|bait|prey|prey|bait|neutral component|bait|-	MI:0096(pull down)|MI:0096(pull down)|MI:0096(pull down)|MI:0096(pull down)|MI:0096(pull down)|MI:0096(pull down)|MI:0096(pull down)|MI:0096(pull down)|MI:0004(affinity chromatography technology)|MI:0096(pull down)|MI:0004(affinity chromatography technology)|MI:0096(pull down)|MI:0096(pull down)|MI:0004(affinity chromatography technology)|MI:0096(pull down)|MI:0004(affinity chromatography technol…	MI:0471(mint)|MI:0471(mint)|MI:0471(mint)|MI:0471(mint)|MI:0471(mint)|MI:0471(mint)|MI:0471(mint)|MI:0471(mint)|(biogrid)|MI:0471(mint)|(biogrid)|MI:0471(mint)|MI:0471(mint)|(biogrid)|MI:0471(mint)|(biogrid)|MI:0471(mint)|MI:0471(mint)|(biogrid)|(biogrid)|MI:0471(mint)|MI:0471(mint)|(biogrid)|MI:0468(hprd)	MINT_84284|MINT_84285|MINT_84294|MINT_84286|MINT_84292|MINT_84293|MINT_51858|MINT_51859|BIOGRID_115018|MINT_51857|BIOGRID_115016|MINT_84287|MINT_84288|BIOGRID_195894|MINT_51851|BIOGRID_195893|MINT_51853|MINT_51852|BIOGRID_100105|BIOGRID_100104|MINT_51855|MINT_51854|BIOGRID_126320|HPRD_10131	MI:0915(physical association)|MI:0407(direct interaction)|MI:0915(physical association)|MI:0915(physical association)|MI:0915(physical association)|MI:0915(physical association)|MI:0915(physical association)|MI:0915(physical association)|MI:0915(physical association)|MI:0915(physical association)|MI:0915(physical association)|MI:0403(colocalization)|MI:0915(physical association)|MI:0915(physical …	pubmed:11278685|pubmed:11278685|pubmed:11278685|pubmed:11278685|pubmed:11278685|pubmed:11278685|pubmed:11278685|pubmed:11278685|pubmed:17110958|pubmed:11278685|pubmed:17110958|pubmed:11278685|pubmed:11278685|pubmed:19111660|pubmed:11278685|pubmed:19111660|pubmed:11278685|pubmed:11278685|pubmed:11278685|pubmed:11278685|pubmed:11278685|pubmed:11278685|pubmed:15893728|pubmed:11278685	4
P0CG48	P46937	UBC	YAP1	YAP1	--	bait|bait|prey|prey	prey|prey|bait|bait	MI:0004(affinity chromatography technology)|MI:0004(affinity chromatography technology)|MI:0004(affinity chromatography technology)|MI:0004(affinity chromatography technology)	(biogrid)|(biogrid)|(biogrid)|(biogrid)	BIOGRID_164008|BIOGRID_173298|BIOGRID_195896|BIOGRID_136812	MI:0915(physical association)|MI:0915(physical association)|MI:0915(physical association)|MI:0915(physical association)	pubmed:21139048|pubmed:21906983|pubmed:19111660|pubmed:20048001	4
P31946	P46937	1433B	YAP1	YAP1	YES	unspecified role|unspecified role|-|unspecified role|unspecified role	unspecified role|unspecified role|-|unspecified role|unspecified role	MI:0019(coimmunoprecipitation)|MI:0019(coimmunoprecipitation)|MI:0096(pull down)|MI:0019(coimmunoprecipitation)|MI:0019(coimmunoprecipitation)	MI:0471(mint)|MI:0471(mint)|MI:0465(dip)|MI:0471(mint)|MI:0471(mint)	MINT_47455|MINT_79171|DIP_55269|MINT_47337|MINT_79304	MI:0914(association)|MI:0914(association)|MI:0915(physical association)|MI:0914(association)|MI:0914(association)	pubmed:20048001|pubmed:17974916|pubmed:19439659|pubmed:17974916|pubmed:20048001	3
P27348	P46937	1433T	YAP1	YAP1	YES	-|bait|unspecified role|bait|bait|bait|unspecified role	-|prey|unspecified role|prey|prey|prey|unspecified role	MI:0493(in vivo)|MI:0676(tandem affinity purification)|MI:0676(tandem affinity purification)|MI:0676(tandem affinity purification)|MI:0004(affinity chromatography technology)|MI:0004(affinity chromatography technology)|MI:0676(tandem affinity purification)	MI:0468(hprd)|MI:0471(mint)|MI:0471(mint)|MI:0471(mint)|(biogrid)|(biogrid)|MI:0471(mint)	HPRD_35980|MINT_48811|MINT_47220|MINT_80477|BIOGRID_94105|BIOGRID_140524|MINT_79035	-|MI:0915(physical association)|MI:0914(association)|MI:0915(physical association)|MI:0915(physical association)|MI:0915(physical association)|MI:0914(association)	pubmed:12535517|pubmed:12535517|pubmed:12535517|pubmed:12535517|pubmed:12535517|pubmed:15161933|pubmed:12535517	2
P24928	P46937	RPB1	YAP1	YAP1	--	bait	prey	MI:0047(far western blotting)	(biogrid)	BIOGRID_203936	MI:0915(physical association)	pubmed:9305852	1
P28347	P46937	TEAD1	YAP1	YAP1	--	-	-	MI:0493(in vivo)	MI:0468(hprd)	HPRD_3801	-	pubmed:11358867	1
P31749	P46937	AKT1	YAP1	YAP1	--	-	-	MI:0493(in vivo)	MI:0468(hprd)	HPRD_38827	-	pubmed:12535517	1
P29590	P46937	PML	YAP1	YAP1	--	prey|bait	bait|prey	MI:0004(affinity chromatography technology)|MI:0004(affinity chromatography technology)	(biogrid)|(biogrid)	BIOGRID_195892|BIOGRID_195895	MI:0915(physical association)|MI:0915(physical association)	pubmed:19111660|pubmed:19111660	1
O14828	P46937	SCAM3	YAP1	YAP1	--	-|bait	-|prey	MI:0493(in vivo)|MI:0018(two hybrid)	MI:0468(hprd)|(biogrid)	HPRD_33250|BIOGRID_109017	-|MI:0407(direct interaction)	pubmed:19158374|pubmed:19158374	1
P27539	P46937	GDF1	YAP1	YAP1	--	prey	bait	MI:0096(pull down)	(biogrid)	BIOGRID_98115	MI:0407(direct interaction)	pubmed:10228168	1
O14745	P46937	NHRF1	YAP1	YAP1	--	prey|prey|bait|neutral component|prey|bait|neutral component|bait|bait|prey|-|bait|bait|bait|bait|neutral component|neutral component|bait|bait	bait|bait|prey|neutral component|bait|prey|neutral component|prey|prey|bait|-|prey|prey|prey|prey|neutral component|neutral component|prey|prey	MI:0004(affinity chromatography technology)|MI:0004(affinity chromatography technology)|MI:0004(affinity chromatography technology)|MI:0004(affinity chromatography technology)|MI:0004(affinity chromatography technology)|MI:0004(affinity chromatography technology)|MI:0004(affinity chromatography technology)|MI:0004(affinity chromatography technology)|MI:0004(affinity chromatography technology)|MI:…	MI:0471(mint)|MI:0471(mint)|MI:0471(mint)|MI:0471(mint)|MI:0471(mint)|MI:0471(mint)|MI:0471(mint)|MI:0471(mint)|MI:0471(mint)|MI:0471(mint)|MI:0468(hprd)|MI:0471(mint)|MI:0471(mint)|MI:0471(mint)|MI:0471(mint)|MI:0471(mint)|MI:0471(mint)|(biogrid)|(biogrid)	MINT_73933|MINT_73936|MINT_73935|MINT_73938|MINT_43799|MINT_43798|MINT_73937|MINT_43804|MINT_73939|MINT_43796|HPRD_13396|MINT_73940|MINT_43802|MINT_73941|MINT_43803|MINT_43800|MINT_43801|BIOGRID_91984|BIOGRID_91987	MI:0915(physical association)|MI:0407(direct interaction)|MI:0915(physical association)|MI:0403(colocalization)|MI:0407(direct interaction)|MI:0915(physical association)|MI:0403(colocalization)|MI:0915(physical association)|MI:0407(direct interaction)|MI:0915(physical association)|-|MI:0915(physical association)|MI:0407(direct interaction)|MI:0915(physical association)|MI:0915(physical associatio…	pubmed:10562288|pubmed:10562288|pubmed:10562288|pubmed:10562288|pubmed:10562288|pubmed:10562288|pubmed:10562288|pubmed:10562288|pubmed:10562288|pubmed:10562288|pubmed:10562288|pubmed:10562288|pubmed:10562288|pubmed:10562288|pubmed:10562288|pubmed:10562288|pubmed:10562288|pubmed:10562288|pubmed:10562288	1
O15105	P46937	SMAD7	YAP1	YAP1	--	-	-	MI:0493(in vivo)	MI:0468(hprd)	HPRD_11779	-	pubmed:12118366	1
P00519	P46937	ABL1	YAP1	YAP1	--	-	-	MI:0493(in vivo)	MI:0468(hprd)	HPRD_32246	-	pubmed:18280240	1
P46937	Q9NRM7	YAP1	LATS2	YAP1	--	bait|prey|prey|bait|prey|bait|prey	prey|bait|bait|prey|bait|prey|bait	MI:0004(affinity chromatography technology)|MI:0415(enzymatic study)|MI:0004(affinity chromatography technology)|MI:0004(affinity chromatography technology)|MI:0004(affinity chromatography technology)|MI:0004(affinity chromatography technology)|MI:0004(affinity chromatography technology)	(biogrid)|(biogrid)|(biogrid)|(biogrid)|(biogrid)|(biogrid)|(biogrid)	BIOGRID_190051|BIOGRID_201949|BIOGRID_189099|BIOGRID_189101|BIOGRID_190049|BIOGRID_204391|BIOGRID_188918	MI:0915(physical association)|MI:0407(direct interaction)|MI:0915(physical association)|MI:0915(physical association)|MI:0915(physical association)|MI:0915(physical association)|MI:0407(direct interaction)	pubmed:21041411|pubmed:19919647|pubmed:18413746|pubmed:18413746|pubmed:21041411|pubmed:18565851|pubmed:19797269	5
P46937	P61981	YAP1	1433G	YAP1	YES	prey|prey|prey|prey|-	bait|bait|bait|bait|-	MI:0004(affinity chromatography technology)|MI:0019(coimmunoprecipitation)|MI:0006(anti bait coimmunoprecipitation)|MI:0019(coimmunoprecipitation)|MI:0493(in vivo)	(biogrid)|MI:0471(mint)|MI:0469(intact)|MI:0471(mint)|MI:0468(hprd)	BIOGRID_143604|MINT_55710|IntAct_109307|MINT_58533|HPRD_13705	MI:0915(physical association)|MI:0915(physical association)|MI:0915(physical association)|MI:0915(physical association)|-	pubmed:15324660|pubmed:15324660|pubmed:17353931|pubmed:15324660|pubmed:15324660	2
P46937	Q9Y297	YAP1	FBW1A	YAP1	--	prey|prey|bait	bait|bait|prey	MI:0004(affinity chromatography technology)|MI:0018(two hybrid)|MI:0004(affinity chromatography technology)	(biogrid)|(biogrid)|(biogrid)	BIOGRID_136814|BIOGRID_150981|BIOGRID_136813	MI:0915(physical association)|MI:0407(direct interaction)|MI:0915(physical association)	pubmed:20048001|pubmed:21900206|pubmed:20048001	2
P46937	Q9Y2S0	YAP1	RPAC2	YAP1	--	bait|bait	prey|prey	MI:0004(affinity chromatography technology)|MI:0096(pull down)	(biogrid)|(biogrid)	BIOGRID_195746|BIOGRID_98116	MI:0915(physical association)|MI:0407(direct interaction)	pubmed:18701449|pubmed:10228168	2
P46937	Q96G27	YAP1	WBP1	YAP1	--	-|bait	-|prey	MI:0492(in vitro)|MI:0096(pull down)	MI:0468(hprd)|(biogrid)	HPRD_15272|BIOGRID_101786	-|MI:0407(direct interaction)	pubmed:7644498|pubmed:11604498	2
P46937	Q15562	YAP1	TEAD2	YAP1	--	-|-	-|-	MI:0493(in vivo)|MI:0493(in vivo)	MI:0468(hprd)|MI:0468(hprd)	HPRD_40263|HPRD_9692	-|-	pubmed:11358867|pubmed:11358867	1
P46937	Q15858	YAP1	SCN9A	YAP1	--	bait	prey	MI:0004(affinity chromatography technology)	(biogrid)	BIOGRID_180022	MI:0915(physical association)	pubmed:12807903	1
P46937	P63165	YAP1	SUMO1	YAP1	--	bait	prey	MI:0004(affinity chromatography technology)	(biogrid)	BIOGRID_195897	MI:0915(physical association)	pubmed:19111660	1
P46937	Q15717	YAP1	ELAV1	YAP1	--	prey	bait	MI:0096(pull down)	(biogrid)	BIOGRID_181159	MI:0915(physical association)	pubmed:19322201	1
P46937	Q00839	YAP1	HNRPU	YAP1	--	-	-	MI:0493(in vivo)	MI:0468(hprd)	HPRD_11592	-	pubmed:15096513	1
P46937	Q16621	YAP1	NFE2	YAP1	--	prey|-|prey	bait|-|bait	MI:0047(far western blotting)|MI:0492(in vitro)|MI:0047(far western blotting)	(biogrid)|MI:0468(hprd)|(biogrid)	BIOGRID_203935|HPRD_18588|BIOGRID_203931	MI:0407(direct interaction)|-|MI:0407(direct interaction)	pubmed:9305852|pubmed:9305852|pubmed:9305852	1
P46937	Q96J02	YAP1	ITCH	YAP1	--	bait	prey	MI:0004(affinity chromatography technology)	(biogrid)	BIOGRID_115017	MI:0915(physical association)	pubmed:17110958	1
P46937	Q15599	YAP1	NHRF2	YAP1	--	prey|prey	bait|bait	MI:0096(pull down)|MI:0096(pull down)	MI:0471(mint)|MI:0471(mint)	MINT_69799|MINT_40407	MI:0407(direct interaction)|MI:0407(direct interaction)	pubmed:16166090|pubmed:16166090	1
P46937	Q969T9	YAP1	WBP2	YAP1	YES	-	-	MI:0492(in vitro)	MI:0468(hprd)	HPRD_14058	-	pubmed:7644498	1
P46937	Q13887	YAP1	KLF5	YAP1	--	prey	bait	MI:0004(affinity chromatography technology)	(biogrid)	BIOGRID_182261	MI:0915(physical association)	pubmed:22632819	1
P46937	Q99717	YAP1	SMAD5	YAP1	--	prey|bait	bait|prey	MI:0004(affinity chromatography technology)|MI:0004(affinity chromatography technology)	(biogrid)|(biogrid)	BIOGRID_161541|BIOGRID_161544	MI:0915(physical association)|MI:0915(physical association)	pubmed:19914168|pubmed:19914168	1
P46937	Q09472	YAP1	EP300	YAP1	--	bait	prey	MI:0004(affinity chromatography technology)	(biogrid)	BIOGRID_126321	MI:0403(colocalization)	pubmed:15893728	1
P46937	P63104	YAP1	1433Z	YAP1	--	prey|prey|prey|prey	bait|bait|bait|bait	MI:0096(pull down)|MI:0096(pull down)|MI:0096(pull down)|MI:0096(pull down)	MI:0471(mint)|MI:0471(mint)|MI:0471(mint)|MI:0471(mint)	MINT_51419|MINT_51255|MINT_83599|MINT_83763	MI:0915(physical association)|MI:0915(physical association)|MI:0915(physical association)|MI:0915(physical association)	pubmed:15161933|pubmed:15161933|pubmed:15161933|pubmed:15161933	1
P46937	Q01196	YAP1	RUNX1	YAP1	--	-	-	MI:0492(in vitro)	MI:0468(hprd)	HPRD_36937	-	pubmed:10228168	1
P46937	Q15678	YAP1	PTN14	YAP1	YES	bait|prey|prey|bait	prey|bait|bait|prey	MI:0004(affinity chromatography technology)|MI:0004(affinity chromatography technology)|MI:0004(affinity chromatography technology)|MI:0004(affinity chromatography technology)	(biogrid)|(biogrid)|(biogrid)|(biogrid)	BIOGRID_203290|BIOGRID_203270|BIOGRID_203288|BIOGRID_203289	MI:0407(direct interaction)|MI:0915(physical association)|MI:0915(physical association)|MI:0915(physical association)	pubmed:22948661|pubmed:22948661|pubmed:22948661|pubmed:22948661	1
P46937	Q9UKB1	YAP1	FBW1B	YAP1	--	prey	bait	MI:0018(two hybrid)	(biogrid)	BIOGRID_150987	MI:0407(direct interaction)	pubmed:21900206	1
P46937	A2RUS2	YAP1	DEND3	YAP1	--	bait	prey	MI:0018(two hybrid)	(biogrid)	BIOGRID_89372	MI:0407(direct interaction)	pubmed:11278422	1
P46937	P84022	YAP1	SMAD3	YAP1	--	prey	bait	MI:0004(affinity chromatography technology)	(biogrid)	BIOGRID_161542	MI:0915(physical association)	pubmed:19914168	1
P46937	Q13761	YAP1	RUNX3	YAP1	--	bait	prey	MI:0096(pull down)	(biogrid)	BIOGRID_98114	MI:0407(direct interaction)	pubmed:10228168	1
P46937	Q15797	YAP1	SMAD1	YAP1	--	prey|neutral component|bait	bait|neutral component|prey	MI:0402(chromatin immunoprecipitation assay)|MI:0402(chromatin immunoprecipitation assay)|MI:0402(chromatin immunoprecipitation assay)	MI:0469(intact)|MI:0469(intact)|MI:0469(intact)	IntAct_136123|IntAct_136122|IntAct_136124	MI:0915(physical association)|MI:0407(direct interaction)|MI:0915(physical association)	pubmed:19914168|pubmed:19914168|pubmed:19914168	1
P46937	Q12840	YAP1	KIF5A	YAP1	--	bait	prey	MI:0018(two hybrid)	(biogrid)	BIOGRID_89371	MI:0407(direct interaction)	pubmed:11278422	1
P46937	Q13950	YAP1	RUNX2	YAP1	--	-	-	MI:0492(in vitro)	MI:0468(hprd)	HPRD_6553	-	pubmed:10228168	1
P46937	Q15561	YAP1	TEAD4	YAP1	--	-	-	MI:0493(in vivo)	MI:0468(hprd)	HPRD_9642	-	pubmed:11358867	1
P46937	Q15303	YAP1	ERBB4	YAP1	--	-	-	MI:0493(in vivo)	MI:0468(hprd)	HPRD_7224	-	pubmed:15023535	1
P46937	Q9H3D4	YAP1	P63	YAP1	--	prey|prey|prey	bait|bait|bait	MI:0096(pull down)|MI:0096(pull down)|MI:0096(pull down)	MI:0471(mint)|MI:0471(mint)|(biogrid)	MINT_51860|MINT_84295|BIOGRID_100106	MI:0915(physical association)|MI:0915(physical association)|MI:0407(direct interaction)	pubmed:11278685|pubmed:11278685|pubmed:11278685	1
P46937	Q4VCS5	YAP1	AMOT	YAP1 + AMOT	YES	prey|prey|prey|prey	bait|bait|bait|bait	MI:0007(anti tag coimmunoprecipitation)|MI:0004(affinity chromatography technology)|MI:0004(affinity chromatography technology)|MI:0004(affinity chromatography technology)	MI:0469(intact)|(biogrid)|(biogrid)|(biogrid)	IntAct_136816|BIOGRID_113023|BIOGRID_179665|BIOGRID_179666	MI:0915(physical association)|MI:0915(physical association)|MI:0915(physical association)|MI:0407(direct interaction)	pubmed:19615732|pubmed:19615732|pubmed:22385262|pubmed:22385262	2
P46937	Q13625	YAP1	ASPP2	YAP1 + ASPP2	YES	-|bait|bait|prey|prey|bait|prey|prey|prey|prey|prey|bait|prey|bait|bait|prey|bait|prey|prey|bait|prey|prey	-|null|null|null|null|prey|null|null|bait|null|null|null|null|prey|null|null|null|null|null|null|null|null	MI:0493(in vivo)|MI:0398(two hybrid pooling approach)|MI:0398(two hybrid pooling approach)|MI:0398(two hybrid pooling approach)|MI:0398(two hybrid pooling approach)|MI:0018(two hybrid)|MI:0398(two hybrid pooling approach)|MI:0398(two hybrid pooling approach)|MI:0018(two hybrid)|MI:0398(two hybrid pooling approach)|MI:0398(two hybrid pooling approach)|MI:0398(two hybrid pooling approach)|MI:0398(t…	MI:0468(hprd)|MI:0471(mint)|MI:0471(mint)|MI:0471(mint)|MI:0471(mint)|(biogrid)|MI:0471(mint)|MI:0471(mint)|(biogrid)|MI:0471(mint)|MI:0471(mint)|MI:0471(mint)|MI:0471(mint)|(biogrid)|MI:0471(mint)|MI:0471(mint)|MI:0471(mint)|MI:0471(mint)|MI:0471(mint)|MI:0471(mint)|MI:0471(mint)|MI:0471(mint)	HPRD_15273|MINT_51179|MINT_51178|MINT_51184|MINT_83531|BIOGRID_89375|MINT_83521|MINT_51191|BIOGRID_89373|MINT_83524|MINT_51192|MINT_83523|MINT_51180|BIOGRID_89370|MINT_51182|MINT_83533|MINT_83520|MINT_51183|MINT_83532|MINT_83519|MINT_83525|MINT_51190	-|MI:0915(physical association)|MI:0915(physical association)|MI:0407(direct interaction)|MI:0915(physical association)|MI:0407(direct interaction)|MI:0915(physical association)|MI:0915(physical association)|MI:0407(direct interaction)|MI:0407(direct inte	pubmed:11278422|pubmed:11278422|pubmed:11278422|pubmed:11278422|pubmed:11278422|pubmed:11278422|pubmed:11278422|pubmed:11278422|pubmed:11278422|pubmed:11278422|pubmed:11278422|pubmed:11278422|pubmed:11278422|pubmed:11278422|pubmed:11278422|pubmed:11278422|pubmed:11278422|pubmed:11278422|pubmed:11278422|pubmed:11278422|pubmed:11278422|pubmed:11278422	1
§	Q99594	YAP1	TEAD3	YAP1 + TEAD3	--	-	-	MI:0493(in vivo)	MI:0468(hprd)	HPRD_12106	-	pubmed:11358867	1
